# Supplementary material for: The Fast and the Furriest: Investigating the Rate of Selection on Mammalian Toxins
Source: Toxins (Basel). 2022 Dec 1;14(12):842. doi: 10.3390/toxins14120842 (PMC9782207; doi:10.3390/toxins14120842)
Supplement: Supplementary file 1 [file toxins-14-00842-s001.zip]

Archive with 6 entries (6 files):
- Spreadsheet S1 - Sequence List.xlsx
- Spreadsheet S2 - FEL results.xlsx
- Spreadsheet S3 - FUBAR results.xlsx
- Spreadsheet S4 - MEME results.xlsx
- Spreadsheet S5 - aBSERL results.xlsx
- TheFastandTheFurriest_Supplemntary2022.pdf
