# Supplementary material for: The Fast and the Furriest: Investigating the Rate of Selection on Mammalian Toxins
Source: Toxins (Basel). 2022 Dec 1;14(12):842. doi: 10.3390/toxins14120842 (PMC9782207; doi:10.3390/toxins14120842)
Supplement: Supplementary file 1 [file toxins-14-00842-s001.zip › Spreadsheet S1 - Sequence List.xlsx]

## Sheet: Sheet1
Full list of where sequences were obtained
	Species	Group	Toxin name	GenBank ID	Reference	Notes
	Blarina brevicauda (Northern short-tailed shrew)	Kallikrein-1 (KLK1)	Blarina toxin (BLTX)	MT559774	Hanf ZR, Chavez AS. A Comprehensive Multi-Omic Approach Reveals a Relatively Simple Venom in a Diet Generalist, the Northern Short-Tailed Shrew, Blarina brevicauda. Genome Biol Evol. 2020 Jul 1;12(7):1148-1166. doi: 10.1093/gbe/evaa115. PMID: 32520994; PMCID: PMC7486961.
	Blarina brevicauda (Northern short-tailed shrew)	Kallikrein-1 (KLK1)	KLK1-BL1	MT559777	Hanf ZR, Chavez AS. A Comprehensive Multi-Omic Approach Reveals a Relatively Simple Venom in a Diet Generalist, the Northern Short-Tailed Shrew, Blarina brevicauda. Genome Biol Evol. 2020 Jul 1;12(7):1148-1166. doi: 10.1093/gbe/evaa115. PMID: 32520994; PMCID: PMC7486961.
	Blarina brevicauda (Northern short-tailed shrew)	Kallikrein-1 (KLK1)	KLKL1-BL2	MT559778	Hanf ZR, Chavez AS. A Comprehensive Multi-Omic Approach Reveals a Relatively Simple Venom in a Diet Generalist, the Northern Short-Tailed Shrew, Blarina brevicauda. Genome Biol Evol. 2020 Jul 1;12(7):1148-1166. doi: 10.1093/gbe/evaa115. PMID: 32520994; PMCID: PMC7486961.	KLK1-BL3 from same paper was not included as it was not expressed in gland, only found in transcitome.
	Blarina brevicauda (Northern short-tailed shrew)	Kallikrein-1 (KLK1)	Blarinasin-1	MT559775	Hanf ZR, Chavez AS. A Comprehensive Multi-Omic Approach Reveals a Relatively Simple Venom in a Diet Generalist, the Northern Short-Tailed Shrew, Blarina brevicauda. Genome Biol Evol. 2020 Jul 1;12(7):1148-1166. doi: 10.1093/gbe/evaa115. PMID: 32520994; PMCID: PMC7486961.
	Blarina brevicauda (Northern short-tailed shrew)	Kallikrein-1 (KLK1)	Blarinasin-2	MT559776	Hanf ZR, Chavez AS. A Comprehensive Multi-Omic Approach Reveals a Relatively Simple Venom in a Diet Generalist, the Northern Short-Tailed Shrew, Blarina brevicauda. Genome Biol Evol. 2020 Jul 1;12(7):1148-1166. doi: 10.1093/gbe/evaa115. PMID: 32520994; PMCID: PMC7486961.
	Blarina brevicauda (Northern short-tailed shrew)	Kallikrein-1 (KLK1)	Blarina toxin (BLTX)	AB111919	Kita M, Nakamura Y, Okumura Y, Ohdachi SD, Oba Y, Yoshikuni M, Kido H, Uemura D. Blarina toxin, a mammalian lethal venom from the short-tailed shrew Blarina brevicauda: Isolation and characterization. Proc Natl Acad Sci U S A. 2004 May 18;101(20):7542-7. doi: 10.1073/pnas.0402517101. Epub 2004 May 10. PMID: 15136743; PMCID: PMC419642.
	Blarina brevicauda (Northern short-tailed shrew)	Kallikrein-1 (KLK1)	KLK1	AB105055	Kita,M., Nakamura,Y., Kido,H. and Uemura,D. Published Only in Database (2005)
	Blarina brevicauda (Northern short-tailed shrew)	Kallikrein-1 (KLK1)	KLK2	AB105056	Kita,M., Nakamura,Y., Kido,H. and Uemura,D. Published Only in Database (2005)
	Solenodon paradoxus (Cuban Solenodon)	Kallikrein-1 (KLK1)	KLK1_490	N/A	Casewell NR, Petras D, Card DC, Suranse V, Mychajliw AM, Richards D, Koludarov I, Albulescu LO, Slagboom J, Hempel BF, Ngum NM, Kennerley RJ, Brocca JL, Whiteley G, Harrison RA, Bolton FMS, Debono J, Vonk FJ, Alföldi J, Johnson J, Karlsson EK, Lindblad-Toh K, Mellor IR, Süssmuth RD, Fry BG, Kuruppu S, Hodgson WC, Kool J, Castoe TA, Barnes I, Sunagar K, Undheim EAB, Turvey ST. Solenodon genome rev…	Obtained via personal communication with Nicholas Caswell (first authour)
	Solenodon paradoxus (Cuban Solenodon)	Kallikrein-1 (KLK1)	KLK1_1307	N/A	Casewell NR, Petras D, Card DC, Suranse V, Mychajliw AM, Richards D, Koludarov I, Albulescu LO, Slagboom J, Hempel BF, Ngum NM, Kennerley RJ, Brocca JL, Whiteley G, Harrison RA, Bolton FMS, Debono J, Vonk FJ, Alföldi J, Johnson J, Karlsson EK, Lindblad-Toh K, Mellor IR, Süssmuth RD, Fry BG, Kuruppu S, Hodgson WC, Kool J, Castoe TA, Barnes I, Sunagar K, Undheim EAB, Turvey ST. Solenodon genome rev…	Obtained via personal communication with Nicholas Caswell (first authour)
	Solenodon paradoxus (Cuban Solenodon)	Kallikrein-1 (KLK1)	KLK1_7098	N/A	Casewell NR, Petras D, Card DC, Suranse V, Mychajliw AM, Richards D, Koludarov I, Albulescu LO, Slagboom J, Hempel BF, Ngum NM, Kennerley RJ, Brocca JL, Whiteley G, Harrison RA, Bolton FMS, Debono J, Vonk FJ, Alföldi J, Johnson J, Karlsson EK, Lindblad-Toh K, Mellor IR, Süssmuth RD, Fry BG, Kuruppu S, Hodgson WC, Kool J, Castoe TA, Barnes I, Sunagar K, Undheim EAB, Turvey ST. Solenodon genome rev…	Obtained via personal communication with Nicholas Caswell (first authour)
	Solenodon paradoxus (Cuban Solenodon)	Kallikrein-1 (KLK1)	KLK1_7673	N/A	Casewell NR, Petras D, Card DC, Suranse V, Mychajliw AM, Richards D, Koludarov I, Albulescu LO, Slagboom J, Hempel BF, Ngum NM, Kennerley RJ, Brocca JL, Whiteley G, Harrison RA, Bolton FMS, Debono J, Vonk FJ, Alföldi J, Johnson J, Karlsson EK, Lindblad-Toh K, Mellor IR, Süssmuth RD, Fry BG, Kuruppu S, Hodgson WC, Kool J, Castoe TA, Barnes I, Sunagar K, Undheim EAB, Turvey ST. Solenodon genome rev…	Obtained via personal communication with Nicholas Caswell (first authour)
	Solenodon paradoxus (Cuban Solenodon)	Kallikrein-1 (KLK1)	KLK1_9643	N/A	Casewell NR, Petras D, Card DC, Suranse V, Mychajliw AM, Richards D, Koludarov I, Albulescu LO, Slagboom J, Hempel BF, Ngum NM, Kennerley RJ, Brocca JL, Whiteley G, Harrison RA, Bolton FMS, Debono J, Vonk FJ, Alföldi J, Johnson J, Karlsson EK, Lindblad-Toh K, Mellor IR, Süssmuth RD, Fry BG, Kuruppu S, Hodgson WC, Kool J, Castoe TA, Barnes I, Sunagar K, Undheim EAB, Turvey ST. Solenodon genome rev…	Obtained via personal communication with Nicholas Caswell (first authour)
	Solenodon paradoxus (Cuban Solenodon)	Kallikrein-1 (KLK1)	KLK1_10668	N/A	Casewell NR, Petras D, Card DC, Suranse V, Mychajliw AM, Richards D, Koludarov I, Albulescu LO, Slagboom J, Hempel BF, Ngum NM, Kennerley RJ, Brocca JL, Whiteley G, Harrison RA, Bolton FMS, Debono J, Vonk FJ, Alföldi J, Johnson J, Karlsson EK, Lindblad-Toh K, Mellor IR, Süssmuth RD, Fry BG, Kuruppu S, Hodgson WC, Kool J, Castoe TA, Barnes I, Sunagar K, Undheim EAB, Turvey ST. Solenodon genome rev…	Obtained via personal communication with Nicholas Caswell (first authour)
	Solenodon paradoxus (Cuban Solenodon)	Kallikrein-1 (KLK1)	KLK1_16542	N/A	Casewell NR, Petras D, Card DC, Suranse V, Mychajliw AM, Richards D, Koludarov I, Albulescu LO, Slagboom J, Hempel BF, Ngum NM, Kennerley RJ, Brocca JL, Whiteley G, Harrison RA, Bolton FMS, Debono J, Vonk FJ, Alföldi J, Johnson J, Karlsson EK, Lindblad-Toh K, Mellor IR, Süssmuth RD, Fry BG, Kuruppu S, Hodgson WC, Kool J, Castoe TA, Barnes I, Sunagar K, Undheim EAB, Turvey ST. Solenodon genome rev…	Obtained via personal communication with Nicholas Caswell (first authour)
	Desmodus rotundus (Common vampire bat)	Kallikrein-1 (KLK1)	Kallikren Dr-1 (KLK1_DR1VB)	N/A	Dolyce H.W. Low, Kartik Sunagar, Eivind A.B. Undheim, Syed A. Ali, Alejandro C. Alagon, Tim Ruder, Timothy N.W. Jackson, Sandy Pineda Gonzalez, Glenn F. King, Alun Jones, Agostinho Antunes, Bryan G. Fry, Dracula's children: Molecular evolution of vampire bat venom, Journal of Proteomics, Volume 89, 2013, Pages 95-111, ISSN 1874-3919, https://doi.org/10.1016/j.jprot.2013.05.034.	Not deposited on GenBank but included within the supplementary of the reference
	Diphylla ecaudata (Hairy-legged vampire bat)	Plasminogen activator	Plasminogen activator_Diphylla	FJ004952	Tellgren-Roth A, Dittmar K, Massey SE, Kemi C, Tellgren-Roth C, Savolainen P, Lyons LA, Liberles DA. Keeping the blood flowing-plasminogen activator genes and feeding behavior in vampire bats. Naturwissenschaften. 2009 Jan;96(1):39-47. doi: 10.1007/s00114-008-0446-0. Epub 2008 Sep 13. PMID: 18791694.	Other Diphylla sequences from supplemntary not included due to unsuccessful alignment
	Diaemus youngi (White winged vampire bat)	Plasminogen activator	Plasminogen activator_Diaemus	FJ004951	Tellgren-Roth A, Dittmar K, Massey SE, Kemi C, Tellgren-Roth C, Savolainen P, Lyons LA, Liberles DA. Keeping the blood flowing-plasminogen activator genes and feeding behavior in vampire bats. Naturwissenschaften. 2009 Jan;96(1):39-47. doi: 10.1007/s00114-008-0446-0. Epub 2008 Sep 13. PMID: 18791694.	Other Diaemus sequences from supplemntary not included due to unsuccessful alignment
	Diaemus youngi (White winged vampire bat)	Plasminogen activator	Diaemus_2	N/A	Tellgren-Roth A, Dittmar K, Massey SE, Kemi C, Tellgren-Roth C, Savolainen P, Lyons LA, Liberles DA. Keeping the blood flowing-plasminogen activator genes and feeding behavior in vampire bats. Naturwissenschaften. 2009 Jan;96(1):39-47. doi: 10.1007/s00114-008-0446-0. Epub 2008 Sep 13. PMID: 18791694.	Not deposited on GenBank but included within the supplementary of the reference
	Diaemus youngi (White winged vampire bat)	Plasminogen activator	Diaemus_3	N/A	Tellgren-Roth A, Dittmar K, Massey SE, Kemi C, Tellgren-Roth C, Savolainen P, Lyons LA, Liberles DA. Keeping the blood flowing-plasminogen activator genes and feeding behavior in vampire bats. Naturwissenschaften. 2009 Jan;96(1):39-47. doi: 10.1007/s00114-008-0446-0. Epub 2008 Sep 13. PMID: 18791694.	Not deposited on GenBank but included within the supplementary of the reference
	Desmodus rotundus (Common vampire bat)	Plasminogen activator	Plasminogen activator Alpha	N/A	Tellgren-Roth A, Dittmar K, Massey SE, Kemi C, Tellgren-Roth C, Savolainen P, Lyons LA, Liberles DA. Keeping the blood flowing-plasminogen activator genes and feeding behavior in vampire bats. Naturwissenschaften. 2009 Jan;96(1):39-47. doi: 10.1007/s00114-008-0446-0. Epub 2008 Sep 13. PMID: 18791694.	Not deposited on GenBank but included within the supplementary of the reference
	Desmodus rotundus (Common vampire bat)	Plasminogen activator	Plasminogen activator Alpha 1	N/A	Tellgren-Roth A, Dittmar K, Massey SE, Kemi C, Tellgren-Roth C, Savolainen P, Lyons LA, Liberles DA. Keeping the blood flowing-plasminogen activator genes and feeding behavior in vampire bats. Naturwissenschaften. 2009 Jan;96(1):39-47. doi: 10.1007/s00114-008-0446-0. Epub 2008 Sep 13. PMID: 18791694.	Not deposited on GenBank but included within the supplementary of the reference
	Desmodus rotundus (Common vampire bat)	Plasminogen activator	Plasminogen activator Alpha 1 Star	N/A	Tellgren-Roth A, Dittmar K, Massey SE, Kemi C, Tellgren-Roth C, Savolainen P, Lyons LA, Liberles DA. Keeping the blood flowing-plasminogen activator genes and feeding behavior in vampire bats. Naturwissenschaften. 2009 Jan;96(1):39-47. doi: 10.1007/s00114-008-0446-0. Epub 2008 Sep 13. PMID: 18791694.	Not deposited on GenBank but included within the supplementary of the reference
	Desmodus rotundus (Common vampire bat)	Plasminogen activator	Plasminogen activator Alpha 2	N/A	Tellgren-Roth A, Dittmar K, Massey SE, Kemi C, Tellgren-Roth C, Savolainen P, Lyons LA, Liberles DA. Keeping the blood flowing-plasminogen activator genes and feeding behavior in vampire bats. Naturwissenschaften. 2009 Jan;96(1):39-47. doi: 10.1007/s00114-008-0446-0. Epub 2008 Sep 13. PMID: 18791694.	Not deposited on GenBank but included within the supplementary of the reference
	Desmodus rotundus (Common vampire bat)	Plasminogen activator	Plasminogen activator Beta	N/A	Tellgren-Roth A, Dittmar K, Massey SE, Kemi C, Tellgren-Roth C, Savolainen P, Lyons LA, Liberles DA. Keeping the blood flowing-plasminogen activator genes and feeding behavior in vampire bats. Naturwissenschaften. 2009 Jan;96(1):39-47. doi: 10.1007/s00114-008-0446-0. Epub 2008 Sep 13. PMID: 18791694.	Not deposited on GenBank but included within the supplementary of the reference
	Desmodus rotundus (Common vampire bat)	Plasminogen activator	Plasminogen activator	J05082	Gardell SJ, Duong LT, Diehl RE, York JD, Hare TR, Register RB, Jacobs JW, Dixon RA, Friedman PA. Isolation, characterization, and cDNA cloning of a vampire bat salivary plasminogen activator. J Biol Chem. 1989 Oct 25;264(30):17947-52. PMID: 2509450.
	Desmodus rotundus (Common vampire bat)	Plasminogen activator	Plasminogen activator Alpha 2	M63988	Krätzschmar J, Haendler B, Langer G, Boidol W, Bringmann P, Alagon A, Donner P, Schleuning WD. The plasminogen activator family from the salivary gland of the vampire bat Desmodus rotundus: cloning and expression. Gene. 1991 Sep 15;105(2):229-37. doi: 10.1016/0378-1119(91)90155-5. PMID: 1937019.
	Desmodus rotundus (Common vampire bat)	Plasminogen activator	Plasminogen activator Beta	M63989	Krätzschmar J, Haendler B, Langer G, Boidol W, Bringmann P, Alagon A, Donner P, Schleuning WD. The plasminogen activator family from the salivary gland of the vampire bat Desmodus rotundus: cloning and expression. Gene. 1991 Sep 15;105(2):229-37. doi: 10.1016/0378-1119(91)90155-5. PMID: 1937019.
	Desmodus rotundus (Common vampire bat)	Plasminogen activator	Plasminogen activator Gamma	M63990	Krätzschmar J, Haendler B, Langer G, Boidol W, Bringmann P, Alagon A, Donner P, Schleuning WD. The plasminogen activator family from the salivary gland of the vampire bat Desmodus rotundus: cloning and expression. Gene. 1991 Sep 15;105(2):229-37. doi: 10.1016/0378-1119(91)90155-5. PMID: 1937019.
	Desmodus rotundus (Common vampire bat)	Plasminogen activator	Plasminogen activator Gamma	GABZ01006477	Francischetti IM, Assumpção TC, Ma D, Li Y, Vicente EC, Uieda W, Ribeiro JM. The "Vampirome": Transcriptome and proteome analysis of the principal and accessory submaxillary glands of the vampire bat Desmodus rotundus, a vector of human rabies. J Proteomics. 2013 Apr 26;82:288-319. doi: 10.1016/j.jprot.2013.01.009. Epub 2013 Feb 11. PMID: 23411029; PMCID: PMC3685427.
	Desmodus rotundus (Common vampire bat)	Plasminogen activator	DSPA 5	GAEE01000035	Dolyce H.W. Low, Kartik Sunagar, Eivind A.B. Undheim, Syed A. Ali, Alejandro C. Alagon, Tim Ruder, Timothy N.W. Jackson, Sandy Pineda Gonzalez, Glenn F. King, Alun Jones, Agostinho Antunes, Bryan G. Fry, Dracula's children: Molecular evolution of vampire bat venom, Journal of Proteomics, Volume 89, 2013, Pages 95-111, ISSN 1874-3919, https://doi.org/10.1016/j.jprot.2013.05.034.
	Desmodus rotundus (Common vampire bat)	Desmallipin	Desmallipin-1	GAEE01000012	Dolyce H.W. Low, Kartik Sunagar, Eivind A.B. Undheim, Syed A. Ali, Alejandro C. Alagon, Tim Ruder, Timothy N.W. Jackson, Sandy Pineda Gonzalez, Glenn F. King, Alun Jones, Agostinho Antunes, Bryan G. Fry, Dracula's children: Molecular evolution of vampire bat venom, Journal of Proteomics, Volume 89, 2013, Pages 95-111, ISSN 1874-3919, https://doi.org/10.1016/j.jprot.2013.05.034.
	Desmodus rotundus (Common vampire bat)	Desmallipin	Desmallipin-2	GAEE01000013	Dolyce H.W. Low, Kartik Sunagar, Eivind A.B. Undheim, Syed A. Ali, Alejandro C. Alagon, Tim Ruder, Timothy N.W. Jackson, Sandy Pineda Gonzalez, Glenn F. King, Alun Jones, Agostinho Antunes, Bryan G. Fry, Dracula's children: Molecular evolution of vampire bat venom, Journal of Proteomics, Volume 89, 2013, Pages 95-111, ISSN 1874-3919, https://doi.org/10.1016/j.jprot.2013.05.034.
	Desmodus rotundus (Common vampire bat)	Desmallipin	Desmallipin-3	GAEE01000014	Dolyce H.W. Low, Kartik Sunagar, Eivind A.B. Undheim, Syed A. Ali, Alejandro C. Alagon, Tim Ruder, Timothy N.W. Jackson, Sandy Pineda Gonzalez, Glenn F. King, Alun Jones, Agostinho Antunes, Bryan G. Fry, Dracula's children: Molecular evolution of vampire bat venom, Journal of Proteomics, Volume 89, 2013, Pages 95-111, ISSN 1874-3919, https://doi.org/10.1016/j.jprot.2013.05.034.
	Desmodus rotundus (Common vampire bat)	Desmallipin	Desmallipin-4	GAEE01000015	Dolyce H.W. Low, Kartik Sunagar, Eivind A.B. Undheim, Syed A. Ali, Alejandro C. Alagon, Tim Ruder, Timothy N.W. Jackson, Sandy Pineda Gonzalez, Glenn F. King, Alun Jones, Agostinho Antunes, Bryan G. Fry, Dracula's children: Molecular evolution of vampire bat venom, Journal of Proteomics, Volume 89, 2013, Pages 95-111, ISSN 1874-3919, https://doi.org/10.1016/j.jprot.2013.05.034.
	Desmodus rotundus (Common vampire bat)	Desmallipin	Desmallipin-5	GAEE01000016	Dolyce H.W. Low, Kartik Sunagar, Eivind A.B. Undheim, Syed A. Ali, Alejandro C. Alagon, Tim Ruder, Timothy N.W. Jackson, Sandy Pineda Gonzalez, Glenn F. King, Alun Jones, Agostinho Antunes, Bryan G. Fry, Dracula's children: Molecular evolution of vampire bat venom, Journal of Proteomics, Volume 89, 2013, Pages 95-111, ISSN 1874-3919, https://doi.org/10.1016/j.jprot.2013.05.034.
	Desmodus rotundus (Common vampire bat)	Desmallipin	Desmallipin-6	GAEE01000017	Dolyce H.W. Low, Kartik Sunagar, Eivind A.B. Undheim, Syed A. Ali, Alejandro C. Alagon, Tim Ruder, Timothy N.W. Jackson, Sandy Pineda Gonzalez, Glenn F. King, Alun Jones, Agostinho Antunes, Bryan G. Fry, Dracula's children: Molecular evolution of vampire bat venom, Journal of Proteomics, Volume 89, 2013, Pages 95-111, ISSN 1874-3919, https://doi.org/10.1016/j.jprot.2013.05.034.
	Desmodus rotundus (Common vampire bat)	Desmallipin	Desmallipin-7	GAEE01000018	Dolyce H.W. Low, Kartik Sunagar, Eivind A.B. Undheim, Syed A. Ali, Alejandro C. Alagon, Tim Ruder, Timothy N.W. Jackson, Sandy Pineda Gonzalez, Glenn F. King, Alun Jones, Agostinho Antunes, Bryan G. Fry, Dracula's children: Molecular evolution of vampire bat venom, Journal of Proteomics, Volume 89, 2013, Pages 95-111, ISSN 1874-3919, https://doi.org/10.1016/j.jprot.2013.05.034.
	Desmodus rotundus (Common vampire bat)	Desmallipin	Desmallipin-8	GAEE01000019	Dolyce H.W. Low, Kartik Sunagar, Eivind A.B. Undheim, Syed A. Ali, Alejandro C. Alagon, Tim Ruder, Timothy N.W. Jackson, Sandy Pineda Gonzalez, Glenn F. King, Alun Jones, Agostinho Antunes, Bryan G. Fry, Dracula's children: Molecular evolution of vampire bat venom, Journal of Proteomics, Volume 89, 2013, Pages 95-111, ISSN 1874-3919, https://doi.org/10.1016/j.jprot.2013.05.034.
	Desmodus rotundus (Common vampire bat)	Desmallipin	Desmallipin	GABZ01002697	Francischetti IM, Assumpção TC, Ma D, Li Y, Vicente EC, Uieda W, Ribeiro JM. The "Vampirome": Transcriptome and proteome analysis of the principal and accessory submaxillary glands of the vampire bat Desmodus rotundus, a vector of human rabies. J Proteomics. 2013 Apr 26;82:288-319. doi: 10.1016/j.jprot.2013.01.009. Epub 2013 Feb 11. PMID: 23411029; PMCID: PMC3685427.
	Desmodus rotundus (Common vampire bat)	Desmallipin	Desmallipin	GABZ01007911	Francischetti IM, Assumpção TC, Ma D, Li Y, Vicente EC, Uieda W, Ribeiro JM. The "Vampirome": Transcriptome and proteome analysis of the principal and accessory submaxillary glands of the vampire bat Desmodus rotundus, a vector of human rabies. J Proteomics. 2013 Apr 26;82:288-319. doi: 10.1016/j.jprot.2013.01.009. Epub 2013 Feb 11. PMID: 23411029; PMCID: PMC3685427.
	Desmodus rotundus (Common vampire bat)	Desmallipin	Desmallipin	GABZ01008069	Francischetti IM, Assumpção TC, Ma D, Li Y, Vicente EC, Uieda W, Ribeiro JM. The "Vampirome": Transcriptome and proteome analysis of the principal and accessory submaxillary glands of the vampire bat Desmodus rotundus, a vector of human rabies. J Proteomics. 2013 Apr 26;82:288-319. doi: 10.1016/j.jprot.2013.01.009. Epub 2013 Feb 11. PMID: 23411029; PMCID: PMC3685427.
	Desmodus rotundus (Common vampire bat)	Desmallipin	Desmallipin	GABZ01007944	Francischetti IM, Assumpção TC, Ma D, Li Y, Vicente EC, Uieda W, Ribeiro JM. The "Vampirome": Transcriptome and proteome analysis of the principal and accessory submaxillary glands of the vampire bat Desmodus rotundus, a vector of human rabies. J Proteomics. 2013 Apr 26;82:288-319. doi: 10.1016/j.jprot.2013.01.009. Epub 2013 Feb 11. PMID: 23411029; PMCID: PMC3685427.
	Desmodus rotundus (Common vampire bat)	Desmallipin	Desmallipin	GABZ01002738	Francischetti IM, Assumpção TC, Ma D, Li Y, Vicente EC, Uieda W, Ribeiro JM. The "Vampirome": Transcriptome and proteome analysis of the principal and accessory submaxillary glands of the vampire bat Desmodus rotundus, a vector of human rabies. J Proteomics. 2013 Apr 26;82:288-319. doi: 10.1016/j.jprot.2013.01.009. Epub 2013 Feb 11. PMID: 23411029; PMCID: PMC3685427.
	Desmodus rotundus (Common vampire bat)	Desmallipin	Desmallipin	GABZ01007912	Francischetti IM, Assumpção TC, Ma D, Li Y, Vicente EC, Uieda W, Ribeiro JM. The "Vampirome": Transcriptome and proteome analysis of the principal and accessory submaxillary glands of the vampire bat Desmodus rotundus, a vector of human rabies. J Proteomics. 2013 Apr 26;82:288-319. doi: 10.1016/j.jprot.2013.01.009. Epub 2013 Feb 11. PMID: 23411029; PMCID: PMC3685427.
	Desmodus rotundus (Common vampire bat)	PACAP	PACAP3-Dr1	GAEE01000042	Dolyce H.W. Low, Kartik Sunagar, Eivind A.B. Undheim, Syed A. Ali, Alejandro C. Alagon, Tim Ruder, Timothy N.W. Jackson, Sandy Pineda Gonzalez, Glenn F. King, Alun Jones, Agostinho Antunes, Bryan G. Fry, Dracula's children: Molecular evolution of vampire bat venom, Journal of Proteomics, Volume 89, 2013, Pages 95-111, ISSN 1874-3919, https://doi.org/10.1016/j.jprot.2013.05.034.
	Desmodus rotundus (Common vampire bat)	PACAP	PACAP3-Dr2	GAEE01000043	Dolyce H.W. Low, Kartik Sunagar, Eivind A.B. Undheim, Syed A. Ali, Alejandro C. Alagon, Tim Ruder, Timothy N.W. Jackson, Sandy Pineda Gonzalez, Glenn F. King, Alun Jones, Agostinho Antunes, Bryan G. Fry, Dracula's children: Molecular evolution of vampire bat venom, Journal of Proteomics, Volume 89, 2013, Pages 95-111, ISSN 1874-3919, https://doi.org/10.1016/j.jprot.2013.05.034.
	Desmodus rotundus (Common vampire bat)	PACAP	PACAP3-Dr3	GAEE01000044	Dolyce H.W. Low, Kartik Sunagar, Eivind A.B. Undheim, Syed A. Ali, Alejandro C. Alagon, Tim Ruder, Timothy N.W. Jackson, Sandy Pineda Gonzalez, Glenn F. King, Alun Jones, Agostinho Antunes, Bryan G. Fry, Dracula's children: Molecular evolution of vampire bat venom, Journal of Proteomics, Volume 89, 2013, Pages 95-111, ISSN 1874-3919, https://doi.org/10.1016/j.jprot.2013.05.034.
	Desmodus rotundus (Common vampire bat)	PACAP	PACAP3-Dr4	GAEE01000045	Dolyce H.W. Low, Kartik Sunagar, Eivind A.B. Undheim, Syed A. Ali, Alejandro C. Alagon, Tim Ruder, Timothy N.W. Jackson, Sandy Pineda Gonzalez, Glenn F. King, Alun Jones, Agostinho Antunes, Bryan G. Fry, Dracula's children: Molecular evolution of vampire bat venom, Journal of Proteomics, Volume 89, 2013, Pages 95-111, ISSN 1874-3919, https://doi.org/10.1016/j.jprot.2013.05.034.
	Desmodus rotundus (Common vampire bat)	PACAP	PACAP3-Dr5	GAEE01000046	Dolyce H.W. Low, Kartik Sunagar, Eivind A.B. Undheim, Syed A. Ali, Alejandro C. Alagon, Tim Ruder, Timothy N.W. Jackson, Sandy Pineda Gonzalez, Glenn F. King, Alun Jones, Agostinho Antunes, Bryan G. Fry, Dracula's children: Molecular evolution of vampire bat venom, Journal of Proteomics, Volume 89, 2013, Pages 95-111, ISSN 1874-3919, https://doi.org/10.1016/j.jprot.2013.05.034.
	Desmodus rotundus (Common vampire bat)	PACAP	PACAP3-Dr6	GAEE01000047	Dolyce H.W. Low, Kartik Sunagar, Eivind A.B. Undheim, Syed A. Ali, Alejandro C. Alagon, Tim Ruder, Timothy N.W. Jackson, Sandy Pineda Gonzalez, Glenn F. King, Alun Jones, Agostinho Antunes, Bryan G. Fry, Dracula's children: Molecular evolution of vampire bat venom, Journal of Proteomics, Volume 89, 2013, Pages 95-111, ISSN 1874-3919, https://doi.org/10.1016/j.jprot.2013.05.034.
	Desmodus rotundus (Common vampire bat)	PACAP	PACAP3-Dr7	GAEE01000048	Dolyce H.W. Low, Kartik Sunagar, Eivind A.B. Undheim, Syed A. Ali, Alejandro C. Alagon, Tim Ruder, Timothy N.W. Jackson, Sandy Pineda Gonzalez, Glenn F. King, Alun Jones, Agostinho Antunes, Bryan G. Fry, Dracula's children: Molecular evolution of vampire bat venom, Journal of Proteomics, Volume 89, 2013, Pages 95-111, ISSN 1874-3919, https://doi.org/10.1016/j.jprot.2013.05.034.
	Desmodus rotundus (Common vampire bat)	PACAP	Putative pituitary adenylate cyclase-activating polypeptide 1	GABZ01008100	Francischetti IM, Assumpção TC, Ma D, Li Y, Vicente EC, Uieda W, Ribeiro JM. The "Vampirome": Transcriptome and proteome analysis of the principal and accessory submaxillary glands of the vampire bat Desmodus rotundus, a vector of human rabies. J Proteomics. 2013 Apr 26;82:288-319. doi: 10.1016/j.jprot.2013.01.009. Epub 2013 Feb 11. PMID: 23411029; PMCID: PMC3685427.
	Desmodus rotundus (Common vampire bat)	PACAP	Putative pituitary adenylate cyclase-activating polypeptide 2	GABZ01008144	Francischetti IM, Assumpção TC, Ma D, Li Y, Vicente EC, Uieda W, Ribeiro JM. The "Vampirome": Transcriptome and proteome analysis of the principal and accessory submaxillary glands of the vampire bat Desmodus rotundus, a vector of human rabies. J Proteomics. 2013 Apr 26;82:288-319. doi: 10.1016/j.jprot.2013.01.009. Epub 2013 Feb 11. PMID: 23411029; PMCID: PMC3685427.
	Ornithorhynchus anatinus (Platypus)	CRiSP	Cystenine-Rich Secretory protein (CRISP)	JQ350814	Wong ES, Morgenstern D, Mofiz E, Gombert S, Morris KM, Temple-Smith P, Renfree MB, Whittington CM, King GF, Warren WC, Papenfuss AT, Belov K. Proteomics and deep sequencing comparison of seasonally active venom glands in the platypus reveals novel venom peptides and distinct expression profiles. Mol Cell Proteomics. 2012 Nov;11(11):1354-64. doi: 10.1074/mcp.M112.017491. Epub 2012 Aug 16. PMID: 22…
	Desmodus rotundus (Common vampire bat)	CRiSP	CRiSP-Dr1	GAEE01000004	Dolyce H.W. Low, Kartik Sunagar, Eivind A.B. Undheim, Syed A. Ali, Alejandro C. Alagon, Tim Ruder, Timothy N.W. Jackson, Sandy Pineda Gonzalez, Glenn F. King, Alun Jones, Agostinho Antunes, Bryan G. Fry, Dracula's children: Molecular evolution of vampire bat venom, Journal of Proteomics, Volume 89, 2013, Pages 95-111, ISSN 1874-3919, https://doi.org/10.1016/j.jprot.2013.05.034.
	Desmodus rotundus (Common vampire bat)	CRiSP	CRiSP-Dr2	GAEE01000005	Dolyce H.W. Low, Kartik Sunagar, Eivind A.B. Undheim, Syed A. Ali, Alejandro C. Alagon, Tim Ruder, Timothy N.W. Jackson, Sandy Pineda Gonzalez, Glenn F. King, Alun Jones, Agostinho Antunes, Bryan G. Fry, Dracula's children: Molecular evolution of vampire bat venom, Journal of Proteomics, Volume 89, 2013, Pages 95-111, ISSN 1874-3919, https://doi.org/10.1016/j.jprot.2013.05.034.
	Desmodus rotundus (Common vampire bat)	CRiSP	CRiSP-Dr3	GAEE01000006	Dolyce H.W. Low, Kartik Sunagar, Eivind A.B. Undheim, Syed A. Ali, Alejandro C. Alagon, Tim Ruder, Timothy N.W. Jackson, Sandy Pineda Gonzalez, Glenn F. King, Alun Jones, Agostinho Antunes, Bryan G. Fry, Dracula's children: Molecular evolution of vampire bat venom, Journal of Proteomics, Volume 89, 2013, Pages 95-111, ISSN 1874-3919, https://doi.org/10.1016/j.jprot.2013.05.034.
	Desmodus rotundus (Common vampire bat)	CRiSP	CRiSP-Dr4	GAEE01000007	Dolyce H.W. Low, Kartik Sunagar, Eivind A.B. Undheim, Syed A. Ali, Alejandro C. Alagon, Tim Ruder, Timothy N.W. Jackson, Sandy Pineda Gonzalez, Glenn F. King, Alun Jones, Agostinho Antunes, Bryan G. Fry, Dracula's children: Molecular evolution of vampire bat venom, Journal of Proteomics, Volume 89, 2013, Pages 95-111, ISSN 1874-3919, https://doi.org/10.1016/j.jprot.2013.05.034.
	Desmodus rotundus (Common vampire bat)	CRiSP	CRiSP-Dr5	GAEE01000008	Dolyce H.W. Low, Kartik Sunagar, Eivind A.B. Undheim, Syed A. Ali, Alejandro C. Alagon, Tim Ruder, Timothy N.W. Jackson, Sandy Pineda Gonzalez, Glenn F. King, Alun Jones, Agostinho Antunes, Bryan G. Fry, Dracula's children: Molecular evolution of vampire bat venom, Journal of Proteomics, Volume 89, 2013, Pages 95-111, ISSN 1874-3919, https://doi.org/10.1016/j.jprot.2013.05.034.
	Desmodus rotundus (Common vampire bat)	CRiSP	CRiSP-Dr6	GAEE01000009	Dolyce H.W. Low, Kartik Sunagar, Eivind A.B. Undheim, Syed A. Ali, Alejandro C. Alagon, Tim Ruder, Timothy N.W. Jackson, Sandy Pineda Gonzalez, Glenn F. King, Alun Jones, Agostinho Antunes, Bryan G. Fry, Dracula's children: Molecular evolution of vampire bat venom, Journal of Proteomics, Volume 89, 2013, Pages 95-111, ISSN 1874-3919, https://doi.org/10.1016/j.jprot.2013.05.034.
	Desmodus rotundus (Common vampire bat)	CRiSP	CRiSP-Dr7	GAEE01000010	Dolyce H.W. Low, Kartik Sunagar, Eivind A.B. Undheim, Syed A. Ali, Alejandro C. Alagon, Tim Ruder, Timothy N.W. Jackson, Sandy Pineda Gonzalez, Glenn F. King, Alun Jones, Agostinho Antunes, Bryan G. Fry, Dracula's children: Molecular evolution of vampire bat venom, Journal of Proteomics, Volume 89, 2013, Pages 95-111, ISSN 1874-3919, https://doi.org/10.1016/j.jprot.2013.05.034.
	Desmodus rotundus (Common vampire bat)	Kunitz Domain One	Kunitz-Dr3	GAEE01000022	Dolyce H.W. Low, Kartik Sunagar, Eivind A.B. Undheim, Syed A. Ali, Alejandro C. Alagon, Tim Ruder, Timothy N.W. Jackson, Sandy Pineda Gonzalez, Glenn F. King, Alun Jones, Agostinho Antunes, Bryan G. Fry, Dracula's children: Molecular evolution of vampire bat venom, Journal of Proteomics, Volume 89, 2013, Pages 95-111, ISSN 1874-3919, https://doi.org/10.1016/j.jprot.2013.05.034.
	Desmodus rotundus (Common vampire bat)	Kunitz Domain One	Kunitz-Dr8	GAEE01000027	Dolyce H.W. Low, Kartik Sunagar, Eivind A.B. Undheim, Syed A. Ali, Alejandro C. Alagon, Tim Ruder, Timothy N.W. Jackson, Sandy Pineda Gonzalez, Glenn F. King, Alun Jones, Agostinho Antunes, Bryan G. Fry, Dracula's children: Molecular evolution of vampire bat venom, Journal of Proteomics, Volume 89, 2013, Pages 95-111, ISSN 1874-3919, https://doi.org/10.1016/j.jprot.2013.05.034.
	Desmodus rotundus (Common vampire bat)	Kunitz Domain One	Kunitz	GABZ01005049	Francischetti IM, Assumpção TC, Ma D, Li Y, Vicente EC, Uieda W, Ribeiro JM. The "Vampirome": Transcriptome and proteome analysis of the principal and accessory submaxillary glands of the vampire bat Desmodus rotundus, a vector of human rabies. J Proteomics. 2013 Apr 26;82:288-319. doi: 10.1016/j.jprot.2013.01.009. Epub 2013 Feb 11. PMID: 23411029; PMCID: PMC3685427.
	Desmodus rotundus (Common vampire bat)	Kunitz Domain One	Kunitz	GABZ01007556	Francischetti IM, Assumpção TC, Ma D, Li Y, Vicente EC, Uieda W, Ribeiro JM. The "Vampirome": Transcriptome and proteome analysis of the principal and accessory submaxillary glands of the vampire bat Desmodus rotundus, a vector of human rabies. J Proteomics. 2013 Apr 26;82:288-319. doi: 10.1016/j.jprot.2013.01.009. Epub 2013 Feb 11. PMID: 23411029; PMCID: PMC3685427.
	Desmodus rotundus (Common vampire bat)	Kunitz Domain One	Mono domain Dro-kunitz-4	GAEE01000023	Dolyce H.W. Low, Kartik Sunagar, Eivind A.B. Undheim, Syed A. Ali, Alejandro C. Alagon, Tim Ruder, Timothy N.W. Jackson, Sandy Pineda Gonzalez, Glenn F. King, Alun Jones, Agostinho Antunes, Bryan G. Fry, Dracula's children: Molecular evolution of vampire bat venom, Journal of Proteomics, Volume 89, 2013, Pages 95-111, ISSN 1874-3919, https://doi.org/10.1016/j.jprot.2013.05.034.
	Desmodus rotundus (Common vampire bat)	Kunitz Domain One Kunitz Domain Two	Kunitz-Dr2	GAEE01000021	Dolyce H.W. Low, Kartik Sunagar, Eivind A.B. Undheim, Syed A. Ali, Alejandro C. Alagon, Tim Ruder, Timothy N.W. Jackson, Sandy Pineda Gonzalez, Glenn F. King, Alun Jones, Agostinho Antunes, Bryan G. Fry, Dracula's children: Molecular evolution of vampire bat venom, Journal of Proteomics, Volume 89, 2013, Pages 95-111, ISSN 1874-3919, https://doi.org/10.1016/j.jprot.2013.05.034.
	Desmodus rotundus (Common vampire bat)	Kunitz Domain One Kunitz Domain Two	Kunitz-Dr11	GAEE01000030	Dolyce H.W. Low, Kartik Sunagar, Eivind A.B. Undheim, Syed A. Ali, Alejandro C. Alagon, Tim Ruder, Timothy N.W. Jackson, Sandy Pineda Gonzalez, Glenn F. King, Alun Jones, Agostinho Antunes, Bryan G. Fry, Dracula's children: Molecular evolution of vampire bat venom, Journal of Proteomics, Volume 89, 2013, Pages 95-111, ISSN 1874-3919, https://doi.org/10.1016/j.jprot.2013.05.034.
	Desmodus rotundus (Common vampire bat)	Kunitz Domain Two	Kunitz-Dr1	GAEE01000020	Dolyce H.W. Low, Kartik Sunagar, Eivind A.B. Undheim, Syed A. Ali, Alejandro C. Alagon, Tim Ruder, Timothy N.W. Jackson, Sandy Pineda Gonzalez, Glenn F. King, Alun Jones, Agostinho Antunes, Bryan G. Fry, Dracula's children: Molecular evolution of vampire bat venom, Journal of Proteomics, Volume 89, 2013, Pages 95-111, ISSN 1874-3919, https://doi.org/10.1016/j.jprot.2013.05.034.
	Desmodus rotundus (Common vampire bat)	Kunitz Domain Two	Kunitz-Dr6	GAEE01000025	Dolyce H.W. Low, Kartik Sunagar, Eivind A.B. Undheim, Syed A. Ali, Alejandro C. Alagon, Tim Ruder, Timothy N.W. Jackson, Sandy Pineda Gonzalez, Glenn F. King, Alun Jones, Agostinho Antunes, Bryan G. Fry, Dracula's children: Molecular evolution of vampire bat venom, Journal of Proteomics, Volume 89, 2013, Pages 95-111, ISSN 1874-3919, https://doi.org/10.1016/j.jprot.2013.05.034.
	Desmodus rotundus (Common vampire bat)	Kunitz Domain Two	Kunitz-Dr7	GAEE01000026	Dolyce H.W. Low, Kartik Sunagar, Eivind A.B. Undheim, Syed A. Ali, Alejandro C. Alagon, Tim Ruder, Timothy N.W. Jackson, Sandy Pineda Gonzalez, Glenn F. King, Alun Jones, Agostinho Antunes, Bryan G. Fry, Dracula's children: Molecular evolution of vampire bat venom, Journal of Proteomics, Volume 89, 2013, Pages 95-111, ISSN 1874-3919, https://doi.org/10.1016/j.jprot.2013.05.034.
	Desmodus rotundus (Common vampire bat)	Kunitz Domain Two	Kunitz-Dr9	GAEE01000028	Dolyce H.W. Low, Kartik Sunagar, Eivind A.B. Undheim, Syed A. Ali, Alejandro C. Alagon, Tim Ruder, Timothy N.W. Jackson, Sandy Pineda Gonzalez, Glenn F. King, Alun Jones, Agostinho Antunes, Bryan G. Fry, Dracula's children: Molecular evolution of vampire bat venom, Journal of Proteomics, Volume 89, 2013, Pages 95-111, ISSN 1874-3919, https://doi.org/10.1016/j.jprot.2013.05.034.
	Desmodus rotundus (Common vampire bat)	Kunitz Domain Two	Kunitz-Dr10	GAEE01000029	Dolyce H.W. Low, Kartik Sunagar, Eivind A.B. Undheim, Syed A. Ali, Alejandro C. Alagon, Tim Ruder, Timothy N.W. Jackson, Sandy Pineda Gonzalez, Glenn F. King, Alun Jones, Agostinho Antunes, Bryan G. Fry, Dracula's children: Molecular evolution of vampire bat venom, Journal of Proteomics, Volume 89, 2013, Pages 95-111, ISSN 1874-3919, https://doi.org/10.1016/j.jprot.2013.05.034.
	Desmodus rotundus (Common vampire bat)	Kunitz Domain Two	Kunitz-Dr12	GAEE01000031	Dolyce H.W. Low, Kartik Sunagar, Eivind A.B. Undheim, Syed A. Ali, Alejandro C. Alagon, Tim Ruder, Timothy N.W. Jackson, Sandy Pineda Gonzalez, Glenn F. King, Alun Jones, Agostinho Antunes, Bryan G. Fry, Dracula's children: Molecular evolution of vampire bat venom, Journal of Proteomics, Volume 89, 2013, Pages 95-111, ISSN 1874-3919, https://doi.org/10.1016/j.jprot.2013.05.034.
	Desmodus rotundus (Common vampire bat)	Kunitz Domain Two	Kunitz-Dr13	GAEE01000032	Dolyce H.W. Low, Kartik Sunagar, Eivind A.B. Undheim, Syed A. Ali, Alejandro C. Alagon, Tim Ruder, Timothy N.W. Jackson, Sandy Pineda Gonzalez, Glenn F. King, Alun Jones, Agostinho Antunes, Bryan G. Fry, Dracula's children: Molecular evolution of vampire bat venom, Journal of Proteomics, Volume 89, 2013, Pages 95-111, ISSN 1874-3919, https://doi.org/10.1016/j.jprot.2013.05.034.
	Desmodus rotundus (Common vampire bat)	Kunitz Domain Two	Kunitz-Dr14	GAEE01000033	Dolyce H.W. Low, Kartik Sunagar, Eivind A.B. Undheim, Syed A. Ali, Alejandro C. Alagon, Tim Ruder, Timothy N.W. Jackson, Sandy Pineda Gonzalez, Glenn F. King, Alun Jones, Agostinho Antunes, Bryan G. Fry, Dracula's children: Molecular evolution of vampire bat venom, Journal of Proteomics, Volume 89, 2013, Pages 95-111, ISSN 1874-3919, https://doi.org/10.1016/j.jprot.2013.05.034.
	Desmodus rotundus (Common vampire bat)	Kunitz Domain Two	Kunitz-Dr15	GAEE01000034	Dolyce H.W. Low, Kartik Sunagar, Eivind A.B. Undheim, Syed A. Ali, Alejandro C. Alagon, Tim Ruder, Timothy N.W. Jackson, Sandy Pineda Gonzalez, Glenn F. King, Alun Jones, Agostinho Antunes, Bryan G. Fry, Dracula's children: Molecular evolution of vampire bat venom, Journal of Proteomics, Volume 89, 2013, Pages 95-111, ISSN 1874-3919, https://doi.org/10.1016/j.jprot.2013.05.034.
	Desmodus rotundus (Common vampire bat)	Kunitz Domain Two	Mono domain Dro-kunitz-5	GAEE01000024	Dolyce H.W. Low, Kartik Sunagar, Eivind A.B. Undheim, Syed A. Ali, Alejandro C. Alagon, Tim Ruder, Timothy N.W. Jackson, Sandy Pineda Gonzalez, Glenn F. King, Alun Jones, Agostinho Antunes, Bryan G. Fry, Dracula's children: Molecular evolution of vampire bat venom, Journal of Proteomics, Volume 89, 2013, Pages 95-111, ISSN 1874-3919, https://doi.org/10.1016/j.jprot.2013.05.034.
