# Supplementary material for: The Fast and the Furriest: Investigating the Rate of Selection on Mammalian Toxins
Source: Toxins (Basel). 2022 Dec 1;14(12):842. doi: 10.3390/toxins14120842 (PMC9782207; doi:10.3390/toxins14120842)
Supplement: Supplementary file 1 [file toxins-14-00842-s001.zip › Spreadsheet S2 - FEL results.xlsx]

## Sheet: Blarina KLK1
	8sequences in the alignment	279codon sites in the alignment	1partitions
	13median branches/partition used for testing	193non-invariant sites tested	1000parametric bootstrap replicates
	3Sites under diversifying positive selection at p≤0.05	26Sites under purifying selection at p≤0.05
	Show

## Sheet: Blarina KLK1_REFFEL
Table 1. Detailed site-by-site results from the FEL analysis
partition	▴codon	alpha	beta	alpha=beta	LRT	p-value	Total branch length	dN/dS LB	dN/dS MLE	dN/dS UB	p-asmp	class
1	1	10.566	1.111	1.595	1.785	0.2128	1.38	0.017	0.105	0.384	0.1815	Neutral
1	2	6.896	0.503	0.972	2.282	0.1429	0.841	0.004	0.073	0.37	0.1309	Neutral
1	3	0	0	0	0	1	0	0	0	0	1	Invariable
1	4	0	0	0	0	1	0	0	0	0	1	Invariable
1	5	1.353	0	0.461	1.611	0.1668	0.399	0	0	1.26	0.2044	Neutral
1	6	0	0	0	0	1	0	0	0	0	1	Invariable
1	7	0	0	0	0	1	0	0	0	0	1	Invariable
1	8	0	1.535	1.044	1.508	0.2617	0.904	3827.37	10000	10000	0.2194	Neutral
1	9	0	0	0	0	1	0	0	0	0	1	Invariable
1	10	0	0	0	0	1	0	0	0	0	1	Invariable
1	11	0	0	0	0	1	0	0	0	0	1	Invariable
1	12	0	3.398	2.425	1.974	0.1768	2.099	6186.61	10000	10000	0.1601	Neutral
1	13	2.81	0	0.823	4.562	0.026	0.712	0	0	0.419	0.0327	Purifying
1	14	4.774	0	0.763	5.944	0.015	0.661	0	0	0.204	0.0148	Purifying
1	15	1.105	0	0.359	2.112	0.1139	0.31	0	0	1.003	0.1462	Neutral
1	16	1.105	0	0.369	2.109	0.1219	0.319	0	0	1.021	0.1464	Neutral
1	17	1.036	0.706	0.846	0.067	0.8601	0.732	0.037	0.682	4.156	0.7954	Neutral
1	18	0	1.286	0.937	1.236	0.3666	0.811	3827.34	10000	10000	0.2663	Neutral
1	19	6.018	0.625	1.65	2.953	0.0829	1.428	0.006	0.104	0.555	0.0857	Neutral
1	20	0	3.944	2.088	4.704	0.017	1.807	6186.64	10000	10000	0.0301	Diversifying
1	21	0	0	0	0	1	0	0	0	0	1	Invariable
1	22	0	0.67	0.425	0.985	0.2907	0.367	1464.87	10000	10000	0.321	Neutral
1	23	205.949	0	30.421	24.399	0.003	26.325	0	0	0.004	0	Purifying
1	24	0	0.753	0.586	0.458	0.6004	0.507	1464.84	10000	10000	0.4984	Neutral
1	25	2.346	0	0.394	3.288	0.0529	0.341	0	0	0.412	0.0698	Neutral
1	26	9.065	1.341	1.848	1.213	0.3506	1.599	0.023	0.148	0.632	0.2706	Neutral
1	27	2.587	1.672	1.894	0.096	0.7902	1.639	0.096	0.646	3.21	0.7564	Neutral
1	28	1.353	0	0.436	2.171	0.1019	0.377	0	0	1.001	0.1406	Neutral
1	29	4.374	0	0.407	3.868	0.026	0.352	0	0	0.219	0.0492	Purifying
1	30	1.957	3.004	2.666	0.101	0.7522	2.307	0.344	1.535	8.54	0.75	Neutral
1	31	1.963	0	0.503	3.184	0.0589	0.436	0	0	0.598	0.0744	Neutral
1	32	0	0	0	0	1	0	0	0	0	1	Invariable
1	33	0	0	0	0	1	0	0	0	0	1	Invariable
1	34	0	0	0	0	1	0	0	0	0	1	Invariable
1	35	0	0	0	0	1	0	0	0	0	1	Invariable
1	36	0	0.525	0.506	0.054	0.7542	0.438	1464.78	10000	10000	0.8161	Neutral
1	37	0	0	0	0	1	0	0	0	0	1	Invariable
1	38	8.67	0	0.502	5.371	0.015	0.434	0	0	0.114	0.0205	Purifying
1	39	9.395	0	0.494	5.568	0.013	0.428	0	0	0.119	0.0183	Purifying
1	40	0	0	0	0	1	0	0	0	0	1	Invariable
1	41	0	0	0	0	1	0	0	0	0	1	Invariable
1	42	0	0	0	0	1	0	0	0	0	1	Invariable
1	43	0	0	0	0	1	0	0	0	0	1	Invariable
1	44	1.043	0	0.364	2.059	0.1279	0.315	0	0	1.083	0.1513	Neutral
1	45	0	2.318	0.962	3.026	0.0699	0.832	3827.37	10000	10000	0.0819	Neutral
1	46	1.494	0.852	1.088	0.144	0.8142	0.942	0.031	0.57	3.16	0.7043	Neutral
1	47	0	1.353	0.981	1.249	0.3267	0.849	3827.34	10000	10000	0.2638	Neutral
1	48	0	0.548	0.463	0.342	0.5944	0.4	1464.79	10000	10000	0.5589	Neutral
1	49	10.355	1.356	1.799	1.16	0.3546	1.557	0.02	0.131	0.61	0.2814	Neutral
1	50	0	4.139	3.621	1.479	0.2198	3.134	6186.62	10000	10000	0.224	Neutral
1	51	2.336	2.651	2.544	0.008	0.9341	2.201	0.176	1.135	8.523	0.9305	Neutral
1	52	2.755	2.696	2.73	0	0.974	2.362	0.127	0.978	12.275	0.9874	Neutral
1	53	0	0.84	0.612	0.598	0.5315	0.53	1464.87	10000	10000	0.4395	Neutral
1	54	0	1.07	0.649	0.998	0.3706	0.561	1464.91	10000	10000	0.3178	Neutral
1	55	2.83	2.08	2.353	0.037	0.8691	2.036	0.106	0.735	6.728	0.8484	Neutral
1	56	0	0	0	0	1	0	0	0	0	1	Invariable
1	57	0	0	0	0	1	0	0	0	0	1	Invariable
1	58	0	0.763	0.417	1.222	0.2348	0.361	1464.87	10000	10000	0.2689	Neutral
1	59	1.667	0	0.44	2.538	0.0969	0.381	0	0	0.74	0.1111	Neutral
1	60	2.457	0	0.488	3.016	0.0719	0.422	0	0	0.517	0.0825	Neutral
1	61	1.5	0	0.432	2.427	0.0839	0.373	0	0	0.822	0.1193	Neutral
1	62	0	0	0	0	1	0	0	0	0	1	Invariable
1	63	3.126	0.601	1.025	1.085	0.4106	0.887	0.011	0.192	0.988	0.2977	Neutral
1	64	0	1.515	1.207	0.791	0.5085	1.044	3827.36	10000	10000	0.3738	Neutral
1	65	0	0	0	0	1	0	0	0	0	1	Invariable
1	66	0	0	0	0	1	0	0	0	0	1	Invariable
1	67	0	0	0	0	1	0	0	0	0	1	Invariable
1	68	0	0	0	0	1	0	0	0	0	1	Invariable
1	69	2.168	0	0.464	3.142	0.0659	0.401	0	0	0.521	0.0763	Neutral
1	70	0	0	0	0	1	0	0	0	0	1	Invariable
1	71	0	0	0	0	1	0	0	0	0	1	Invariable
1	72	0	0	0	0	1	0	0	0	0	1	Invariable
1	73	0	0.52	0.357	0.725	0.3467	0.309	1464.77	10000	10000	0.3946	Neutral
1	74	0	3.228	1.926	2.307	0.1429	1.667	5271.54	10000	10000	0.1288	Neutral
1	75	11.735	1.431	2.239	1.642	0.2438	1.937	0.021	0.122	0.465	0.2	Neutral

## Sheet: Soleonodon KLK1
	7sequences in the alignment	249codon sites in the alignment	1partitions
	11median branches/partition used for testing	129non-invariant sites tested	1000parametric bootstrap replicates
	2Sites under diversifying positive selection at p≤0.05	19Sites under purifying selection at p≤0.05

## Sheet: Solenodon KLK1_REFFEL
Table 1. Detailed site-by-site results from the FEL analysis
partition	codon	alpha	beta	alpha=beta	LRT	p-value	Total branch length	dN/dS LB	dN/dS MLE	dN/dS UB	p-asmp	class
1	1	157.219	3.994	6.699	1.605	0.2318	3.683	0.004	0.025	10000	0.2052	Neutral
1	2	0	1.737	1.281	0.594	0.4995	0.704	1464.95	10000	10000	0.4408	Neutral
1	3	0	0	0	0	1	0	0	0	0	1	Invariable
1	4	0	1.504	0.87	1.065	0.2488	0.478	1464.94	10000	10000	0.302	Neutral
1	5	0	0	0	0	1	0	0	0	0	1	Invariable
1	6	0	0	0	0	1	0	0	0	0	1	Invariable
1	7	0	0	0	0	1	0	0	0	0	1	Invariable
1	8	0	0	0	0	1	0	0	0	0	1	Invariable
1	9	0	1.435	1.063	0.596	0.4755	0.584	1464.94	10000	10000	0.4402	Neutral
1	10	0	0	0	0	1	0	0	0	0	1	Invariable
1	11	0	0	0	0	1	0	0	0	0	1	Invariable
1	12	0	0	0	0	1	0	0	0	0	1	Invariable
1	13	0	0	0	0	1	0	0	0	0	1	Invariable
1	14	0	0	0	0	1	0	0	0	0	1	Invariable
1	15	0	1.354	1.296	0.078	0.8092	0.712	1464.94	10000	10000	0.7804	Neutral
1	16	32.14	0	1.087	5.473	0.018	0.598	0	0	0.07	0.0193	Purifying
1	17	0	0	0	0	1	0	0	0	0	1	Invariable
1	18	0	1.372	0.841	0.968	0.2637	0.463	1464.94	10000	10000	0.3251	Neutral
1	19	0	0	0	0	1	0	0	0	0	1	Invariable
1	20	0	0	0	0	1	0	0	0	0	1	Invariable
1	21	6.331	0	2.159	3.953	0.041	1.187	0	0	0.528	0.0468	Purifying
1	22	0	0	0	0	1	0	0	0	0	1	Invariable
1	23	0	1.526	1.092	0.668	0.4036	0.6	1464.95	10000	10000	0.4139	Neutral
1	24	0	0	0	0	1	0	0	0	0	1	Invariable
1	25	0	0	0	0	1	0	0	0	0	1	Invariable
1	26	0	1.57	1.067	0.756	0.3776	0.586	1464.95	10000	10000	0.3846	Neutral
1	27	0	0	0	0	1	0	0	0	0	1	Invariable
1	28	0	1.729	1.029	1.033	0.2787	0.566	1464.96	10000	10000	0.3094	Neutral
1	29	0	1.353	0.986	0.614	0.4466	0.542	1464.93	10000	10000	0.4335	Neutral
1	30	0	3.106	1.834	2.03	0.1838	1.008	3827.46	10000	10000	0.1542	Neutral
1	31	0	7.664	5.546	2.398	0.1489	3.049	6186.68	10000	10000	0.1215	Neutral
1	32	181.552	4.503	7.841	1.377	0.2448	4.311	0.006	0.025	0.135	0.2405	Neutral
1	33	16.696	3.214	5.423	1.487	0.2877	2.982	0.031	0.192	0.753	0.2227	Neutral
1	34	0	1.286	0.934	0.632	0.4286	0.514	1464.93	10000	10000	0.4265	Neutral
1	35	0	1.137	0.89	0.487	0.5245	0.489	1464.92	10000	10000	0.4855	Neutral
1	36	0	0	0	0	1	0	0	0	0	1	Invariable
1	37	0	0	0	0	1	0	0	0	0	1	Invariable
1	38	0	0.966	0.73	0.551	0.4446	0.401	1464.9	10000	10000	0.458	Neutral
1	39	10.369	2.231	3.482	1.338	0.3337	1.914	0.034	0.215	0.76	0.2473	Neutral
1	40	2.125	1.52	1.631	0.014	0.8941	0.897	0.045	0.716	2.877	0.9046	Neutral
1	41	2.496	2.313	2.365	0.003	0.968	1.3	0.15	0.927	3.162	0.9585	Neutral
1	42	8.712	2.04	2.504	0.415	0.6374	1.377	0.039	0.234	0.771	0.5196	Neutral
1	43	4.201	2.455	2.78	0.138	0.7762	1.528	0.095	0.584	1.96	0.7102	Neutral
1	44	7.921	2.361	2.831	0.287	0.6643	1.556	0.049	0.298	0.966	0.5921	Neutral
1	45	1613.19	0.878	1.632	1.173	0.3427	0.897	0	0.001	0.002	0.2787	Neutral
1	46	3.714	2.01	2.361	0.198	0.7463	1.298	0.088	0.541	1.849	0.6567	Neutral
1	47	3.293	3.018	3.085	0.005	0.9371	1.696	0.218	0.916	2.772	0.9465	Neutral
1	48	2.737	1.944	2.147	0.071	0.8492	1.181	0.115	0.71	2.373	0.7904	Neutral
1	49	0	2.05	1.179	2.152	0.1239	0.648	3827.42	10000	10000	0.1424	Neutral
1	50	0	0.951	0.687	0.661	0.3337	0.378	1464.9	10000	10000	0.4163	Neutral
1	51	0	1.676	1.422	0.657	0.4815	0.782	3827.39	10000	10000	0.4175	Neutral
1	52	6.706	0	0.621	4.437	0.023	0.341	0	0	0.202	0.0352	Purifying
1	53	12.509	0.944	2.931	4.854	0.025	1.612	0.004	0.075	0.348	0.0276	Purifying
1	54	0	1.596	1.361	0.635	0.5005	0.748	3827.38	10000	10000	0.4255	Neutral
1	55	0	1.741	1.349	0.994	0.3357	0.742	3827.39	10000	10000	0.3188	Neutral
1	56	0	0	0	0	1	0	0	0	0	1	Invariable
1	57	0	0.848	0.759	0.219	0.5844	0.417	1464.88	10000	10000	0.6395	Neutral
1	58	0	0.735	0.663	0.18	0.5874	0.365	1464.86	10000	10000	0.6711	Neutral
1	59	0	0.912	0.542	1.032	0.1828	0.298	1464.89	10000	10000	0.3098	Neutral
1	60	0	0	0	0	1	0	0	0	0	1	Invariable
1	61	0	0	0	0	1	0	0	0	0	1	Invariable
1	62	0	0	0	0	1	0	0	0	0	1	Invariable
1	63	0	0	0	0	1	0	0	0	0	1	Invariable
1	64	0	0	0	0	1	0	0	0	0	1	Invariable
1	65	0	1.353	1.358	0.366	0.6683	0.747	3827.37	10000	10000	0.5453	Neutral
1	66	0	0.91	0.643	0.682	0.2827	0.353	1464.89	10000	10000	0.4088	Neutral
1	67	0	0	0	0	1	0	0	0	0	1	Invariable
1	68	0	0	0	0	1	0	0	0	0	1	Invariable
1	69	0	0	0	0	1	0	0	0	0	1	Invariable
1	70	0	0	0	0	1	0	0	0	0	1	Invariable
1	71	0	0	0	0	1	0	0	0	0	1	Invariable
1	72	0	0	0	0	1	0	0	0	0	1	Invariable
1	73	2.646	1.979	2.159	0.054	0.8801	1.187	0.121	0.748	2.528	0.8163	Neutral
1	74	0	0	0	0	1	0	0	0	0	1	Invariable
1	75	5.93	0	0.625	4.677	0.02	0.344	0	0	0.22	0.0306	Purifying
1	76	12.858	0	0.632	5.472	0.01	0.348	0	0	0.102	0.0193	Purifying
1	77	0	1.605	1.443	0.415	0.6324	0.793	3827.38	10000	10000	0.5195	Neutral
1	78	0	0	0	0	1	0	0	0	0	1	Invariable
1	79	0	1.828	1.128	1.887	0.1668	0.62	3827.4	10000	10000	0.1695	Neutral
1	80	6.79	0.772	1.327	1.392	0.2418	0.729	0.006	0.114	0.525	0.2381	Neutral
1	81	0	0.677	0.622	0.167	0.6074	0.342	1464.84	10000	10000	0.6825	Neutral
1	82	0	0	0	0	1	0	0	0	0	1	Invariable
1	83	0	0	0	0	1	0	0	0	0	1	Invariable
1	84	0	0	0	0	1	0	0	0	0	1	Invariable
1	85	0	0	0	0	1	0	0	0	0	1	Invariable
1	86	937.667	0	2.296	14.934	0.001	1.262	0	0	0.002	0.0001	Purifying
1	87	0	2.802	2.47	0.695	0.5375	1.358	5271.55	10000	10000	0.4045	Neutral
1	88	0	0	0	0	1	0	0	0	0	1	Invariable
1	89	0	0	0	0	1	0	0	0	0	1	Invariable
1	90	0	1.02	0.906	0.222	0.6234	0.498	1464.9	10000	10000	0.6377	Neutral
1	91	0	0	0	0	1	0	0	0	0	1	Invariable
1	92	0	0	0	0	1	0	0	0	0	1	Invariable
1	93	0	1.391	0.949	0.744	0.3596	0.522	1464.93	10000	10000	0.3885	Neutral
1	94	0	3.551	2.73	1.404	0.2927	1.501	5271.56	10000	10000	0.2361	Neutral
1	95	0	0	0	0	1	0	0	0	0	1	Invariable
1	96	25.836	1.345	3.603	2.944	0.1089	1.981	0.003	0.052	0.307	0.0862	Neutral
1	97	0	0	0	0	1	0	0	0	0	1	Invariable
1	98	0	2.721	2.434	0.475	0.6324	1.338	3827.44	10000	10000	0.4907	Neutral
1	99	5.092	0	0.969	2.968	0.0609	0.533	0	0	0.494	0.0849	Neutral
1	100	0	2.723	1.986	1.868	0.2118	1.092	5271.54	10000	10000	0.1717	Neutral
1	101	0	1.667	1.432	0.579	0.5425	0.787	3827.39	10000	10000	0.4468	Neutral
1	102	0	0	0	0	1	0	0	0	0	1	Invariable
1	103	0	6.575	5.861	1.527	0.2128	3.222	7260.55	10000	10000	0.2165	Neutral
1	104	937.667	0	1.213	10.757	0.001	0.667	0	0	0.001	0.001	Purifying
1	105	0	0	0	0	1	0	0	0	0	1	Invariable
1	106	0	0	0	0	1	0	0	0	0	1	Invariable
1	107	0	0	0	0	1	0	0	0	0	1	Invariable
1	108	0	0	0	0	1	0	0	0	0	1	Invariable
1	109	0	0	0	0	1	0	0	0	0	1	Invariable
1	110	0	0	0	0	1	0	0	0	0	1	Invariable
1	111	0	0	0	0	1	0	0	0	0	1	Invariable
1	112	0	0	0	0	1	0	0	0	0	1	Invariable
1	113	5.415	5.854	5.749	0.003	0.8102	3.16	0.279	1.081	7.067	0.9585	Neutral
1	114	0	0	0	0	1	0	0	0	0	1	Invariable
1	115	0	0	0	0	1	0	0	0	0	1	Invariable
1	116	0	0	0	0	1	0	0	0	0	1	Invariable
1	117	0	0.73	0.662	0.192	0.5814	0.364	1464.86	10000	10000	0.6609	Neutral
1	118	8.207	0	0.624	4.538	0.013	0.343	0	0	0.166	0.0332	Purifying
1	119	0	0	0	0	1	0	0	0	0	1	Invariable
1	120	0	0	0	0	1	0	0	0	0	1	Invariable
1	121	0	0	0	0	1	0	0	0	0	1	Invariable
1	122	0	0	0	0	1	0	0	0	0	1	Invariable
1	123	0	0	0	0	1	0	0	0	0	1	Invariable
1	124	0	0	0	0	1	0	0	0	0	1	Invariable
1	125	0	0.91	0.655	0.683	0.3117	0.36	1464.89	10000	10000	0.4086	Neutral
1	126	0	0.759	0.689	0.201	0.5764	0.379	1464.86	10000	10000	0.654	Neutral
1	127	1.697	0	0.641	1.892	0.1149	0.352	0	0	1.207	0.1689	Neutral
1	128	0	0	0	0	1	0	0	0	0	1	Invariable
1	129	0	0	0	0	1	0	0	0	0	1	Invariable
1	130	0	2.666	2.371	0.672	0.5375	1.303	5271.54	10000	10000	0.4123	Neutral
1	131	0	0	0	0	1	0	0	0	0	1	Invariable
1	132	0	0.951	0.654	0.723	0.2737	0.36	1464.9	10000	10000	0.3952	Neutral
1	133	2.298	0	0.642	2.502	0.0959	0.353	0	0	0.762	0.1137	Neutral
1	134	1.667	0	0.638	1.892	0.1319	0.351	0	0	1.221	0.1689	Neutral
1	135	0	0	0	0	1	0	0	0	0	1	Invariable
1	136	0	0	0	0	1	0	0	0	0	1	Invariable
1	137	12.919	0.877	2.121	3.353	0.0769	1.166	0.004	0.068	0.315	0.0671	Neutral
1	138	0	0	0	0	1	0	0	0	0	1	Invariable
1	139	6.706	0	0.724	4.133	0.026	0.398	0	0	0.242	0.042	Purifying
1	140	0	1.9	1.372	1.301	0.2717	0.754	3827.41	10000	10000	0.254	Neutral
1	141	0	0	0	0	1	0	0	0	0	1	Invariable
1	142	0	0	0	0	1	0	0	0	0	1	Invariable
1	143	0	0	0	0	1	0	0	0	0	1	Invariable
1	144	2.81	0	0.643	2.847	0.043	0.353	0	0	0.589	0.0915	Purifying
1	145	0	0.69	0.632	0.182	0.6274	0.347	1464.85	10000	10000	0.6701	Neutral
1	146	0	0	0	0	1	0	0	0	0	1	Invariable
1	147	0	0	0	0	1	0	0	0	0	1	Invariable
1	148	0	2.311	2.092	0.414	0.6364	1.15	3827.42	10000	10000	0.5198	Neutral
1	149	0	0	0	0	1	0	0	0	0	1	Invariable
1	150	0	0.951	0.652	0.72	0.2937	0.359	1464.89	10000	10000	0.3963	Neutral
1	151	2.133	0.867	1.229	0.377	0.6494	0.676	0.023	0.407	1.881	0.5393	Neutral
1	152	3.929	0.808	1.341	1.051	0.3277	0.737	0.012	0.206	0.967	0.3054	Neutral
1	153	0	0.917	0.672	0.623	0.3646	0.37	1464.89	10000	10000	0.4301	Neutral
1	154	937.667	0	1.338	6.816	0.007	0.736	0	0	0.002	0.009	Purifying
1	155	0	10.689	7.883	3.501	0.0529	4.334	7600.11	10000	10000	0.0613	Neutral
1	156	0	0	0	0	1	0	0	0	0	1	Invariable
1	157	0	0	0	0	1	0	0	0	0	1	Invariable
1	158	0	0	0	0	1	0	0	0	0	1	Invariable
1	159	2.673	0	0.65	2.728	0.0629	0.357	0	0	0.638	0.0986	Neutral
1	160	0	0	0	0	1	0	0	0	0	1	Invariable
1	161	0	0	0	0	1	0	0	0	0	1	Invariable
1	162	0	0.878	0.631	0.65	0.3347	0.347	1464.89	10000	10000	0.42	Neutral
1	163	0	0	0	0	1	0	0	0	0	1	Invariable
1	164	0	0	0	0	1	0	0	0	0	1	Invariable
1	165	0	0.862	0.531	0.963	0.2158	0.292	1464.88	10000	10000	0.3264	Neutral
1	166	6.005	0	1.334	5.685	0.011	0.733	0	0	0.285	0.0171	Purifying
1	167	0	0	0	0	1	0	0	0	0	1	Invariable
1	168	0	1.931	1.384	1.314	0.2687	0.761	3827.41	10000	10000	0.2517	Neutral
1	169	0	0	0	0	1	0	0	0	0	1	Invariable
1	170	0	2.802	2.018	2.06	0.1708	1.109	5271.58	10000	10000	0.1512	Neutral
1	171	0	0.908	0.649	0.663	0.3307	0.357	1464.89	10000	10000	0.4154	Neutral
1	172	0	0	0	0	1	0	0	0	0	1	Invariable
1	173	0	0	0	0	1	0	0	0	0	1	Invariable
1	174	0	0.669	0.611	0.176	0.5794	0.336	1464.84	10000	10000	0.6752	Neutral
1	175	8.018	4.773	5.436	0.245	0.5884	2.989	0.175	0.595	1.697	0.6206	Neutral
1	176	5.045	4.666	4.703	0.001	0.8841	2.586	0.279	0.925	2.434	0.9738	Neutral
1	177	0	2.726	1.859	1.575	0.2737	1.022	3827.46	10000	10000	0.2095	Neutral
1	178	7.295	11.485	8.933	0.113	0.5744	4.911	0.321	1.574	29.646	0.7366	Neutral
1	179	0	0	0	0	1	0	0	0	0	1	Invariable
1	180	0	1.427	1.297	0.386	0.6494	0.713	3827.37	10000	10000	0.5345	Neutral
1	181	1.5	0	0.542	2.088	0.0969	0.298	0	0	1.086	0.1485	Neutral
1	182	10000	0.722	1.362	3.212	0.0579	0.749	0	0	0	0.0731	Neutral
1	183	0	0	0	0	1	0	0	0	0	1	Invariable
1	184	0	0	0	0	1	0	0	0	0	1	Invariable
1	185	6.303	2.345	3.261	0.657	0.5215	1.793	0.06	0.372	1.295	0.4175	Neutral
1	186	21.71	0	1.38	11.171	0.001	0.759	0	0	0.062	0.0008	Purifying
1	187	0	0	0	0	1	0	0	0	0	1	Invariable
1	188	0	0	0	0	1	0	0	0	0	1	Invariable
1	189	0	2.229	2.045	0.513	0.5984	1.124	5271.52	10000	10000	0.474	Neutral
1	190	0	0	0	0	1	0	0	0	0	1	Invariable
1	191	0	0.81	0.728	0.213	0.5844	0.4	1464.88	10000	10000	0.6445	Neutral
1	192	39.536	0	2.219	12.032	0.003	1.22	0	0	0.042	0.0005	Purifying
1	193	0	0	0	0	1	0	0	0	0	1	Invariable
1	194	0	0	0	0	1	0	0	0	0	1	Invariable
1	195	0	2.191	1.605	1.16	0.3157	0.882	3827.42	10000	10000	0.2814	Neutral
1	196	77.622	0.887	3.342	7.121	0.003	1.838	0.001	0.011	0.053	0.0076	Purifying
1	197	0	0.723	0.553	0.528	0.4156	0.304	1464.86	10000	10000	0.4676	Neutral
1	198	0	2.866	2.275	1.365	0.3257	1.25	5271.55	10000	10000	0.2427	Neutral
1	199	0	0.888	0.545	0.973	0.2048	0.3	1464.89	10000	10000	0.3239	Neutral
1	200	0	0	0	0	1	0	0	0	0	1	Invariable
1	201	0	0	0	0	1	0	0	0	0	1	Invariable
1	202	2.298	0	0.615	2.579	0.0709	0.338	0	0	0.72	0.1083	Neutral
1	203	0	0	0	0	1	0	0	0	0	1	Invariable
1	204	5.836	0	1.336	5.434	0.015	0.734	0	0	0.3	0.0198	Purifying
1	205	0	0	0	0	1	0	0	0	0	1	Invariable
1	206	0	1.79	1.294	1.237	0.2737	0.712	3827.4	10000	10000	0.266	Neutral
1	207	0	0	0	0	1	0	0	0	0	1	Invariable
1	208	0	0	0	0	1	0	0	0	0	1	Invariable
1	209	0	0	0	0	1	0	0	0	0	1	Invariable
1	210	0	0.868	0.63	0.64	0.3297	0.346	1464.88	10000	10000	0.4239	Neutral
1	211	0	0	0	0	1	0	0	0	0	1	Invariable
1	212	0	0	0	0	1	0	0	0	0	1	Invariable
1	213	0	0	0	0	1	0	0	0	0	1	Invariable
1	214	0	0	0	0	1	0	0	0	0	1	Invariable
1	215	2.328	0	0.61	2.618	0.0809	0.336	0	0	0.7	0.1057	Neutral
1	216	0	0	0	0	1	0	0	0	0	1	Invariable
1	217	0	0	0	0	1	0	0	0	0	1	Invariable
1	218	0	0	0	0	1	0	0	0	0	1	Invariable
1	219	0	5.873	4.08	1.834	0.2368	2.243	5271.58	10000	10000	0.1757	Neutral
1	220	0	3.36	2.889	1.245	0.3636	1.588	6186.64	10000	10000	0.2644	Neutral
1	221	5.518	0.932	2.083	2.095	0.1788	1.145	0.01	0.169	0.779	0.1478	Neutral
1	222	0	0	0	0	1	0	0	0	0	1	Invariable
1	223	5.875	0	1.273	5.634	0.016	0.7	0	0	0.28	0.0176	Purifying
1	224	0	15.991	9.818	4.902	0.016	5.398	7865.52	10000	10000	0.0268	Diversifying
1	225	0	0	0	0	1	0	0	0	0	1	Invariable
1	226	0	6.159	4.337	1.558	0.2537	2.384	6810.31	10000	10000	0.2119	Neutral
1	227	12.059	2.455	3.11	0.997	0.4166	1.71	0.049	0.204	0.584	0.3179	Neutral
1	228	16.925	0	2.171	9.901	0.002	1.193	0	0	0.103	0.0017	Purifying
1	229	0	6.015	4.261	3.239	0.0839	2.342	6810.37	10000	10000	0.0719	Neutral
1	230	0	1.884	1.362	1.257	0.2597	0.749	3827.41	10000	10000	0.2622	Neutral
1	231	0	1.769	1.577	0.45	0.6424	0.867	3827.4	10000	10000	0.5023	Neutral
1	232	3.211	0	0.637	2.868	0.0629	0.35	0	0	0.507	0.0903	Neutral
1	233	0	1.524	1.161	1.05	0.3267	0.638	3827.38	10000	10000	0.3055	Neutral
1	234	0	0	0	0	1	0	0	0	0	1	Invariable
1	235	0	0	0	0	1	0	0	0	0	1	Invariable
1	236	0	0	0	0	1	0	0	0	0	1	Invariable
1	237	0	0	0	0	1	0	0	0	0	1	Invariable
1	238	0	2.263	1.349	2.049	0.1489	0.742	3827.43	10000	10000	0.1523	Neutral
1	239	0	4.145	2.484	4.013	0.036	1.366	6186.66	10000	10000	0.0452	Diversifying
1	240	0	0	0	0	1	0	0	0	0	1	Invariable
1	241	0	0	0	0	1	0	0	0	0	1	Invariable
1	242	0	0	0	0	1	0	0	0	0	1	Invariable
1	243	0	0.747	0.684	0.171	0.6174	0.376	1464.86	10000	10000	0.6793	Neutral
1	244	0	0	0	0	1	0	0	0	0	1	Invariable
1	245	0	0	0	0	1	0	0	0	0	1	Invariable
1	246	0	0.775	0.687	0.231	0.5534	0.378	1464.87	10000	10000	0.6306	Neutral
1	247	0	0	0	0	1	0	0	0	0	1	Invariable
1	248	0	0	0	0	1	0	0	0	0	1	Invariable
1	249	0	0	0	0	1	0	0	0	0	1	Invariable

## Sheet: Eupotiphyla KLK1
	5sequences in the alignment	281codon sites in the alignment	1partitions
	27median branches/partition used for testing	254non-invariant sites tested	1000parametric bootstrap replicates
	6Sites under diversifying positive selection at p≤0.05	47Sites under purifying selection at p≤0.05
	Show

## Sheet: Eupotiphyla KLK1_REFFEL
Table 1. Detailed site-by-site results from the FEL analysis
partition	codon	alpha	beta	alpha=beta	LRT	p-value	Total branch length	dN/dS LB	dN/dS MLE	dN/dS UB	p-asmp	class
1	1	0	0	0	0	1	0	0	0	0	1	Invariable
1	2	20.306	1.4	2.186	4.543	0.038	4.477	0.021	0.069	0.182	0.033	Purifying
1	3	9.417	1.233	1.763	2.672	0.1299	3.612	0.038	0.131	0.361	0.1022	Neutral
1	4	0	1.302	0.723	1.975	0.2068	1.481	5271.27	10000	10000	0.1599	Neutral
1	5	1.735	0.728	1.024	0.64	0.4955	2.098	0.067	0.42	1.463	0.4235	Neutral
1	6	15.025	0.36	1.353	4.21	0.031	2.772	0.001	0.024	0.117	0.0402	Purifying
1	7	0	0	0	0	1	0	0	0	0	1	Invariable
1	8	0.661	0.415	0.507	0.108	0.8172	1.038	0.035	0.627	3.089	0.7429	Neutral
1	9	0	2.502	1.57	4.227	0.0579	3.215	6810.3	10000	10000	0.0398	Neutral
1	10	0.556	0	0.219	1.793	0.1469	0.448	0	0	1.312	0.1806	Neutral
1	11	1.697	0.943	1.147	0.336	0.6334	2.349	0.132	0.556	1.652	0.5619	Neutral
1	12	0	0.774	0.454	0.708	0.4935	0.929	3826.9	10000	10000	0.4	Neutral
1	13	1.15	2.119	1.871	0.246	0.6573	3.832	0.555	1.843	5.497	0.6196	Neutral
1	14	2.391	1.195	1.51	0.471	0.5455	3.093	0.116	0.5	1.577	0.4925	Neutral
1	15	17.093	0.519	1.2	5.183	0.021	2.458	0.005	0.03	0.102	0.0228	Purifying
1	16	1.268	0.561	0.776	0.578	0.5465	1.589	0.072	0.443	1.479	0.447	Neutral
1	17	1.353	0	0.357	4.94	0.016	0.731	0	0	0.357	0.0262	Purifying
1	18	0.447	0.73	0.602	0.16	0.7692	1.233	0.267	1.635	5.561	0.6891	Neutral
1	19	0	0.566	0.408	1.298	0.2927	0.836	3827.1	10000	10000	0.2545	Neutral
1	20	2.371	0.262	0.632	2.967	0.0859	1.294	0.006	0.111	0.516	0.085	Neutral
1	21	0	4.015	2.097	5.07	0.03	4.295	6186.65	10000	10000	0.0243	Diversifying
1	22	0	0	0	0	1	0	0	0	0	1	Invariable
1	23	0	1.003	0.684	1.448	0.3027	1.402	3827.28	10000	10000	0.2288	Neutral
1	24	195.167	0	27.669	24.64	0.001	56.675	0	0	0.004	0	Purifying
1	25	0	1.26	1.069	0.597	0.4975	2.189	3827.32	10000	10000	0.4396	Neutral
1	26	1.353	0	0.183	3.666	0.034	0.374	0	0	0.311	0.0555	Purifying
1	27	3.016	0.794	0.964	0.774	0.4346	1.976	0.062	0.263	0.764	0.3791	Neutral
1	28	0.747	1.554	1.33	0.436	0.5455	2.724	0.701	2.082	5.23	0.5088	Neutral
1	29	1.038	0	0.374	3.934	0.038	0.766	0	0	0.551	0.0473	Purifying
1	30	1.193	0.217	0.363	1.168	0.3297	0.743	0.01	0.182	0.837	0.2797	Neutral
1	31	2.766	2.174	2.37	0.06	0.8322	4.855	0.251	0.786	2.155	0.8073	Neutral
1	32	2.218	0	0.593	7.456	0.004	1.214	0	0	0.238	0.0063	Purifying
1	33	0.54	0	0.179	2.193	0.1059	0.367	0	0	0.973	0.1386	Neutral
1	34	0	0.27	0.268	0.014	0.7812	0.549	1464.56	10000	10000	0.9051	Neutral
1	35	1.765	0	0.202	4.397	0.023	0.413	0	0	0.246	0.036	Purifying
1	36	0	0	0	0	1	0	0	0	0	1	Invariable
1	37	0.606	1.189	1.054	0.196	0.7003	2.158	0.593	1.963	4.964	0.6582	Neutral
1	38	1.353	0	0.177	3.708	0.02	0.362	0	0	0.297	0.0541	Purifying
1	39	5.168	0.223	0.649	5.888	0.009	1.329	0.002	0.043	0.198	0.0152	Purifying
1	40	7.577	0	1.284	16.997	0.001	2.631	0	0	0.068	0	Purifying
1	41	0	0.236	0.213	0.253	0.6114	0.437	1464.51	10000	10000	0.6153	Neutral
1	42	0	0.516	0.372	1.302	0.2777	0.762	3827.06	10000	10000	0.2538	Neutral
1	43	0	0	0	0	1	0	0	0	0	1	Invariable
1	44	0	0	0	0	1	0	0	0	0	1	Invariable
1	45	0.793	0.608	0.654	0.047	0.8482	1.34	0.122	0.767	2.533	0.8279	Neutral
1	46	0	1.244	0.622	3.868	0.043	1.273	5271.4	10000	10000	0.0492	Diversifying
1	47	0.994	0.866	0.913	0.012	0.9351	1.87	0.146	0.871	2.844	0.9143	Neutral
1	48	0.896	1.07	1.017	0.02	0.8981	2.083	0.278	1.194	3.575	0.8867	Neutral
1	49	0.18	1.981	1.465	0.994	0.3716	3	3.916	10.999	27.035	0.3188	Neutral
1	50	1.029	3.413	2.748	0.891	0.4076	5.629	1.186	3.316	13.256	0.3452	Neutral
1	51	32.676	3.562	5.287	0.856	0.4396	10.829	0.038	0.109	0.416	0.3548	Neutral
1	52	7.7	3.063	3.835	0.74	0.4416	7.855	0.146	0.398	1.1	0.3897	Neutral
1	53	1.412	2.816	2.405	0.281	0.5974	4.926	0.703	1.994	5.114	0.5963	Neutral
1	54	0	0.807	0.674	0.995	0.4216	1.381	5271.3	10000	10000	0.3184	Neutral
1	55	0	1.054	0.644	0.99	0.4206	1.319	1464.91	10000	10000	0.3199	Neutral
1	56	2.505	2.175	2.289	0.007	0.9311	4.689	0.133	0.868	7.518	0.9355	Neutral
1	57	0	0	0	0	1	0	0	0	0	1	Invariable
1	58	0	0	0	0	1	0	0	0	0	1	Invariable
1	59	0.545	0.297	0.384	0.177	0.7922	0.787	0.031	0.545	2.545	0.6739	Neutral
1	60	2.199	0.297	0.686	2.416	0.1269	1.404	0.008	0.135	0.64	0.1201	Neutral
1	61	3.124	0	0.689	7.12	0.006	1.411	0	0	0.188	0.0076	Purifying
1	62	0.758	0	0.204	2.566	0.0799	0.418	0	0	0.729	0.1092	Neutral
1	63	0	0.236	0.197	0.243	0.6114	0.403	1464.46	10000	10000	0.6223	Neutral
1	64	3.404	0.26	0.634	3.468	0.0629	1.299	0.004	0.076	0.353	0.0626	Neutral
1	65	0	0.566	0.49	0.559	0.5774	1.003	3827.09	10000	10000	0.4549	Neutral
1	66	10000	0.249	0.509	4.649	0.019	1.042	0	0	0	0.0311	Purifying
1	67	0.787	0.571	0.63	0.06	0.8422	1.29	0.118	0.726	2.447	0.8067	Neutral
1	68	0.714	1.1	0.996	0.138	0.7343	2.041	0.458	1.541	4.032	0.7104	Neutral
1	69	1.647	0.687	0.971	0.994	0.3796	1.989	0.101	0.417	1.167	0.3187	Neutral
1	70	1.655	0.782	1.073	0.736	0.4256	2.198	0.114	0.473	1.352	0.3908	Neutral
1	71	0	0.5	0.356	1.328	0.2647	0.73	3827.04	10000	10000	0.2491	Neutral
1	72	0	0.884	0.759	1.132	0.3776	1.554	6186.42	10000	10000	0.2873	Neutral
1	73	2.517	0	0.183	4.655	0.019	0.374	0	0	0.157	0.031	Purifying
1	74	2.663	0.807	1.185	1.463	0.2827	2.426	0.073	0.303	0.868	0.2264	Neutral
1	75	0	2.364	1.626	1.662	0.2488	3.332	7380.9	10000	10000	0.1973	Neutral
1	76	1.724	2.088	2.025	0.027	0.8781	4.149	0.486	1.211	2.743	0.8694	Neutral
1	77	0	0.376	0.31	0.772	0.4196	0.634	3826.89	10000	10000	0.3795	Neutral
1	78	0	0.76	0.651	0.909	0.4186	1.333	5271.29	10000	10000	0.3403	Neutral
1	79	0	0.196	0.174	0.226	0.6074	0.357	1464.38	10000	10000	0.6345	Neutral
1	80	1.154	0.528	0.728	0.545	0.5415	1.492	0.075	0.458	1.537	0.4604	Neutral
1	81	0.416	2.165	1.796	0.739	0.4246	3.678	2.024	5.198	11.636	0.3899	Neutral
1	82	0.614	0	0.201	2.215	0.1019	0.412	0	0	0.952	0.1366	Neutral
1	83	0.563	0	0.167	2.398	0.0779	0.343	0	0	0.827	0.1215	Neutral
1	84	0.924	0.261	0.498	1.101	0.3846	1.02	0.016	0.282	1.289	0.2941	Neutral
1	85	1.696	0	0.189	4.931	0.01	0.386	0	0	0.221	0.0264	Purifying
1	86	0	0.643	0.565	0.771	0.5085	1.157	5271.23	10000	10000	0.3798	Neutral
1	87	1.812	1.646	1.696	0.01	0.9171	3.474	0.307	0.908	2.243	0.9188	Neutral
1	88	1.546	0.524	0.808	1.084	0.3656	1.654	0.056	0.339	1.119	0.2977	Neutral
1	89	0.461	0.286	0.35	0.105	0.8012	0.716	0.035	0.621	2.905	0.7464	Neutral
1	90	0	1.401	1.068	2.925	0.1109	2.189	6810.3	10000	10000	0.0872	Neutral
1	91	0.913	0.202	0.327	0.906	0.3646	0.67	0.013	0.221	1.013	0.3412	Neutral
1	92	0	0.978	0.827	1.302	0.3297	1.694	6186.45	10000	10000	0.2539	Neutral
1	93	0	0.217	0.134	0.94	0.2048	0.275	1464.44	10000	10000	0.3322	Neutral
1	94	3.478	1.288	1.799	1.275	0.3097	3.684	0.109	0.37	0.998	0.2588	Neutral
1	95	2.282	0	0.2	4.44	0.022	0.409	0	0	0.191	0.0351	Purifying
1	96	3.043	1.059	1.408	0.868	0.4116	2.883	0.086	0.348	0.927	0.3516	Neutral
1	97	1.981	0.664	0.797	0.561	0.5624	1.633	0.08	0.335	0.981	0.454	Neutral
1	98	1.102	1.475	1.402	0.05	0.8192	2.873	0.455	1.338	3.218	0.8223	Neutral
1	99	0.749	0	0.187	2.731	0.0609	0.383	0	0	0.652	0.0984	Neutral
1	100	0.551	0.652	0.623	0.019	0.9081	1.276	0.283	1.182	3.393	0.8906	Neutral
1	101	5.878	0.743	1.2	3.329	0.0899	2.458	0.03	0.126	0.358	0.0681	Neutral
1	102	0.251	0.976	0.87	0.133	0.7712	1.783	1.261	3.884	9.124	0.7154	Neutral
1	103	0	0.205	0.177	0.275	0.5734	0.362	1464.4	10000	10000	0.5997	Neutral
1	104	1.434	0.515	0.835	1.151	0.3536	1.711	0.058	0.359	1.189	0.2834	Neutral
1	105	4.127	0	0.372	9.597	0.002	0.762	0	0	0.091	0.0019	Purifying
1	106	0	0	0	0	1	0	0	0	0	1	Invariable
1	107	33.266	0.598	1.997	11.749	0.001	4.09	0.003	0.018	0.059	0.0006	Purifying
1	108	0	1.035	0.889	1.203	0.3606	1.82	6186.47	10000	10000	0.2728	Neutral
1	109	0	0	0	0	1	0	0	0	0	1	Invariable
1	110	0	0.82	0.77	0.378	0.6394	1.577	6186.39	10000	10000	0.5385	Neutral
1	111	3.509	0.904	1.358	1.324	0.3207	2.782	0.062	0.258	0.804	0.2498	Neutral
1	112	0	0	0	0	1	0	0	0	0	1	Invariable
1	113	0.49	0.359	0.415	0.043	0.8531	0.85	0.041	0.734	3.496	0.8355	Neutral
1	114	0	1.703	1.382	0.536	0.5115	2.831	6810.19	10000	10000	0.4641	Neutral
1	115	0.768	2.062	1.697	0.741	0.4346	3.475	0.992	2.685	6.585	0.3895	Neutral
1	116	1.026	0.49	0.648	0.233	0.7143	1.328	0.027	0.477	2.286	0.6296	Neutral
1	117	0	4.236	2.031	5.905	0.021	4.161	6186.66	10000	10000	0.0151	Diversifying
1	118	0	1.572	1.097	1.819	0.2418	2.246	5271.45	10000	10000	0.1774	Neutral
1	119	14.029	1.266	1.684	0.361	0.5654	3.45	0.014	0.09	0.473	0.5477	Neutral
1	120	0.8	3.248	2.872	0.179	0.6713	5.883	1.111	4.058	32.119	0.6719	Neutral
1	121	0	0.87	0.843	0.078	0.8002	1.727	3827.23	10000	10000	0.7801	Neutral
1	122	0	0.46	0.391	0.318	0.6973	0.801	1464.75	10000	10000	0.5728	Neutral
1	123	0	8.776	7.823	0.525	0.5395	16.025	6810.32	10000	10000	0.4687	Neutral
1	124	7.095	0.715	1.253	1.563	0.2637	2.567	0.005	0.101	0.655	0.2112	Neutral
1	125	0	5.56	4.696	0.115	0.7642	9.619	5271.55	10000	10000	0.735	Neutral
1	126	7.348	1.112	2.044	1.852	0.2248	4.187	0.023	0.151	0.665	0.1735	Neutral
1	127	0	2.635	1.907	2.641	0.1558	3.905	6810.31	10000	10000	0.1041	Neutral
1	128	13.102	1.555	2.242	2.586	0.1349	4.593	0.04	0.119	0.307	0.1078	Neutral
1	129	1.019	0.498	0.597	0.286	0.6623	1.222	0.079	0.488	1.615	0.5928	Neutral
1	130	0	1.927	1.644	0.315	0.6024	3.368	7260.41	10000	10000	0.5745	Neutral
1	131	3.866	1.665	2.151	0.74	0.4346	4.405	0.127	0.431	1.164	0.3898	Neutral
1	132	0.964	0.945	0.95	0	0.984	1.946	0.232	0.98	2.957	0.9866	Neutral
1	133	0.873	0.968	0.942	0.009	0.9421	1.93	0.286	1.109	3	0.9251	Neutral
1	134	2.32	0	0.336	7.247	0.006	0.689	0	0	0.165	0.0071	Purifying
1	135	0	2.26	1.886	2.528	0.1538	3.864	7865.47	10000	10000	0.1118	Neutral
1	136	21.811	0	0.324	11.702	0.001	0.664	0	0	0.016	0.0006	Purifying
1	137	2.521	0	0.33	7.452	0.002	0.676	0	0	0.148	0.0063	Purifying
1	138	0	0	0	0	1	0	0	0	0	1	Invariable
1	139	0	0.199	0.177	0.529	0.4615	0.363	1464.49	10000	10000	0.4672	Neutral
1	140	0	0	0	0	1	0	0	0	0	1	Invariable
1	141	0	0.297	0.177	1.053	0.2188	0.363	1464.61	10000	10000	0.3048	Neutral
1	142	0	0.297	0.177	1.053	0.2188	0.363	1464.61	10000	10000	0.3048	Neutral
1	143	0	0.77	0.592	1.643	0.2388	1.212	5271.31	10000	10000	0.2	Neutral
1	144	0	0	0	0	1	0	0	0	0	1	Invariable
1	145	4.235	1.602	1.971	0.656	0.4635	4.038	0.122	0.378	1.061	0.4181	Neutral
1	146	0	0.923	0.829	0.819	0.4366	1.697	6186.43	10000	10000	0.3654	Neutral
1	147	1.963	0	0.511	7.953	0.005	1.047	0	0	0.226	0.0048	Purifying
1	148	0.72	0.277	0.398	0.414	0.6314	0.816	0.022	0.384	1.774	0.5198	Neutral
1	149	0	0.989	0.846	1.192	0.3506	1.733	6186.45	10000	10000	0.2749	Neutral
1	150	1.682	0.264	0.707	2.769	0.1129	1.449	0.009	0.157	0.721	0.0961	Neutral
1	151	3.292	0.224	0.705	4.701	0.018	1.443	0.004	0.068	0.312	0.0301	Purifying
1	152	2.084	0.402	0.543	1.115	0.3866	1.113	0.032	0.193	0.626	0.291	Neutral
1	153	2.931	0.244	0.828	5.507	0.009	1.696	0.005	0.083	0.38	0.0189	Purifying
1	154	0	0	0	0	1	0	0	0	0	1	Invariable
1	155	1.496	0.457	0.598	0.72	0.5205	1.224	0.05	0.305	1.003	0.3963	Neutral
1	156	0	0.55	0.383	1.437	0.2328	0.785	3827.09	10000	10000	0.2306	Neutral
1	157	0	0.622	0.385	1.868	0.1798	0.789	3827.14	10000	10000	0.1717	Neutral
1	158	0	0.429	0.391	0.359	0.6603	0.8	3826.96	10000	10000	0.549	Neutral
1	159	0.425	0	0.176	1.731	0.1319	0.361	0	0	1.402	0.1883	Neutral
1	160	0	0	0	0	1	0	0	0	0	1	Invariable
1	161	0.715	0	0.16	2.912	0.049	0.328	0	0	0.568	0.0879	Purifying
1	162	0	0.475	0.414	0.543	0.5754	0.849	3827.02	10000	10000	0.4613	Neutral
1	163	0	0	0	0	1	0	0	0	0	1	Invariable
1	164	0.75	0.517	0.577	0.083	0.8332	1.182	0.113	0.688	2.254	0.7729	Neutral
1	165	1.525	0.229	0.53	2.432	0.1299	1.086	0.008	0.15	0.682	0.1188	Neutral
1	166	0.575	0.291	0.387	0.215	0.7532	0.792	0.029	0.506	2.342	0.6426	Neutral
1	167	0	0	0	0	1	0	0	0	0	1	Invariable
1	168	0	0.208	0.169	0.404	0.4875	0.346	1464.42	10000	10000	0.5253	Neutral
1	169	6.366	0.956	1.467	3.033	0.0879	3.005	0.045	0.15	0.389	0.0816	Neutral
1	170	0	0	0	0	1	0	0	0	0	1	Invariable
1	171	9.805	0.733	1.466	6.536	0.01	3.003	0.018	0.075	0.211	0.0106	Purifying
1	172	0.68	1.083	0.97	0.168	0.7153	1.987	0.472	1.592	4.205	0.682	Neutral
1	173	0.531	0	0.163	2.329	0.0809	0.334	0	0	0.866	0.127	Neutral
1	174	1.648	0	0.38	5.738	0.01	0.777	0	0	0.29	0.0166	Purifying
1	175	0	0	0	0	1	0	0	0	0	1	Invariable
1	176	1.708	0	0.362	5.662	0.011	0.742	0	0	0.274	0.0173	Purifying
1	177	0	0.373	0.334	0.44	0.6264	0.684	3826.88	10000	10000	0.5073	Neutral
1	178	0	0.46	0.362	0.941	0.3866	0.741	3827	10000	10000	0.3321	Neutral
1	179	0	1.38	0.859	4.298	0.035	1.759	6810.23	10000	10000	0.0382	Diversifying
1	180	1.413	2.179	1.964	0.171	0.6863	4.023	0.558	1.542	4.192	0.6796	Neutral
1	181	5.604	0.872	1.349	2.639	0.1538	2.764	0.038	0.156	0.439	0.1043	Neutral
1	182	1.009	1.831	1.627	0.259	0.6593	3.332	0.665	1.816	4.284	0.6108	Neutral
1	183	4.342	1.592	2.315	1.171	0.3057	4.741	0.119	0.367	1.005	0.2793	Neutral
1	184	4.293	2.601	2.904	0.32	0.6014	5.948	0.254	0.606	1.37	0.5718	Neutral
1	185	0.593	0.534	0.551	0.007	0.9321	1.128	0.146	0.901	2.962	0.9338	Neutral
1	186	4.12	1.985	2.237	0.401	0.5365	4.581	0.185	0.482	1.06	0.5266	Neutral
1	187	1.522	5.393	3.66	1.013	0.3586	7.497	1.28	3.543	11.354	0.3141	Neutral
1	188	1.619	0.504	0.861	1.554	0.2587	1.764	0.05	0.312	1.017	0.2126	Neutral
1	189	0	1.246	1.015	1.871	0.2448	2.08	6810.23	10000	10000	0.1714	Neutral
1	190	0	1.162	0.844	1.206	0.3636	1.728	6186.42	10000	10000	0.2721	Neutral
1	191	0.725	0	0.18	2.699	0.0749	0.37	0	0	0.656	0.1004	Neutral
1	192	0	0.236	0.203	0.33	0.5724	0.416	1464.5	10000	10000	0.5659	Neutral
1	193	0.682	0	0.15	2.969	0.034	0.308	0	0	0.552	0.0849	Purifying
1	194	0	0.255	0.179	0.688	0.3686	0.367	1464.53	10000	10000	0.407	Neutral
1	195	0.765	0.199	0.317	0.782	0.4166	0.649	0.015	0.261	1.207	0.3765	Neutral
1	196	0.713	0.25	0.369	0.508	0.5844	0.756	0.02	0.351	1.612	0.4759	Neutral
1	197	0	1.287	0.785	3.326	0.0579	1.607	6810.16	10000	10000	0.0682	Neutral
1	198	1.5	0	0.362	5.401	0.012	0.741	0	0	0.318	0.0201	Purifying
1	199	0	0.297	0.177	1.053	0.2188	0.363	1464.61	10000	10000	0.3048	Neutral
1	200	0	0.747	0.535	1.966	0.1528	1.097	5271.29	10000	10000	0.1609	Neutral
1	201	4.191	0	0.346	9.879	0.001	0.708	0	0	0.083	0.0017	Purifying
1	202	0.707	1.445	1.259	0.369	0.5904	2.579	0.752	2.044	4.992	0.5434	Neutral
1	203	1.827	1.406	1.507	0.071	0.8172	3.087	0.26	0.77	1.93	0.7892	Neutral
1	204	1.762	0	0.315	6.531	0.005	0.646	0	0	0.214	0.0106	Purifying
1	205	0	0.26	0.182	0.693	0.3227	0.374	1464.53	10000	10000	0.4051	Neutral
1	206	4.145	1.133	1.421	0.824	0.4226	2.911	0.082	0.273	0.688	0.3641	Neutral
1	207	0.724	0.84	0.808	0.015	0.9261	1.656	0.278	1.16	3.361	0.9036	Neutral
1	208	0	1.08	0.947	1.045	0.3816	1.94	6186.47	10000	10000	0.3067	Neutral
1	209	1.531	1.979	1.861	0.078	0.7892	3.811	0.512	1.292	3.052	0.7802	Neutral
1	210	4.046	4.109	4.09	0	0.987	8.378	0.43	1.016	3.816	0.9846	Neutral
1	211	5.329	0	0.388	10.104	0.002	0.794	0	0	0.072	0.0015	Purifying
1	212	0	1.157	1.033	0.984	0.3916	2.117	6810.2	10000	10000	0.3212	Neutral
1	213	2.439	0	0.618	10.258	0.002	1.265	0	0	0.167	0.0014	Purifying
1	214	10.563	0.665	0.828	1.568	0.2827	1.697	0.015	0.063	0.174	0.2106	Neutral
1	215	0	1.058	0.839	1.755	0.2398	1.719	6186.47	10000	10000	0.1853	Neutral
1	216	0	0	0	0	1	0	0	0	0	1	Invariable
1	217	0.983	0.657	0.785	0.146	0.7253	1.608	0.108	0.669	2.253	0.7023	Neutral
1	218	12.105	0	0.603	17.667	0.001	1.235	0	0	0.031	0	Purifying
1	219	0	0	0	0	1	0	0	0	0	1	Invariable
1	220	0.399	0	0.158	1.826	0.1269	0.324	0	0	1.293	0.1766	Neutral
1	221	1.681	1.782	1.766	0.002	0.956	3.618	0.428	1.06	2.329	0.9645	Neutral
1	222	0	0.43	0.374	0.532	0.5744	0.767	3826.96	10000	10000	0.4656	Neutral
1	223	2.194	0.842	0.973	0.441	0.5674	1.994	0.097	0.384	1.031	0.5064	Neutral
1	224	11.754	0	0.774	14.603	0.001	1.585	0	0	0.04	0.0001	Purifying
1	225	0	0.236	0.178	0.67	0.3696	0.365	1464.52	10000	10000	0.4132	Neutral
1	226	2.282	0	0.174	4.722	0.01	0.356	0	0	0.163	0.0298	Purifying
1	227	1.738	0.711	0.931	0.741	0.4625	1.907	0.098	0.409	1.159	0.3893	Neutral
1	228	4.179	0.442	1.065	5.514	0.016	2.181	0.017	0.106	0.347	0.0189	Purifying
1	229	0	0.198	0.15	0.552	0.3596	0.308	1464.39	10000	10000	0.4577	Neutral
1	230	0	1.23	0.862	2.694	0.1339	1.766	6186.5	10000	10000	0.1008	Neutral
1	231	0.435	0.263	0.326	0.123	0.7622	0.667	0.034	0.605	2.8	0.7262	Neutral
1	232	0	0	0	0	1	0	0	0	0	1	Invariable
1	233	0.378	0	0.165	1.648	0.1528	0.337	0	0	1.511	0.1992	Neutral
1	234	0.672	0	0.176	2.644	0.0659	0.36	0	0	0.695	0.1039	Neutral
1	235	0.902	0	0.186	3.054	0.043	0.381	0	0	0.516	0.0805	Purifying
1	236	2.996	0	0.529	8.93	0.001	1.084	0	0	0.148	0.0028	Purifying
1	237	0.583	0	0.183	2.29	0.1089	0.375	0	0	0.898	0.1302	Neutral
1	238	0	0.682	0.589	0.775	0.4785	1.207	5271.25	10000	10000	0.3787	Neutral
1	239	0.927	0	0.162	3.418	0.021	0.331	0	0	0.411	0.0645	Purifying
1	240	2.249	0.195	0.352	2.072	0.1409	0.72	0.005	0.087	0.395	0.15	Neutral
1	241	0.735	0	0.18	2.78	0.049	0.368	0	0	0.633	0.0955	Purifying
1	242	0	0.522	0.373	1.338	0.2438	0.764	3827.07	10000	10000	0.2474	Neutral
1	243	0	0.236	0.164	0.608	0.4036	0.336	1464.46	10000	10000	0.4357	Neutral
1	244	2.81	0	0.373	7.479	0.005	0.765	0	0	0.15	0.0062	Purifying
1	245	0.492	0	0.167	2.137	0.1049	0.341	0	0	1.004	0.1438	Neutral
1	246	0	0.203	0.166	0.402	0.4875	0.341	1464.41	10000	10000	0.5258	Neutral
1	247	0.972	0.214	0.449	1.582	0.2298	0.919	0.012	0.221	1.015	0.2085	Neutral
1	248	0.533	0	0.168	2.279	0.0689	0.343	0	0	0.898	0.1311	Neutral
1	249	0	0	0	0	1	0	0	0	0	1	Invariable
1	250	0.696	0	0.177	2.697	0.0549	0.363	0	0	0.669	0.1006	Neutral
1	251	0.973	3.126	2.257	1.468	0.2517	4.623	1.192	3.215	11.381	0.2257	Neutral
1	252	0	2.748	2.226	2.812	0.1259	4.559	8078.13	10000	10000	0.0936	Neutral
1	253	1.518	0.234	0.639	2.991	0.0799	1.309	0.009	0.154	0.702	0.0837	Neutral
1	254	0	0	0	0	1	0	0	0	0	1	Invariable
1	255	2.242	0.566	1.069	2.195	0.1928	2.191	0.041	0.253	0.846	0.1385	Neutral
1	256	0	9.24	5.885	6.655	0.014	12.054	8717.94	10000	10000	0.0099	Diversifying
1	257	0.245	0.938	0.734	0.537	0.5824	1.503	1.009	3.827	10.06	0.4636	Neutral
1	258	0	2.917	1.691	4.376	0.045	3.464	7865.42	10000	10000	0.0365	Diversifying
1	259	3.57	1.974	2.186	0.303	0.6034	4.478	0.221	0.553	1.325	0.5822	Neutral
1	260	1.353	0	0.335	5.257	0.015	0.686	0	0	0.328	0.0219	Purifying
1	261	0.447	1.251	0.923	0.749	0.4875	1.891	0.799	2.798	8.166	0.3869	Neutral
1	262	0.46	2.073	1.532	1.005	0.3716	3.137	1.473	4.501	11.583	0.316	Neutral
1	263	0	0.474	0.41	0.571	0.5495	0.84	3827.02	10000	10000	0.4498	Neutral
1	264	0.699	0.495	0.548	0.071	0.8372	1.123	0.116	0.709	2.292	0.7896	Neutral
1	265	0	0.368	0.295	0.885	0.3586	0.604	3826.88	10000	10000	0.3468	Neutral
1	266	0.75	0.427	0.502	0.166	0.7692	1.028	0.091	0.57	1.961	0.6835	Neutral
1	267	0.887	0.206	0.337	0.944	0.3766	0.69	0.013	0.233	1.063	0.3313	Neutral
1	268	2.477	0.863	1.216	1.158	0.3247	2.49	0.085	0.349	0.964	0.282	Neutral
1	269	3.034	0.229	0.438	2.849	0.0839	0.897	0.004	0.075	0.343	0.0914	Neutral
1	270	0.553	1.082	0.889	0.244	0.6803	1.82	0.451	1.958	5.819	0.621	Neutral
1	271	0	2.735	1.744	3.41	0.0769	3.572	7865.43	10000	10000	0.0648	Neutral
1	272	0	0	0	0	1	0	0	0	0	1	Invariable
1	273	0	0	0	0	1	0	0	0	0	1	Invariable
1	274	1.801	0.583	0.92	1.083	0.3896	1.884	0.053	0.324	1.033	0.2981	Neutral
1	275	0	0.217	0.191	0.246	0.5934	0.392	1464.44	10000	10000	0.62	Neutral
1	276	0	0.217	0.159	0.579	0.3856	0.326	1464.43	10000	10000	0.4468	Neutral
1	277	0.93	0	0.156	3.509	0.027	0.32	0	0	0.39	0.061	Purifying
1	278	1.277	1.446	1.41	0.013	0.9221	2.889	0.388	1.132	2.75	0.9091	Neutral
1	279	0.398	0.478	0.448	0.023	0.8841	0.918	0.196	1.202	3.961	0.8801	Neutral
1	280	1.033	0	0.163	3.631	0.023	0.335	0	0	0.363	0.0567	Purifying
1	281	0	0.46	0.366	0.897	0.4036	0.749	3827.01	10000	10000	0.3436	Neutral

## Sheet: ALL KLK1
	16sequences in the alignment	263codon sites in the alignment	1partitions
	29median branches/partition used for testing	240non-invariant sites tested	1000parametric bootstrap replicates
	4Sites under diversifying positive selection at p≤0.05	48Sites under purifying selection at p≤0.05
	Show

## Sheet: ALL KLK1_REFFEL
Table 1. Detailed site-by-site results from the FEL analysis
partition	codon	alpha	beta	alpha=beta	LRT	p-value	Total branch length	dN/dS LB	dN/dS MLE	dN/dS UB	p-asmp	class
1	1	0	0	0	0	1	0	0	0	0	1	Invariable
1	2	38.744	0.845	1.393	6.113	0.011	3.402	0.005	0.022	0.058	0.0134	Purifying
1	3	2.86	0.669	0.805	0.726	0.4575	1.967	0.057	0.234	0.66	0.3942	Neutral
1	4	0	0	0	0	1	0	0	0	0	1	Invariable
1	5	1.486	0.951	1.11	0.199	0.6903	2.712	0.15	0.64	1.952	0.6552	Neutral
1	6	1.353	0	0.405	3.858	0.04	0.988	0	0	0.465	0.0495	Purifying
1	7	0	0.21	0.183	0.237	0.6643	0.446	1464.41	10000	10000	0.6263	Neutral
1	8	1.053	0.277	0.54	1.185	0.3626	1.318	0.015	0.263	1.226	0.2763	Neutral
1	9	0	1.317	0.876	3.05	0.0939	2.14	6186.51	10000	10000	0.0808	Neutral
1	10	0	0.629	0.369	0.718	0.4875	0.901	3826.83	10000	10000	0.3967	Neutral
1	11	1.481	0.491	0.734	1.044	0.4056	1.794	0.054	0.332	1.1	0.3069	Neutral
1	12	0.474	1.129	0.847	0.585	0.5115	2.068	0.568	2.382	6.934	0.4443	Neutral
1	13	2.617	1.075	1.378	0.636	0.4625	3.367	0.098	0.411	1.25	0.4252	Neutral
1	14	0.839	0.296	0.435	0.497	0.5974	1.063	0.02	0.353	1.645	0.4808	Neutral
1	15	1.016	0.237	0.487	1.442	0.2657	1.189	0.013	0.233	1.082	0.2297	Neutral
1	16	1.211	0.458	0.666	0.861	0.4735	1.627	0.062	0.379	1.228	0.3534	Neutral
1	17	0.968	0	0.288	4.695	0.017	0.703	0	0	0.416	0.0302	Purifying
1	18	0.693	1.052	0.897	0.222	0.6793	2.19	0.455	1.519	3.963	0.6374	Neutral
1	19	0	0.657	0.476	1.892	0.1998	1.163	5271.24	10000	10000	0.169	Neutral
1	20	3.042	0.437	0.866	3.497	0.0549	2.114	0.024	0.144	0.47	0.0615	Neutral
1	21	1.105	0	0.153	3.756	0.025	0.374	0	0	0.317	0.0526	Purifying
1	22	4.771	0.894	1.11	1.591	0.2827	2.711	0.056	0.187	0.478	0.2072	Neutral
1	23	0.667	1	0.911	0.115	0.7502	2.225	0.446	1.5	3.856	0.7346	Neutral
1	24	0.438	0	0.165	1.929	0.1299	0.402	0	0	1.186	0.1648	Neutral
1	25	2.81	0	0.318	8.324	0.006	0.778	0	0	0.124	0.0039	Purifying
1	26	2.112	1.242	1.472	0.267	0.6444	3.597	0.173	0.588	1.588	0.605	Neutral
1	27	1.743	0	0.498	6.806	0.007	1.217	0	0	0.271	0.0091	Purifying
1	28	0.558	0	0.164	2.455	0.0739	0.399	0	0	0.802	0.1171	Neutral
1	29	0	0.236	0.225	0.012	0.8082	0.55	1464.47	10000	10000	0.9141	Neutral
1	30	2.81	0	0.34	8.365	0.001	0.831	0	0	0.13	0.0038	Purifying
1	31	0	0	0	0	1	0	0	0	0	1	Invariable
1	32	0.935	0.994	0.983	0.003	0.957	2.401	0.317	1.063	2.745	0.9595	Neutral
1	33	1.353	0	0.155	4.386	0.014	0.379	0	0	0.246	0.0362	Purifying
1	34	5.328	0.374	0.827	5.72	0.013	2.019	0.012	0.07	0.228	0.0168	Purifying
1	35	6.185	0	0.987	16.288	0.001	2.412	0	0	0.073	0.0001	Purifying
1	36	0	0.217	0.193	0.222	0.6743	0.472	1464.44	10000	10000	0.6374	Neutral
1	37	0	0.236	0.162	0.618	0.4056	0.397	1464.46	10000	10000	0.4318	Neutral
1	38	0	0	0	0	1	0	0	0	0	1	Invariable
1	39	0	0	0	0	1	0	0	0	0	1	Invariable
1	40	0.589	0.534	0.552	0.007	0.9411	1.348	0.147	0.906	2.98	0.9327	Neutral
1	41	0.387	0.862	0.654	0.497	0.5834	1.597	0.525	2.225	6.676	0.4808	Neutral
1	42	0.755	0.707	0.727	0.003	0.96	1.775	0.161	0.936	2.937	0.9554	Neutral
1	43	0.923	0.73	0.772	0.035	0.8661	1.886	0.189	0.791	2.313	0.8524	Neutral
1	44	1.175	1.929	1.726	0.17	0.6663	4.215	0.622	1.642	3.959	0.6804	Neutral
1	45	0.89	3.44	2.619	1.118	0.3317	6.396	1.398	3.865	14.607	0.2903	Neutral
1	46	43.456	2.251	3.254	2.145	0.1858	7.948	0.019	0.052	0.175	0.143	Neutral
1	47	7.57	2.655	3.435	0.999	0.3506	8.391	0.135	0.351	0.93	0.3176	Neutral
1	48	3.34	0.661	1.339	1.577	0.2667	3.271	0.031	0.198	0.729	0.2093	Neutral
1	49	0.791	0.885	0.865	0.009	0.9311	2.113	0.33	1.119	2.985	0.9245	Neutral
1	50	0.664	0	0.143	3.02	0.04	0.349	0	0	0.534	0.0822	Purifying
1	51	0.713	0	0.172	2.768	0.0559	0.42	0	0	0.628	0.0961	Neutral
1	52	0.555	0.247	0.344	0.317	0.7173	0.84	0.025	0.445	2.04	0.5734	Neutral
1	53	3.692	0.239	0.794	5.756	0.017	1.939	0.004	0.065	0.298	0.0164	Purifying
1	54	3.424	0	0.722	11.036	0.003	1.764	0	0	0.131	0.0009	Purifying
1	55	2.384	0.769	1.129	1.144	0.3277	2.758	0.078	0.322	0.918	0.2847	Neutral
1	56	1.788	0.347	0.469	1.172	0.3576	1.146	0.032	0.194	0.626	0.2789	Neutral
1	57	1.602	0.416	0.646	1.449	0.2927	1.578	0.043	0.26	0.837	0.2288	Neutral
1	58	0.822	0.761	0.766	0.001	0.974	1.872	0.232	0.926	2.487	0.9729	Neutral
1	59	8109.73	0.416	0.837	8.433	0.003	2.044	0	0	0	0.0037	Purifying
1	60	0.574	0.439	0.476	0.043	0.8751	1.163	0.125	0.764	2.495	0.836	Neutral
1	61	0.599	1.149	0.998	0.36	0.5794	2.438	0.66	1.92	4.587	0.5484	Neutral
1	62	1.352	0.371	0.66	1.897	0.2208	1.611	0.045	0.275	0.886	0.1684	Neutral
1	63	1.934	0.429	0.878	2.872	0.1029	2.145	0.036	0.222	0.719	0.0901	Neutral
1	64	0	0.217	0.156	0.647	0.3776	0.382	1464.44	10000	10000	0.4212	Neutral
1	65	0	0.353	0.312	0.492	0.6124	0.763	3826.85	10000	10000	0.4831	Neutral
1	66	1.829	0	0.155	4.568	0.017	0.379	0	0	0.184	0.0326	Purifying
1	67	3.506	0.619	1.129	3.459	0.0859	2.757	0.043	0.176	0.494	0.0629	Neutral
1	68	0.568	1.608	1.319	0.657	0.4575	3.223	1.04	2.832	6.787	0.4175	Neutral
1	69	1.441	1.484	1.477	0.001	0.981	3.609	0.398	1.03	2.341	0.982	Neutral
1	70	0	0.302	0.243	0.855	0.3367	0.593	3826.74	10000	10000	0.3553	Neutral
1	71	0	0.59	0.515	0.815	0.4955	1.259	5271.2	10000	10000	0.3666	Neutral
1	72	0	0.339	0.302	0.462	0.5924	0.738	3826.82	10000	10000	0.4969	Neutral
1	73	0.986	0.706	0.799	0.119	0.7383	1.95	0.172	0.716	2.042	0.7299	Neutral
1	74	0.301	1.941	1.6	0.793	0.4156	3.907	2.543	6.439	14.267	0.3731	Neutral
1	75	0.431	0	0.156	1.986	0.1169	0.381	0	0	1.12	0.1588	Neutral
1	76	0.479	0	0.143	2.393	0.0769	0.349	0	0	0.828	0.1219	Neutral
1	77	1.226	0.464	0.74	1.089	0.3726	1.807	0.062	0.378	1.233	0.2968	Neutral
1	78	1.5	0	0.145	4.686	0.02	0.355	0	0	0.206	0.0304	Purifying
1	79	0	0.703	0.623	0.954	0.4366	1.522	6186.36	10000	10000	0.3287	Neutral
1	80	1.623	1.471	1.513	0.01	0.9371	3.696	0.299	0.906	2.294	0.9199	Neutral
1	81	1.845	1.075	1.318	0.359	0.5794	3.219	0.172	0.582	1.527	0.5492	Neutral
1	82	0.852	0.478	0.615	0.301	0.6503	1.502	0.091	0.561	1.89	0.583	Neutral
1	83	0	1.471	1.022	4.146	0.037	2.497	7260.44	10000	10000	0.0417	Diversifying
1	84	0.712	0.165	0.266	0.851	0.3786	0.65	0.013	0.232	1.058	0.3562	Neutral
1	85	0	1.06	0.898	1.488	0.3337	2.193	6810.19	10000	10000	0.2225	Neutral
1	86	0	0.589	0.355	2.954	0.0689	0.867	5271.19	10000	10000	0.0856	Neutral
1	87	4.135	1.445	2.064	1.791	0.2288	5.043	0.12	0.349	0.858	0.1808	Neutral
1	88	1.742	0	0.167	4.362	0.023	0.408	0	0	0.209	0.0368	Purifying
1	89	2.754	1.002	1.279	1.03	0.3576	3.123	0.118	0.364	0.883	0.3102	Neutral
1	90	1.372	0.803	0.884	0.157	0.7203	2.159	0.172	0.585	1.553	0.6921	Neutral
1	91	0.996	1.187	1.146	0.02	0.8891	2.8	0.405	1.193	2.877	0.8884	Neutral
1	92	0.633	0	0.155	2.757	0.0569	0.378	0	0	0.636	0.0968	Neutral
1	93	0.456	0.549	0.521	0.024	0.9081	1.274	0.292	1.205	3.314	0.877	Neutral
1	94	7.803	0.93	1.475	3.497	0.0829	3.603	0.035	0.119	0.305	0.0615	Neutral
1	95	1.012	0.685	0.726	0.024	0.8961	1.773	0.188	0.676	1.699	0.877	Neutral
1	96	0	0.164	0.144	0.249	0.5514	0.352	1464.26	10000	10000	0.6175	Neutral
1	97	1.077	0.423	0.663	1.018	0.3956	1.621	0.064	0.393	1.267	0.313	Neutral
1	98	4.021	0	0.3	9.92	0.001	0.733	0	0	0.077	0.0016	Purifying
1	99	0	0	0	0	1	0	0	0	0	1	Invariable
1	100	33.387	0.457	1.719	13.86	0.002	4.199	0.002	0.014	0.045	0.0002	Purifying
1	101	0	1.039	0.897	1.376	0.3297	2.191	6810.19	10000	10000	0.2408	Neutral
1	102	0	0	0	0	1	0	0	0	0	1	Invariable
1	103	0	0.151	0.148	0.034	0.6354	0.362	1464.19	10000	10000	0.8539	Neutral
1	104	3.99	0.636	1.036	2.699	0.1369	2.53	0.039	0.16	0.443	0.1004	Neutral
1	105	0	0	0	0	1	0	0	0	0	1	Invariable
1	106	0.389	0.288	0.331	0.043	0.8511	0.808	0.042	0.741	3.419	0.8349	Neutral
1	107	0	1.576	1.351	1.716	0.2178	3.301	7260.43	10000	10000	0.1903	Neutral
1	108	3.093	1.927	2.196	0.266	0.6124	5.365	0.239	0.623	1.586	0.6063	Neutral
1	109	0	1.556	1.271	2.005	0.1938	3.105	7260.43	10000	10000	0.1568	Neutral
1	110	13.025	1.178	1.549	2.302	0.1588	3.784	0.03	0.09	0.231	0.1292	Neutral
1	111	1.869	0.394	0.656	2.105	0.1878	1.603	0.034	0.211	0.68	0.1469	Neutral
1	112	0	1.466	1.327	1.111	0.3247	3.241	7260.42	10000	10000	0.2918	Neutral
1	113	4.276	1.164	1.869	2.126	0.1858	4.565	0.08	0.272	0.736	0.1448	Neutral
1	114	0.829	0.695	0.745	0.032	0.8861	1.819	0.204	0.839	2.341	0.8587	Neutral
1	115	1.133	0.887	0.958	0.064	0.8052	2.339	0.232	0.783	2.021	0.7999	Neutral
1	116	2.544	0	0.296	8.447	0.004	0.724	0	0	0.125	0.0037	Purifying
1	117	0	1.776	1.506	2.308	0.1678	3.677	7865.45	10000	10000	0.1287	Neutral
1	118	21.128	0	0.269	11.522	0.001	0.657	0	0	0.013	0.0007	Purifying
1	119	2.646	0.166	0.451	4.815	0.022	1.102	0.004	0.063	0.286	0.0282	Purifying
1	120	0	0	0	0	1	0	0	0	0	1	Invariable
1	121	0	0.193	0.146	0.541	0.4545	0.357	1464.37	10000	10000	0.4619	Neutral
1	122	0	0	0	0	1	0	0	0	0	1	Invariable
1	123	0	0.236	0.147	1.035	0.2228	0.36	1464.52	10000	10000	0.3091	Neutral
1	124	0.414	0.245	0.307	0.13	0.7712	0.75	0.033	0.592	2.703	0.7185	Neutral
1	125	0	0.617	0.472	1.611	0.2498	1.152	5271.22	10000	10000	0.2043	Neutral
1	126	0	0	0	0	1	0	0	0	0	1	Invariable
1	127	4.528	1.429	1.709	0.99	0.3596	4.174	0.12	0.316	0.776	0.3197	Neutral
1	128	0	0.722	0.644	0.892	0.4176	1.574	6186.37	10000	10000	0.3448	Neutral
1	129	2.077	0	0.473	9.137	0.003	1.155	0	0	0.181	0.0025	Purifying
1	130	1.164	0.215	0.466	1.888	0.1918	1.138	0.01	0.185	0.848	0.1694	Neutral
1	131	0	0.835	0.716	1.196	0.3756	1.749	6186.42	10000	10000	0.2741	Neutral
1	132	1.407	0.195	0.559	3.194	0.0719	1.366	0.008	0.139	0.647	0.0739	Neutral
1	133	3.425	0.183	0.713	6.999	0.012	1.742	0.003	0.053	0.242	0.0082	Purifying
1	134	1.696	0.343	0.457	1.135	0.3556	1.116	0.033	0.202	0.641	0.2868	Neutral
1	135	2.83	0.412	0.946	4.611	0.027	2.311	0.024	0.146	0.469	0.0318	Purifying
1	136	0	0	0	0	1	0	0	0	0	1	Invariable
1	137	2.607	0.671	0.925	1.245	0.3487	2.26	0.063	0.257	0.705	0.2645	Neutral
1	138	0	0.454	0.319	1.383	0.2627	0.779	3827	10000	10000	0.2396	Neutral
1	139	0	0.489	0.315	1.897	0.1638	0.768	3827.06	10000	10000	0.1684	Neutral
1	140	0	0.353	0.32	0.393	0.6763	0.781	3826.85	10000	10000	0.5307	Neutral
1	141	0.357	0	0.147	1.754	0.1409	0.358	0	0	1.368	0.1853	Neutral
1	142	0	0	0	0	1	0	0	0	0	1	Invariable
1	143	0.602	0	0.134	2.955	0.037	0.326	0	0	0.557	0.0856	Purifying
1	144	0	0.604	0.526	0.815	0.4635	1.286	5271.21	10000	10000	0.3666	Neutral
1	145	0	0	0	0	1	0	0	0	0	1	Invariable
1	146	0.631	0.428	0.479	0.093	0.8162	1.17	0.111	0.679	2.188	0.7609	Neutral
1	147	1.309	0.187	0.436	2.568	0.1109	1.065	0.008	0.143	0.644	0.109	Neutral
1	148	0.436	0.245	0.315	0.155	0.7952	0.77	0.032	0.563	2.604	0.694	Neutral
1	149	0	0	0	0	1	0	0	0	0	1	Invariable
1	150	0	0.165	0.139	0.35	0.5095	0.339	1464.27	10000	10000	0.554	Neutral
1	151	8.453	1.046	1.462	3.084	0.0999	3.57	0.043	0.124	0.289	0.0791	Neutral
1	152	0	0	0	0	1	0	0	0	0	1	Invariable
1	153	5.282	0.619	1.17	5.211	0.023	2.859	0.029	0.117	0.319	0.0224	Purifying
1	154	0.562	0.883	0.797	0.136	0.7193	1.948	0.47	1.571	3.948	0.712	Neutral
1	155	0.41	0	0.131	2.251	0.0849	0.321	0	0	0.918	0.1336	Neutral
1	156	1.353	0	0.309	5.417	0.015	0.754	0	0	0.299	0.0199	Purifying
1	157	0	0	0	0	1	0	0	0	0	1	Invariable
1	158	1.353	0	0.308	5.578	0.008	0.752	0	0	0.294	0.0182	Purifying
1	159	0	0.307	0.278	0.415	0.6324	0.679	3826.75	10000	10000	0.5195	Neutral
1	160	0	0.857	0.656	2.001	0.1708	1.603	6186.41	10000	10000	0.1572	Neutral
1	161	0.418	1.082	0.853	0.725	0.4515	2.083	0.867	2.588	6.6	0.3947	Neutral
1	162	0.939	1.728	1.446	0.421	0.5485	3.531	0.671	1.84	4.74	0.5167	Neutral
1	163	5.901	0.66	1.132	3.92	0.0669	2.766	0.027	0.112	0.309	0.0477	Neutral
1	164	1.432	1.923	1.798	0.097	0.7562	4.391	0.538	1.343	3.094	0.7553	Neutral
1	165	3.221	1.829	2.138	0.424	0.5495	5.221	0.226	0.568	1.325	0.5147	Neutral
1	166	2.227	1.95	2.016	0.019	0.8971	4.925	0.344	0.876	2.017	0.8902	Neutral
1	167	1.59	0.498	0.773	1.228	0.3497	1.887	0.05	0.313	1.041	0.2677	Neutral
1	168	25.983	1.006	1.754	4.287	0.0519	4.283	0.009	0.039	0.116	0.0384	Neutral
1	169	1.154	6.472	3.794	1.501	0.2707	9.267	1.932	5.608	19.522	0.2205	Neutral
1	170	1.238	0.412	0.686	1.37	0.2817	1.675	0.055	0.332	1.077	0.2418	Neutral
1	171	0.714	1.047	0.985	0.079	0.8092	2.405	0.508	1.467	3.425	0.7782	Neutral
1	172	0.674	1.046	0.953	0.072	0.8202	2.328	0.486	1.552	3.795	0.7887	Neutral
1	173	0.576	0	0.148	2.668	0.0509	0.361	0	0	0.677	0.1024	Neutral
1	174	0	0.196	0.169	0.311	0.5634	0.412	1464.39	10000	10000	0.5769	Neutral
1	175	0.548	0	0.125	2.931	0.044	0.306	0	0	0.574	0.0869	Purifying
1	176	0	0.217	0.15	0.659	0.3217	0.366	1464.42	10000	10000	0.417	Neutral
1	177	1.566	0.165	0.407	3.24	0.0679	0.994	0.006	0.105	0.479	0.0719	Neutral
1	178	0.591	0.203	0.301	0.521	0.5904	0.736	0.019	0.343	1.565	0.4705	Neutral
1	179	0	1.512	0.931	5.391	0.018	2.275	7599.98	10000	10000	0.0202	Diversifying
1	180	2.151	0	0.452	8.395	0.001	1.105	0	0	0.182	0.0038	Purifying
1	181	0	0.236	0.147	1.035	0.2228	0.36	1464.52	10000	10000	0.3091	Neutral
1	182	0	0.823	0.596	2.502	0.1329	1.455	6186.41	10000	10000	0.1137	Neutral
1	183	4.18	0	0.276	10.417	0.002	0.675	0	0	0.068	0.0012	Purifying
1	184	0.51	1.773	1.465	0.946	0.3636	3.577	1.466	3.474	7.583	0.3307	Neutral
1	185	1.685	1.725	1.709	0	0.987	4.175	0.39	1.024	2.444	0.9935	Neutral
1	186	1.353	0	0.257	6.183	0.011	0.629	0	0	0.233	0.0129	Purifying
1	187	0	0.437	0.311	1.344	0.2527	0.758	3826.97	10000	10000	0.2463	Neutral
1	188	4.143	1.16	1.42	0.938	0.3726	3.47	0.098	0.28	0.648	0.3328	Neutral
1	189	0.603	0.678	0.657	0.01	0.9331	1.605	0.273	1.124	3.127	0.9194	Neutral
1	190	0	0.842	0.742	0.995	0.4156	1.812	6186.41	10000	10000	0.3185	Neutral
1	191	1.976	1.867	1.898	0.005	0.9401	4.637	0.374	0.945	2.192	0.942	Neutral
1	192	3.139	2.978	3.044	0.004	0.95	7.435	0.374	0.949	3.133	0.9516	Neutral
1	193	4.551	0.163	0.463	6.461	0.014	1.131	0.002	0.036	0.161	0.011	Purifying
1	194	0	1.054	0.997	0.685	0.4466	2.435	7260.37	10000	10000	0.4079	Neutral
1	195	1.902	0	0.494	9.886	0.003	1.206	0	0	0.177	0.0017	Purifying
1	196	14.182	0.565	0.846	3.497	0.0709	2.067	0.01	0.04	0.109	0.0615	Neutral
1	197	0	1.129	0.884	2.318	0.1708	2.16	6810.2	10000	10000	0.1279	Neutral
1	198	0	0	0	0	1	0	0	0	0	1	Invariable
1	199	0.805	0.531	0.64	0.155	0.7363	1.562	0.108	0.659	2.177	0.6936	Neutral
1	200	13.527	0	0.694	21.589	0.001	1.694	0	0	0.024	0	Purifying
1	201	0	0	0	0	1	0	0	0	0	1	Invariable
1	202	0.318	0	0.132	1.749	0.1299	0.323	0	0	1.386	0.186	Neutral
1	203	1.452	1.545	1.534	0.002	0.956	3.747	0.431	1.064	2.361	0.9664	Neutral
1	204	0.658	0.423	0.463	0.069	0.8482	1.131	0.108	0.642	2.007	0.7931	Neutral
1	205	1.673	0.787	0.877	0.305	0.6254	2.143	0.142	0.47	1.176	0.5808	Neutral
1	206	11.754	0	0.847	17.627	0.001	2.07	0	0	0.034	0	Purifying
1	207	0	0.217	0.152	0.662	0.3137	0.372	1464.43	10000	10000	0.416	Neutral
1	208	4.401	0	0.298	10.255	0.001	0.727	0	0	0.069	0.0014	Purifying
1	209	1.915	0.577	0.82	1.36	0.3257	2.003	0.073	0.301	0.844	0.2435	Neutral
1	210	7.565	0.364	1.158	10.873	0.001	2.828	0.008	0.048	0.155	0.001	Purifying
1	211	0	0.165	0.125	0.554	0.3586	0.304	1464.27	10000	10000	0.4568	Neutral
1	212	0	1.315	0.921	3.35	0.0739	2.249	6810.22	10000	10000	0.0672	Neutral
1	213	0.34	0.219	0.267	0.094	0.7922	0.652	0.037	0.646	2.944	0.7591	Neutral
1	214	0	0	0	0	1	0	0	0	0	1	Invariable
1	215	0.305	0	0.135	1.629	0.1449	0.331	0	0	1.546	0.2018	Neutral
1	216	0.548	0	0.149	2.58	0.0829	0.363	0	0	0.725	0.1082	Neutral
1	217	0.673	0	0.155	2.867	0.0549	0.38	0	0	0.589	0.0904	Neutral
1	218	2.108	0	0.442	8.558	0.003	1.08	0	0	0.178	0.0034	Purifying
1	219	0.485	0	0.153	2.251	0.0889	0.373	0	0	0.909	0.1335	Neutral
1	220	0	0.592	0.513	0.67	0.5255	1.252	5271.24	10000	10000	0.413	Neutral
1	221	1.073	0	0.145	4.06	0.018	0.354	0	0	0.296	0.0439	Purifying
1	222	1.92	0.162	0.294	2.146	0.1239	0.717	0.005	0.085	0.382	0.143	Neutral
1	223	1.353	0	0.305	5.402	0.015	0.744	0	0	0.294	0.0201	Purifying
1	224	0.611	0.424	0.473	0.084	0.8172	1.155	0.113	0.694	2.253	0.7719	Neutral
1	225	0	0.175	0.129	0.616	0.3387	0.315	1464.31	10000	10000	0.4326	Neutral
1	226	1.963	0	0.301	7.23	0.005	0.736	0	0	0.176	0.0072	Purifying
1	227	0.382	0	0.139	2.007	0.1069	0.338	0	0	1.112	0.1566	Neutral
1	228	0	0.339	0.284	0.8	0.4276	0.694	3826.84	10000	10000	0.371	Neutral
1	229	0.938	0.175	0.388	1.95	0.1618	0.948	0.011	0.187	0.853	0.1625	Neutral
1	230	0.419	0	0.14	2.154	0.0939	0.342	0	0	0.985	0.1422	Neutral
1	231	0	0	0	0	1	0	0	0	0	1	Invariable
1	232	1.5	0	0.321	6.037	0.012	0.785	0	0	0.265	0.014	Purifying
1	233	1.464	2.364	2.005	0.315	0.5874	4.898	0.611	1.615	5.447	0.5745	Neutral
1	234	0.766	3.319	2.723	1.174	0.3347	6.651	1.944	4.334	9.646	0.2787	Neutral
1	235	1.861	0.201	0.69	5.078	0.017	1.685	0.006	0.108	0.478	0.0242	Purifying
1	236	0	0.534	0.409	1.562	0.2238	1	5271.15	10000	10000	0.2113	Neutral
1	237	2.797	0.753	1.363	2.627	0.1299	3.329	0.065	0.269	0.77	0.105	Neutral
1	238	0	8.578	5.561	6.333	0.016	13.583	8626.43	10000	10000	0.0119	Diversifying
1	239	0.24	0.882	0.694	0.52	0.5425	1.695	0.969	3.681	9.764	0.4706	Neutral
1	240	0	2.64	1.528	4.376	0.049	3.732	7865.42	10000	10000	0.0364	Diversifying
1	241	3.507	1.876	2.094	0.331	0.5744	5.115	0.211	0.535	1.315	0.5651	Neutral
1	242	1.963	0	0.484	7.994	0.004	1.182	0	0	0.213	0.0047	Purifying
1	243	0.309	1.797	1.089	1.624	0.2807	2.66	1.765	5.807	15.404	0.2026	Neutral
1	244	0.487	1.862	1.425	0.811	0.4166	3.482	1.239	3.822	10.207	0.3677	Neutral
1	245	0	0.424	0.371	0.521	0.5914	0.906	3826.95	10000	10000	0.4704	Neutral
1	246	0.689	0.456	0.512	0.096	0.7862	1.251	0.109	0.662	2.141	0.7569	Neutral
1	247	0	0.339	0.271	0.884	0.4256	0.662	3826.82	10000	10000	0.3471	Neutral
1	248	0.702	0.386	0.459	0.192	0.7692	1.121	0.088	0.55	1.9	0.6613	Neutral
1	249	0.809	0.185	0.304	0.958	0.3796	0.743	0.013	0.229	1.05	0.3277	Neutral
1	250	2.3	0.799	1.127	1.17	0.3287	2.753	0.085	0.348	0.958	0.2793	Neutral
1	251	2.878	0.205	0.396	2.911	0.0829	0.967	0.004	0.071	0.328	0.088	Neutral
1	252	0.463	1.411	1.065	0.643	0.4645	2.601	0.869	3.045	8.477	0.4227	Neutral
1	253	0	2.613	1.636	3.425	0.0729	3.996	7865.42	10000	10000	0.0642	Neutral
1	254	0	0	0	0	1	0	0	0	0	1	Invariable
1	255	0	0	0	0	1	0	0	0	0	1	Invariable
1	256	1.714	0.535	0.853	1.159	0.3427	2.084	0.051	0.312	0.995	0.2817	Neutral
1	257	0	0.201	0.178	0.242	0.6024	0.434	1464.4	10000	10000	0.6226	Neutral
1	258	0	0.199	0.148	0.556	0.4236	0.363	1464.38	10000	10000	0.4557	Neutral
1	259	0.877	0	0.142	3.579	0.029	0.347	0	0	0.372	0.0585	Purifying
1	260	1.192	1.364	1.328	0.013	0.9111	3.244	0.391	1.144	2.778	0.9087	Neutral
1	261	0.365	0.448	0.416	0.027	0.8811	1.015	0.2	1.226	4.036	0.8683	Neutral
1	262	0.955	0	0.151	3.646	0.03	0.368	0	0	0.361	0.0562	Purifying
1	263	0	0.434	0.348	0.88	0.4266	0.85	3826.98	10000	10000	0.3481	Neutral

## Sheet: PlasmogenActivator
	14sequences in the alignment	476codon sites in the alignment	1partitions
	22median branches/partition used for testing	193non-invariant sites tested	1000parametric bootstrap replicates
	1Sites under diversifying positive selection at p≤0.05	22Sites under purifying selection at p≤0.05

## Sheet: PlasmogenActivator_REFFEL
Table 1. Detailed site-by-site results from the FEL analysis
	partition	codon	alpha	beta	alpha=beta	LRT	p-value	Total branch length	class
	1	1	0	0	0	0	1	0	Invariable
	1	2	0	2.056	1.471	0.674	0.4286	0.371	Neutral
	1	3	0	4.63	3.1	1.414	0.2887	0.782	Neutral
	1	4	0	0	0	0	1	0	Invariable
	1	5	0	0	0	0	1	0	Invariable
	1	6	0	1.946	1.554	0.46	0.5504	0.392	Neutral
	1	7	0	0	0	0	1	0	Invariable
	1	8	0	2.096	1.639	0.493	0.5365	0.413	Neutral
	1	9	0	0	0	0	1	0	Invariable
	1	10	4.154	0	1.737	1.664	0.1788	0.438	Neutral
	1	11	6.426	0	1.438	2.953	0.0509	0.363	Neutral
	1	12	0	2.108	1.329	0.893	0.2937	0.335	Neutral
	1	13	0	0	0	0	1	0	Invariable
	1	14	0	0	0	0	1	0	Invariable
	1	15	0	0	0	0	1	0	Invariable
	1	16	0	0	0	0	1	0	Invariable
	1	17	0	0	0	0	1	0	Invariable
	1	18	0	0	0	0	1	0	Invariable
	1	19	0	0	0	0	1	0	Invariable
	1	20	0	0	0	0	1	0	Invariable
	1	21	0	0	0	0	1	0	Invariable
	1	22	0	0	0	0	1	0	Invariable
	1	23	0	0	0	0	1	0	Invariable
	1	24	0	0	0	0	1	0	Invariable
	1	25	0	0	0	0	1	0	Invariable
	1	26	0	0	0	0	1	0	Invariable
	1	27	0	0	0	0	1	0	Invariable
	1	28	0	0	0	0	1	0	Invariable
	1	29	0	0	0	0	1	0	Invariable
	1	30	0	0	0	0	1	0	Invariable
	1	31	0	0	0	0	1	0	Invariable
	1	32	0	0	0	0	1	0	Invariable
	1	33	0	0	0	0	1	0	Invariable
	1	34	0	0	0	0	1	0	Invariable
	1	35	0	0	0	0	1	0	Invariable
	1	36	0	0	0	0	1	0	Invariable
	1	37	0	0	0	0	1	0	Invariable
	1	38	0	0	0	0	1	0	Invariable
	1	39	0	0	0	0	1	0	Invariable
	1	40	5.777	2.525	3.469	0.293	0.7063	0.875	Neutral
	1	41	0	2.667	1.749	0.846	0.3736	0.441	Neutral
	1	42	0	0	0	0	1	0	Invariable
	1	43	0	4.612	3.161	1.431	0.2987	0.798	Neutral
	1	44	13.423	0	1.602	3.926	0.021	0.404	Purifying
	1	45	0	0	0	0	1	0	Invariable
	1	46	0	4.905	3.374	1.31	0.2897	0.851	Neutral
	1	47	0	0	0	0	1	0	Invariable
	1	48	0	2.553	1.955	0.532	0.5644	0.493	Neutral
	1	49	0	0	0	0	1	0	Invariable
	1	50	0	4.459	3.071	1.376	0.3087	0.775	Neutral
	1	51	0	0	0	0	1	0	Invariable
	1	52	0	5.249	3.517	1.603	0.2967	0.887	Neutral
	1	53	0	2.814	1.801	0.835	0.3407	0.454	Neutral
	1	54	0	2.366	1.906	0.422	0.6084	0.481	Neutral
	1	55	0	2.06	1.662	0.438	0.5485	0.419	Neutral
	1	56	5.453	0	1.965	1.97	0.1419	0.496	Neutral
	1	57	0	0	0	0	1	0	Invariable
	1	58	0	0	0	0	1	0	Invariable
	1	59	0	0	0	0	1	0	Invariable
	1	60	0	0	0	0	1	0	Invariable
	1	61	0	5.93	4.349	1.242	0.3506	1.097	Neutral
	1	62	0	2.861	1.815	0.883	0.3207	0.458	Neutral
	1	63	0	0	0	0	1	0	Invariable
	1	64	0	1.958	1.587	0.407	0.5644	0.401	Neutral
	1	65	0	2.069	1.761	0.332	0.6234	0.444	Neutral
	1	66	0	2.363	1.503	0.876	0.3287	0.379	Neutral
	1	67	4.605	0	1.553	2.05	0.1419	0.392	Neutral
	1	68	0	0	0	0	1	0	Invariable
	1	69	0	2.073	1.718	0.366	0.6144	0.434	Neutral
	1	70	0	0	0	0	1	0	Invariable
	1	71	0	2.394	1.496	0.926	0.2757	0.377	Neutral
	1	72	0	0	0	0	1	0	Invariable
	1	73	12.71	0	1.61	3.677	0.036	0.406	Purifying
	1	74	0	1.916	1.565	0.406	0.5524	0.395	Neutral
	1	75	9.512	2.092	3.275	0.812	0.4545	0.826	Neutral
	1	76	0	16.654	10.225	1.325	0.3217	2.58	Neutral
	1	77	0	0	0	0	1	0	Invariable
	1	78	0	6.073	4.381	1.22	0.3666	1.105	Neutral
	1	79	33.656	0	1.84	5.144	0.018	0.464	Purifying
	1	80	0	0	0	0	1	0	Invariable
	1	81	7.71	2.576	3.888	0.509	0.5934	0.981	Neutral
	1	82	0	0	0	0	1	0	Invariable
	1	83	8.323	0	1.575	2.958	0.045	0.397	Purifying
	1	84	7.028	2.821	4.011	0.361	0.6663	1.012	Neutral
	1	85	0	7.392	5.316	1.879	0.2338	1.341	Neutral
	1	86	0	2.089	1.53	0.611	0.4635	0.386	Neutral
	1	87	0	0	0	0	1	0	Invariable
	1	88	0	1.852	1.419	0.526	0.4745	0.358	Neutral
	1	89	0	0	0	0	1	0	Invariable
	1	90	10.491	2.291	4.848	1.439	0.3037	1.223	Neutral
	1	91	7.186	0	1.446	3.069	0.0519	0.365	Neutral
	1	92	0	0	0	0	1	0	Invariable
	1	93	0	0	0	0	1	0	Invariable
	1	94	0	0	0	0	1	0	Invariable
	1	95	0	0	0	0	1	0	Invariable
	1	96	0	0	0	0	1	0	Invariable
	1	97	0	0	0	0	1	0	Invariable
	1	98	0	0	0	0	1	0	Invariable
	1	99	0	3.188	3.111	0.033	0.8561	0.785	Neutral
	1	100	0	2.586	1.966	0.529	0.5624	0.496	Neutral
	1	101	0	0	0	0	1	0	Invariable
	1	102	7.37	9.195	8.33	0.035	0.8492	2.102	Neutral
	1	103	0	6.406	3.904	1.609	0.2478	0.985	Neutral
	1	104	0	0	0	0	1	0	Invariable
	1	105	0	0	0	0	1	0	Invariable
	1	106	12.255	2.069	3.468	1.04	0.3836	0.875	Neutral
	1	107	0	0	0	0	1	0	Invariable
	1	108	0	0	0	0	1	0	Invariable
	1	109	7.866	0	1.629	3.02	0.0559	0.411	Neutral
	1	110	0	0	0	0	1	0	Invariable
	1	111	0	0	0	0	1	0	Invariable
	1	112	0	0	0	0	1	0	Invariable
	1	113	0	5.659	3.495	1.569	0.2697	0.882	Neutral
	1	114	0	2.43	1.48	0.972	0.2867	0.374	Neutral
	1	115	0	0	0	0	1	0	Invariable
	1	116	9.634	0	1.588	2.96	0.0569	0.401	Neutral
	1	117	0	0	0	0	1	0	Invariable
	1	118	0	0	0	0	1	0	Invariable
	1	119	2.47	16.885	12.453	0.525	0.4995	3.142	Neutral
	1	120	0	0	0	0	1	0	Invariable
	1	121	0	0	0	0	1	0	Invariable
	1	122	0	2.002	1.434	0.656	0.4206	0.362	Neutral
	1	123	5.666	7.368	6.828	0.046	0.8511	1.723	Neutral
	1	124	0	6.059	4.338	1.89	0.2118	1.095	Neutral
	1	125	0	0	0	0	1	0	Invariable
	1	126	0	0	0	0	1	0	Invariable
	1	127	0	0	0	0	1	0	Invariable
	1	128	14.172	0	1.856	3.469	0.036	0.468	Purifying
	1	129	0	4.186	3.276	0.954	0.4116	0.827	Neutral
	1	130	0	3.584	2.863	0.858	0.4366	0.723	Neutral
	1	131	0	0	0	0	1	0	Invariable
	1	132	0	1.809	1.232	0.758	0.3097	0.311	Neutral
	1	133	0	0	0	0	1	0	Invariable
	1	134	0	0	0	0	1	0	Invariable
	1	135	10.197	0	1.845	3.266	0.042	0.465	Purifying
	1	136	0	0	0	0	1	0	Invariable
	1	137	0	0	0	0	1	0	Invariable
	1	138	0	0	0	0	1	0	Invariable
	1	139	0	0	0	0	1	0	Invariable
	1	140	0	0	0	0	1	0	Invariable
	1	141	4.853	2.053	2.923	0.326	0.7013	0.738	Neutral
	1	142	4.784	6.253	5.646	0.039	0.8821	1.425	Neutral
	1	143	0	1.762	1.404	0.444	0.5185	0.354	Neutral
	1	144	0	1.585	1.226	0.511	0.4705	0.309	Neutral
	1	145	0	1.804	1.275	0.687	0.4236	0.322	Neutral
	1	146	0	1.971	1.304	0.817	0.3157	0.329	Neutral
	1	147	0	4.872	3.618	1.068	0.4046	0.913	Neutral
	1	148	0	0	0	0	1	0	Invariable
	1	149	0	0	0	0	1	0	Invariable
	1	150	0	0	0	0	1	0	Invariable
	1	151	0	0	0	0	1	0	Invariable
	1	152	0	0	0	0	1	0	Invariable
	1	153	14.002	0	1.342	4.556	0.015	0.339	Purifying
	1	154	56.029	3.468	7.989	6.101	0.008	2.016	Purifying
	1	155	0	2.286	1.454	0.903	0.3097	0.367	Neutral
	1	156	0	0	0	0	1	0	Invariable
	1	157	0	1.996	1.368	0.738	0.3546	0.345	Neutral
	1	158	0	2.698	1.966	0.622	0.5185	0.496	Neutral
	1	159	0	1.667	1.307	0.507	0.4935	0.33	Neutral
	1	160	0	0	0	0	1	0	Invariable
	1	161	0	0	0	0	1	0	Invariable
	1	162	0	0	0	0	1	0	Invariable
	1	163	0	0	0	0	1	0	Invariable
	1	164	0	0	0	0	1	0	Invariable
	1	165	0	3.58	3.319	0.275	0.7323	0.837	Neutral
	1	166	3.39	4.348	3.983	0.039	0.8651	1.005	Neutral
	1	167	0	3.847	2.946	1.004	0.3806	0.743	Neutral
	1	168	0	0	0	0	1	0	Invariable
	1	169	0	9.043	5.737	2.574	0.1309	1.447	Neutral
	1	170	10.251	6.848	7.399	0.074	0.7862	1.867	Neutral
	1	171	2.663	0	1.405	1.243	0.2138	0.355	Neutral
	1	172	0	0	0	0	1	0	Invariable
	1	173	4.147	0	1.337	2.227	0.0979	0.337	Neutral
	1	174	4.458	0	1.241	2.507	0.0789	0.313	Neutral
	1	175	0	0	0	0	1	0	Invariable
	1	176	0	0	0	0	1	0	Invariable
	1	177	0	0	0	0	1	0	Invariable
	1	178	0	0	0	0	1	0	Invariable
	1	179	50.443	0	4.083	11.637	0.001	1.03	Purifying
	1	180	0	0	0	0	1	0	Invariable
	1	181	0	0	0	0	1	0	Invariable
	1	182	0	0	0	0	1	0	Invariable
	1	183	0	1.7	1.283	0.554	0.4256	0.324	Neutral
	1	184	0	16.54	11.466	3.335	0.0969	2.893	Neutral
	1	185	0	11.145	7.442	2.76	0.1209	1.878	Neutral
	1	186	0	3.063	1.56	1.334	0.2208	0.394	Neutral
	1	187	0	1.757	1.27	0.635	0.4366	0.32	Neutral
	1	188	0	0	0	0	1	0	Invariable
	1	189	0	0	0	0	1	0	Invariable
	1	190	0	0	0	0	1	0	Invariable
	1	191	0	0	0	0	1	0	Invariable
	1	192	0	0	0	0	1	0	Invariable
	1	193	0	2.056	1.555	0.556	0.4885	0.392	Neutral
	1	194	0	0	0	0	1	0	Invariable
	1	195	0	1.976	1.236	0.925	0.2637	0.312	Neutral
	1	196	0	8.958	6.693	2.456	0.1518	1.689	Neutral
	1	197	0	0	0	0	1	0	Invariable
	1	198	0	2.201	1.76	0.45	0.5794	0.444	Neutral
	1	199	0	4.119	2.882	1.391	0.3107	0.727	Neutral
	1	200	16.805	6.882	10.453	0.785	0.4046	2.638	Neutral
	1	201	0	0	0	0	1	0	Invariable
	1	202	0	7.767	5.901	1.589	0.2997	1.489	Neutral
	1	203	0	0	0	0	1	0	Invariable
	1	204	0	0	0	0	1	0	Invariable
	1	205	3.705	4.808	4.455	0.03	0.8761	1.124	Neutral
	1	206	0	0	0	0	1	0	Invariable
	1	207	0	0	0	0	1	0	Invariable
	1	208	0	0	0	0	1	0	Invariable
	1	209	0	0	0	0	1	0	Invariable
	1	210	12.435	2.011	3.327	0.74	0.5215	0.839	Neutral
	1	211	0	17.157	11.195	4.937	0.019	2.825	Diversifying
	1	212	0	0	0	0	1	0	Invariable
	1	213	0	0	0	0	1	0	Invariable
	1	214	0	0	0	0	1	0	Invariable
	1	215	0	0	0	0	1	0	Invariable
	1	216	0	0	0	0	1	0	Invariable
	1	217	0	1.886	1.501	0.459	0.5225	0.379	Neutral
	1	218	0	0	0	0	1	0	Invariable
	1	219	0	0	0	0	1	0	Invariable
	1	220	0	3.89	3.056	0.94	0.4066	0.771	Neutral
	1	221	4.564	1.907	2.686	0.342	0.6803	0.678	Neutral
	1	222	0	2.185	1.682	0.526	0.5315	0.424	Neutral
	1	223	0	2.07	1.357	0.839	0.3157	0.342	Neutral
	1	224	0	3.449	2.712	0.954	0.3976	0.684	Neutral
	1	225	0	1.87	1.343	0.649	0.4266	0.339	Neutral
	1	226	0	0	0	0	1	0	Invariable
	1	227	0	3.912	2.49	1.776	0.1688	0.628	Neutral
	1	228	0	0	0	0	1	0	Invariable
	1	229	0	0	0	0	1	0	Invariable
	1	230	0	0	0	0	1	0	Invariable
	1	231	0	0	0	0	1	0	Invariable
	1	232	0	0	0	0	1	0	Invariable
	1	233	0	0	0	0	1	0	Invariable
	1	234	0	0	0	0	1	0	Invariable
	1	235	0	2.16	1.381	0.906	0.2737	0.348	Neutral
	1	236	0	0	0	0	1	0	Invariable
	1	237	0	0	0	0	1	0	Invariable
	1	238	0	0	0	0	1	0	Invariable
	1	239	0	0	0	0	1	0	Invariable
	1	240	0	0	0	0	1	0	Invariable
	1	241	0	0	0	0	1	0	Invariable
	1	242	0	0	0	0	1	0	Invariable
	1	243	0	0	0	0	1	0	Invariable
	1	244	0	4.355	2.879	1.6	0.2517	0.726	Neutral
	1	245	0	0	0	0	1	0	Invariable
	1	246	0	0	0	0	1	0	Invariable
	1	247	4.524	1.721	2.505	0.414	0.6494	0.632	Neutral
	1	248	0	0	0	0	1	0	Invariable
	1	249	7.105	4.038	5.134	0.147	0.7453	1.296	Neutral
	1	250	4.118	5.821	5.093	0.075	0.7882	1.285	Neutral
	1	251	0	0	0	0	1	0	Invariable
	1	252	0	0	0	0	1	0	Invariable
	1	253	0	0	0	0	1	0	Invariable
	1	254	0	0	0	0	1	0	Invariable
	1	255	0	5.219	3.583	1.552	0.2787	0.904	Neutral
	1	256	0	0	0	0	1	0	Invariable
	1	257	20.205	0	2.801	6.826	0.012	0.707	Purifying
	1	258	8.119	0	2.469	4.43	0.027	0.623	Purifying
	1	259	10.744	0	1.368	4.061	0.022	0.345	Purifying
	1	260	0	0	0	0	1	0	Invariable
	1	261	0	0	0	0	1	0	Invariable
	1	262	0	0	0	0	1	0	Invariable
	1	263	0	0	0	0	1	0	Invariable
	1	264	0	0	0	0	1	0	Invariable
	1	265	0	0	0	0	1	0	Invariable
	1	266	0	0	0	0	1	0	Invariable
	1	267	0	0	0	0	1	0	Invariable
	1	268	0	2.137	1.358	0.89	0.2947	0.343	Neutral
	1	269	0	0	0	0	1	0	Invariable
	1	270	0	0	0	0	1	0	Invariable
	1	271	0	0	0	0	1	0	Invariable
	1	272	0	0	0	0	1	0	Invariable
	1	273	0	0	0	0	1	0	Invariable
	1	274	0	0	0	0	1	0	Invariable
	1	275	0	0	0	0	1	0	Invariable
	1	276	6.446	1.608	2.596	0.833	0.4515	0.655	Neutral
	1	277	0	0	0	0	1	0	Invariable
	1	278	0	3.925	2.574	1.646	0.2108	0.649	Neutral
	1	279	4.719	4.453	4.522	0.002	0.9471	1.141	Neutral
	1	280	0	13.748	12.028	1.524	0.2857	3.035	Neutral
	1	281	0	6.515	5.612	1.012	0.3856	1.416	Neutral
	1	282	4.809	0	1.455	2.368	0.1029	0.367	Neutral
	1	283	0	3.792	2.763	1.18	0.3267	0.697	Neutral
	1	284	4.458	0	1.407	2.254	0.1059	0.355	Neutral
	1	285	0	0	0	0	1	0	Invariable
	1	286	0	0	0	0	1	0	Invariable
	1	287	5.741	0	1.295	2.805	0.0609	0.327	Neutral
	1	288	0	0	0	0	1	0	Invariable
	1	289	0	0	0	0	1	0	Invariable
	1	290	0	0	0	0	1	0	Invariable
	1	291	0	0	0	0	1	0	Invariable
	1	292	0	0	0	0	1	0	Invariable
	1	293	0	1.896	1.348	0.649	0.4226	0.34	Neutral
	1	294	0	0	0	0	1	0	Invariable
	1	295	0	0	0	0	1	0	Invariable
	1	296	0	1.751	1.407	0.433	0.5315	0.355	Neutral
	1	297	0	0	0	0	1	0	Invariable
	1	298	0	1.79	1.434	0.442	0.5075	0.362	Neutral
	1	299	0	0	0	0	1	0	Invariable
	1	300	0	1.946	1.318	0.76	0.3287	0.332	Neutral
	1	301	0	0	0	0	1	0	Invariable
	1	302	0	3.824	2.707	1.295	0.2927	0.683	Neutral
	1	303	4.605	0	1.431	2.323	0.1049	0.361	Neutral
	1	304	0	1.721	1.27	0.611	0.4246	0.32	Neutral
	1	305	0	0	0	0	1	0	Invariable
	1	306	0	6.649	4.782	1.22	0.3497	1.207	Neutral
	1	307	8.063	0	1.424	3.184	0.035	0.359	Purifying
	1	308	0	7.213	4.813	2.378	0.1608	1.214	Neutral
	1	309	0	0	0	0	1	0	Invariable
	1	310	0	5.917	4.651	1.354	0.3167	1.174	Neutral
	1	311	17.298	0	2.662	6.158	0.011	0.672	Purifying
	1	312	0	0	0	0	1	0	Invariable
	1	313	0	0	0	0	1	0	Invariable
	1	314	0	3.506	3.048	0.563	0.5974	0.769	Neutral
	1	315	0	1.603	1.362	0.313	0.5934	0.344	Neutral
	1	316	0	0	0	0	1	0	Invariable
	1	317	0	0	0	0	1	0	Invariable
	1	318	0	1.606	1.348	0.336	0.5874	0.34	Neutral
	1	319	0	0	0	0	1	0	Invariable
	1	320	0	0	0	0	1	0	Invariable
	1	321	0	0	0	0	1	0	Invariable
	1	322	0	0	0	0	1	0	Invariable
	1	323	0	0	0	0	1	0	Invariable
	1	324	0	0	0	0	1	0	Invariable
	1	325	0	0	0	0	1	0	Invariable
	1	326	0	0	0	0	1	0	Invariable
	1	327	0	0	0	0	1	0	Invariable
	1	328	0	0	0	0	1	0	Invariable
	1	329	0	3.832	2.979	0.902	0.4346	0.752	Neutral
	1	330	4.57	0	1.633	1.971	0.1389	0.412	Neutral
	1	331	3.516	0	1.163	2.141	0.1109	0.293	Neutral
	1	332	0	0	0	0	1	0	Invariable
	1	333	0	0	0	0	1	0	Invariable
	1	334	0	0	0	0	1	0	Invariable
	1	335	0	2.174	1.472	0.76	0.3606	0.371	Neutral
	1	336	0	0	0	0	1	0	Invariable
	1	337	0	0	0	0	1	0	Invariable
	1	338	0	0	0	0	1	0	Invariable
	1	339	0	0	0	0	1	0	Invariable
	1	340	0	0	0	0	1	0	Invariable
	1	341	4.957	0	1.215	2.684	0.0609	0.306	Neutral
	1	342	0	7.128	4.634	2.522	0.1189	1.169	Neutral
	1	343	0	4.682	3.259	1.47	0.2867	0.822	Neutral
	1	344	22.545	0	3.237	7.759	0.004	0.817	Purifying
	1	345	0	0	0	0	1	0	Invariable
	1	346	5.085	0	1.301	2.65	0.0889	0.328	Neutral
	1	347	0	0	0	0	1	0	Invariable
	1	348	0	0	0	0	1	0	Invariable
	1	349	0	1.8	1.494	0.375	0.5614	0.377	Neutral
	1	350	0	0	0	0	1	0	Invariable
	1	351	0	0	0	0	1	0	Invariable
	1	352	0	0	0	0	1	0	Invariable
	1	353	0	0	0	0	1	0	Invariable
	1	354	0	0	0	0	1	0	Invariable
	1	355	0	0	0	0	1	0	Invariable
	1	356	0	0	0	0	1	0	Invariable
	1	357	0	0	0	0	1	0	Invariable
	1	358	0	0	0	0	1	0	Invariable
	1	359	0	0	0	0	1	0	Invariable
	1	360	0	0	0	0	1	0	Invariable
	1	361	0	0	0	0	1	0	Invariable
	1	362	0	0	0	0	1	0	Invariable
	1	363	17.147	0	1.82	3.682	0.028	0.459	Purifying
	1	364	0	0	0	0	1	0	Invariable
	1	365	0	0	0	0	1	0	Invariable
	1	366	0	0	0	0	1	0	Invariable
	1	367	0	2.141	1.645	0.514	0.5375	0.415	Neutral
	1	368	31.629	6.012	13.828	2.504	0.1518	3.489	Neutral
	1	369	0	2.219	1.416	0.884	0.2717	0.357	Neutral
	1	370	0	0	0	0	1	0	Invariable
	1	371	0	0	0	0	1	0	Invariable
	1	372	0	0	0	0	1	0	Invariable
	1	373	0	2.527	1.69	0.768	0.3646	0.426	Neutral
	1	374	0	0	0	0	1	0	Invariable
	1	375	0	0	0	0	1	0	Invariable
	1	376	0	2.12	1.571	0.593	0.4875	0.396	Neutral
	1	377	0	0	0	0	1	0	Invariable
	1	378	0	0	0	0	1	0	Invariable
	1	379	0	0	0	0	1	0	Invariable
	1	380	0	1.958	1.328	0.762	0.2957	0.335	Neutral
	1	381	6.097	0	1.265	3.132	0.042	0.319	Purifying
	1	382	0	0	0	0	1	0	Invariable
	1	383	0	0	0	0	1	0	Invariable
	1	384	2.81	0	1.386	1.265	0.2098	0.35	Neutral
	1	385	0	0	0	0	1	0	Invariable
	1	386	0	0	0	0	1	0	Invariable
	1	387	0	0	0	0	1	0	Invariable
	1	388	0	0	0	0	1	0	Invariable
	1	389	0	0	0	0	1	0	Invariable
	1	390	0	0	0	0	1	0	Invariable
	1	391	3.545	6.222	5.223	0.231	0.7013	1.318	Neutral
	1	392	121.315	8.119	12.321	6.003	0.014	3.109	Purifying
	1	393	0	2.05	1.598	0.496	0.5415	0.403	Neutral
	1	394	7.137	5.039	5.604	0.066	0.8262	1.414	Neutral
	1	395	0	3.085	1.466	1.488	0.1918	0.37	Neutral
	1	396	0	0	0	0	1	0	Invariable
	1	397	0	0	0	0	1	0	Invariable
	1	398	5.53	0	1.272	2.815	0.0539	0.321	Neutral
	1	399	4.605	0	1.31	2.496	0.0999	0.331	Neutral
	1	400	0	2.12	1.436	0.766	0.3576	0.362	Neutral
	1	401	0	0	0	0	1	0	Invariable
	1	402	0	5.425	4.756	0.744	0.4855	1.2	Neutral
	1	403	0	0	0	0	1	0	Invariable
	1	404	0	0	0	0	1	0	Invariable
	1	405	0	0	0	0	1	0	Invariable
	1	406	0	0	0	0	1	0	Invariable
	1	407	0	0	0	0	1	0	Invariable
	1	408	0	0	0	0	1	0	Invariable
	1	409	0	0	0	0	1	0	Invariable
	1	410	0	0	0	0	1	0	Invariable
	1	411	0	0	0	0	1	0	Invariable
	1	412	0	1.588	1.312	0.376	0.5155	0.331	Neutral
	1	413	4.147	0	1.257	2.342	0.0869	0.317	Neutral
	1	414	7.986	4.095	4.896	0.244	0.6983	1.235	Neutral
	1	415	0	1.982	1.511	0.536	0.4735	0.381	Neutral
	1	416	0	12.076	9.409	2.336	0.1578	2.374	Neutral
	1	417	0	7.723	5.279	1.912	0.2108	1.332	Neutral
	1	418	6.469	4.101	4.637	0.085	0.8112	1.17	Neutral
	1	419	0	2.377	1.503	0.921	0.2817	0.379	Neutral
	1	420	13.169	0	1.365	4.428	0.018	0.344	Purifying
	1	421	0	0	0	0	1	0	Invariable
	1	422	0	0	0	0	1	0	Invariable
	1	423	0	0	0	0	1	0	Invariable
	1	424	0	0	0	0	1	0	Invariable
	1	425	0	0	0	0	1	0	Invariable
	1	426	0	0	0	0	1	0	Invariable
	1	427	0	0	0	0	1	0	Invariable
	1	428	0	0	0	0	1	0	Invariable
	1	429	0	0	0	0	1	0	Invariable
	1	430	0	0	0	0	1	0	Invariable
	1	431	0	0	0	0	1	0	Invariable
	1	432	0	0	0	0	1	0	Invariable
	1	433	0	0	0	0	1	0	Invariable
	1	434	0	1.413	1.405	0.004	0.6543	0.355	Neutral
	1	435	0	1.785	1.446	0.424	0.5524	0.365	Neutral
	1	436	0	1.602	1.339	0.393	0.5195	0.338	Neutral
	1	437	0	1.639	1.406	0.308	0.6034	0.355	Neutral
	1	438	0	0	0	0	1	0	Invariable
	1	439	0	0	0	0	1	0	Invariable
	1	440	4.14	0	1.268	2.341	0.0939	0.32	Neutral
	1	441	0	0	0	0	1	0	Invariable
	1	442	0	2.382	1.437	0.961	0.2797	0.363	Neutral
	1	443	0	0	0	0	1	0	Invariable
	1	444	0	1.896	1.414	0.526	0.4905	0.357	Neutral
	1	445	0	0	0	0	1	0	Invariable
	1	446	0	0	0	0	1	0	Invariable
	1	447	0	0	0	0	1	0	Invariable
	1	448	0	0	0	0	1	0	Invariable
	1	449	0	0	0	0	1	0	Invariable
	1	450	0	0	0	0	1	0	Invariable
	1	451	0	0	0	0	1	0	Invariable
	1	452	0	0	0	0	1	0	Invariable
	1	453	0	5.13	3.907	1.153	0.4026	0.986	Neutral
	1	454	0	0	0	0	1	0	Invariable
	1	455	9.784	0	1.347	3.817	0.029	0.34	Purifying
	1	456	0	5.003	2.965	1.919	0.1718	0.748	Neutral
	1	457	0	0	0	0	1	0	Invariable
	1	458	0	0	0	0	1	0	Invariable
	1	459	0	0	0	0	1	0	Invariable
	1	460	0	0	0	0	1	0	Invariable
	1	461	5.433	0	1.359	2.702	0.0599	0.343	Neutral
	1	462	0	0	0	0	1	0	Invariable
	1	463	0	0	0	0	1	0	Invariable
	1	464	0	0	0	0	1	0	Invariable
	1	465	7.736	0	1.329	3.36	0.043	0.335	Purifying
	1	466	0	0	0	0	1	0	Invariable
	1	467	0	0	0	0	1	0	Invariable
	1	468	0	3.645	2.649	1.245	0.3277	0.668	Neutral
	1	469	0	0	0	0	1	0	Invariable
	1	470	0	0	0	0	1	0	Invariable
	1	471	0	5.556	2.858	2.579	0.1089	0.721	Neutral
	1	472	0	0	0	0	1	0	Invariable
	1	473	14.164	0	1.331	4.115	0.021	0.336	Purifying
	1	474	46.32	1.582	2.873	1.842	0.1738	0.725	Neutral
	1	475	0	5.553	3.996	1.909	0.2038	1.008	Neutral
	1	476	13.419	6.566	8.774	0.514	0.5055	2.214	Neutral

[truncated: 12 more sheets: VampireBat_Desmalillipan, Desmalillipain_REFFEL, VampireBat PACAP, PACAP_REFFEL, VampireBat_CRISP, VampireBatCRISP_REFFEL, All_CRiSP, ALLCRiSP_REFFEL, KunitzDomain1, KunitzDomain1_REFFEL, KunitzDomain2, KunitzDomain2_REFEL]
