# Supplementary material for: The Fast and the Furriest: Investigating the Rate of Selection on Mammalian Toxins
Source: Toxins (Basel). 2022 Dec 1;14(12):842. doi: 10.3390/toxins14120842 (PMC9782207; doi:10.3390/toxins14120842)
Supplement: Supplementary file 1 [file toxins-14-00842-s001.zip › Spreadsheet S3 - FUBAR results.xlsx]

## Sheet: Blarina
Full detailed MEME results
Site	Partition	&alpha;	&beta;	&beta;-&alpha;	Prob[&alpha;>&beta;]	Prob[&alpha;<&beta;]	BayesFactor[&alpha;<&beta;]
1	1	12.323	1.2	-11.124	0.763	0.186	0.302
2	1	9.907	0.766	-9.14	0.81	0.152	0.237
3	1	0.562	0.473	-0.089	0.499	0.432	1.004
4	1	0.749	0.428	-0.321	0.564	0.37	0.776
5	1	2.06	0.487	-1.572	0.743	0.208	0.347
6	1	1.945	0.385	-1.56	0.638	0.302	0.571
7	1	0.562	0.473	-0.089	0.499	0.432	1.004
8	1	0.899	1.654	0.754	0.2	0.744	3.839
9	1	0.562	0.473	-0.089	0.499	0.432	1.004
10	1	0.84	0.39	-0.45	0.589	0.344	0.693
11	1	0.562	0.473	-0.089	0.499	0.432	1.004
12	1	1.202	5.316	4.114	0.059	0.898	11.68
13	1	6.569	0.448	-6.121	0.919	0.059	0.083			Model	AICC	log L	Parameters	Rate distributions
14	1	11.714	0.419	-11.295	0.956	0.032	0.043			Nucleotide GTR	5862.45	-2910.16	21
15	1	2.177	0.421	-1.756	0.779	0.177	0.284
16	1	1.47	0.42	-1.05	0.769	0.184	0.299
17	1	1.427	0.947	-0.48	0.527	0.398	0.875
18	1	0.937	1.279	0.342	0.231	0.71	3.242
19	1	13.81	0.895	-12.915	0.925	0.05	0.069
20	1	0.59	6.724	6.134	0.014	0.97	42.561
21	1	0.527	0.412	-0.115	0.529	0.4	0.88
22	1	0.615	0.809	0.194	0.305	0.634	2.288
23	1	38.377	0.401	-37.976	1	0	0
24	1	1.812	0.939	-0.873	0.387	0.553	1.634
25	1	5.156	0.405	-4.751	0.848	0.119	0.179
26	1	10.804	1.695	-9.109	0.689	0.251	0.442
27	1	4.989	2.019	-2.97	0.509	0.399	0.878
28	1	2.894	0.484	-2.41	0.772	0.185	0.3
29	1	7.025	0.407	-6.618	0.873	0.099	0.146
30	1	3.351	6.092	2.742	0.222	0.673	2.718
31	1	3.311	0.436	-2.876	0.831	0.132	0.201
32	1	0.533	0.409	-0.125	0.532	0.397	0.869
33	1	4.603	0.429	-4.175	0.685	0.265	0.476
34	1	0.836	0.389	-0.447	0.592	0.341	0.684
35	1	0.73	0.375	-0.355	0.589	0.343	0.69
36	1	3.24	0.744	-2.496	0.485	0.458	1.114
37	1	0.834	0.37	-0.464	0.605	0.328	0.645
38	1	12.189	0.418	-11.771	0.921	0.061	0.085
39	1	12.535	0.434	-12.101	0.919	0.063	0.088
40	1	1.75	0.431	-1.319	0.606	0.333	0.658
41	1	0.842	0.414	-0.428	0.574	0.36	0.744
42	1	4.603	0.429	-4.175	0.685	0.265	0.476
43	1	1.75	0.431	-1.319	0.606	0.333	0.658
44	1	1.384	0.42	-0.964	0.767	0.186	0.301
45	1	0.555	2.508	1.953	0.125	0.834	6.633
46	1	2.643	1.014	-1.629	0.572	0.354	0.724
47	1	0.933	1.414	0.481	0.223	0.719	3.38
48	1	2.021	0.74	-1.28	0.427	0.513	1.392
49	1	9.849	1.939	-7.91	0.661	0.274	0.499
50	1	3.407	9.257	5.85	0.105	0.854	7.698
51	1	3.969	5.053	1.084	0.34	0.564	1.707
52	1	4.957	5.761	0.804	0.387	0.523	1.449
53	1	1.118	0.991	-0.126	0.344	0.594	1.935
54	1	0.768	1.115	0.347	0.293	0.647	2.418
55	1	6.967	5.043	-1.925	0.476	0.444	1.055
56	1	0.73	0.375	-0.355	0.589	0.343	0.69
57	1	0.714	0.411	-0.303	0.57	0.363	0.753
58	1	0.549	0.866	0.317	0.283	0.658	2.542
59	1	3.014	0.441	-2.574	0.801	0.158	0.247
60	1	3.471	0.447	-3.024	0.823	0.139	0.214
61	1	2.316	0.443	-1.873	0.791	0.167	0.264
62	1	1.949	0.398	-1.551	0.63	0.309	0.592
63	1	6.173	0.872	-5.301	0.721	0.225	0.384
64	1	1.841	1.593	-0.248	0.264	0.676	2.757
65	1	4.603	0.429	-4.175	0.685	0.265	0.476
66	1	0.714	0.425	-0.289	0.561	0.372	0.783
67	1	0.749	0.428	-0.321	0.564	0.37	0.776
68	1	0.526	0.388	-0.139	0.546	0.383	0.818
69	1	3.943	0.428	-3.515	0.835	0.129	0.196
70	1	0.842	0.412	-0.43	0.575	0.359	0.739
71	1	1.949	0.398	-1.551	0.63	0.309	0.592
72	1	1.945	0.385	-1.56	0.638	0.302	0.571
73	1	0.639	0.75	0.111	0.339	0.599	1.973
74	1	0.92	4.877	3.957	0.074	0.884	10.102
75	1	15.455	1.952	-13.502	0.772	0.174	0.278
76	1	0.757	0.681	-0.075	0.372	0.565	1.718
77	1	1.903	2.041	0.138	0.257	0.685	2.871
78	1	1.742	0.386	-1.356	0.633	0.306	0.581
79	1	4.467	0.866	-3.602	0.667	0.271	0.492
80	1	2.832	15.988	13.156	0.052	0.913	13.915
81	1	1.56	0.496	-1.064	0.742	0.21	0.351
82	1	0.714	0.411	-0.303	0.57	0.363	0.753
83	1	6.81	0.471	-6.339	0.917	0.06	0.085
84	1	3.393	0.408	-2.985	0.822	0.141	0.216
85	1	2.033	0.729	-1.303	0.432	0.508	1.363
86	1	7.067	2.399	-4.668	0.684	0.218	0.369
87	1	14.484	6.003	-8.481	0.675	0.228	0.391
88	1	1.876	0.91	-0.965	0.556	0.37	0.777
89	1	2.222	8.188	5.967	0.073	0.89	10.634
90	1	9.925	0.799	-9.126	0.801	0.16	0.251
91	1	1.608	4.262	2.654	0.093	0.858	7.962
92	1	0.539	0.747	0.208	0.313	0.626	2.208
93	1	13.905	2.676	-11.23	0.82	0.12	0.18
94	1	11.035	0.451	-10.584	0.896	0.082	0.118
95	1	1.777	5.385	3.608	0.092	0.859	8.038
96	1	1.259	6.672	5.413	0.07	0.894	11.133
97	1	4.332	1.647	-2.685	0.507	0.406	0.902
98	1	0.843	0.426	-0.417	0.567	0.367	0.767
99	1	6.21	0.707	-5.503	0.721	0.228	0.39
100	1	16.327	0.955	-15.371	0.915	0.06	0.085
101	1	3.005	2.173	-0.832	0.243	0.699	3.07
102	1	1.598	0.757	-0.841	0.406	0.533	1.506
103	1	13.537	1.252	-12.285	0.871	0.086	0.124
104	1	16.061	0.425	-15.636	0.975	0.018	0.024
105	1	0.533	0.411	-0.122	0.53	0.399	0.878
106	1	7.761	1.837	-5.924	0.56	0.357	0.734
107	1	2.032	0.772	-1.26	0.418	0.521	1.439
108	1	1.945	0.376	-1.569	0.644	0.295	0.553
109	1	2.872	0.695	-2.177	0.488	0.455	1.102
110	1	11.44	5.148	-6.292	0.608	0.319	0.618
111	1	0.749	0.428	-0.321	0.564	0.37	0.776
112	1	1.424	1.209	-0.215	0.474	0.447	1.069
113	1	2.87	1.278	-1.592	0.342	0.599	1.969
114	1	0.788	0.812	0.024	0.344	0.594	1.931
115	1	2.44	0.942	-1.498	0.579	0.348	0.705
116	1	0.564	7.431	6.867	0.012	0.975	51.344
117	1	0.771	1.529	0.758	0.2	0.745	3.866
118	1	8.291	4.071	-4.219	0.446	0.496	1.297
119	1	2.639	7.213	4.574	0.106	0.844	7.149
120	1	3.317	1.294	-2.023	0.396	0.545	1.583
121	1	1.603	0.723	-0.88	0.418	0.521	1.439
122	1	3.552	19.174	15.622	0.062	0.899	11.745
123	1	12.451	1.307	-11.144	0.804	0.157	0.246
124	1	4.294	11.904	7.611	0.14	0.806	5.475
125	1	9.502	1.632	-7.87	0.686	0.244	0.427
126	1	1.501	14.63	13.13	0.025	0.953	26.737
127	1	3.009	2.258	-0.751	0.249	0.686	2.887
128	1	4.784	0.78	-4.004	0.692	0.251	0.443
129	1	1.929	0.718	-1.211	0.434	0.506	1.35
130	1	5.951	20.174	14.223	0.166	0.74	3.762
131	1	2.311	0.916	-1.394	0.561	0.368	0.77
132	1	1.431	0.816	-0.615	0.551	0.375	0.792
133	1	6.023	0.405	-5.618	0.847	0.12	0.181
134	1	1.945	0.385	-1.56	0.638	0.302	0.57
135	1	1.941	0.369	-1.572	0.648	0.291	0.542
136	1	6.071	0.407	-5.664	0.849	0.119	0.178
137	1	1.948	0.396	-1.552	0.632	0.308	0.588
138	1	0.749	0.428	-0.321	0.564	0.37	0.776
139	1	4.555	0.356	-4.198	0.723	0.227	0.387
140	1	0.692	0.912	0.22	0.298	0.642	2.372
141	1	0.692	0.912	0.22	0.298	0.642	2.372
142	1	1.783	3.374	1.591	0.168	0.774	4.52
143	1	0.562	0.473	-0.089	0.499	0.432	1.004
144	1	4.42	1.348	-3.072	0.414	0.525	1.46
145	1	4.458	6.322	1.864	0.193	0.754	4.042
146	1	7.756	0.441	-7.315	0.926	0.054	0.075
147	1	4.527	0.895	-3.632	0.658	0.281	0.515
148	1	1.455	1.924	0.469	0.219	0.723	3.447
149	1	1.017	0.485	-0.532	0.7	0.246	0.43
150	1	29.873	0.806	-29.067	0.963	0.028	0.038
151	1	10.648	0.416	-10.232	0.905	0.074	0.106
152	1	13.47	0.814	-12.655	0.923	0.052	0.073
153	1	0.714	0.425	-0.289	0.561	0.372	0.783
154	1	11.106	0.844	-10.261	0.801	0.159	0.25
155	1	0.843	0.426	-0.417	0.567	0.367	0.767
156	1	0.562	0.473	-0.089	0.499	0.432	1.004
157	1	1.948	0.396	-1.552	0.632	0.308	0.588
158	1	0.562	0.473	-0.089	0.499	0.432	1.004
159	1	0.842	0.414	-0.428	0.574	0.36	0.744
160	1	9.423	0.41	-9.012	0.885	0.09	0.13
161	1	1.75	0.431	-1.319	0.606	0.333	0.658
162	1	1.746	0.407	-1.339	0.621	0.318	0.616
163	1	0.842	0.414	-0.428	0.574	0.36	0.744
164	1	0.838	0.411	-0.427	0.578	0.356	0.732
165	1	0.714	0.425	-0.289	0.561	0.372	0.783
166	1	0.714	0.411	-0.303	0.57	0.363	0.753
167	1	1.941	0.369	-1.572	0.648	0.291	0.542
168	1	2.43	1.41	-1.02	0.325	0.614	2.105
169	1	1.945	0.385	-1.56	0.638	0.302	0.571
170	1	11.963	1.866	-10.097	0.806	0.126	0.191
171	1	4.934	1.477	-3.457	0.549	0.366	0.762
172	1	0.533	0.392	-0.141	0.543	0.386	0.83
173	1	13.698	0.456	-13.242	0.955	0.033	0.045
174	1	4.603	0.429	-4.175	0.685	0.265	0.476
175	1	10.115	0.438	-9.677	0.886	0.089	0.13
176	1	2.632	0.685	-1.947	0.474	0.468	1.161
177	1	5.819	2.089	-3.73	0.351	0.594	1.932
178	1	0.773	2.295	1.522	0.123	0.829	6.409
179	1	2.132	1.704	-0.428	0.385	0.528	1.477
180	1	11.503	2.732	-8.771	0.678	0.25	0.441
181	1	9.418	18.871	9.453	0.209	0.676	2.754
182	1	9.105	16.235	7.13	0.315	0.592	1.916
183	1	5.637	6.391	0.754	0.263	0.682	2.831
184	1	3.585	0.959	-2.626	0.491	0.451	1.086
185	1	15.195	2.788	-12.408	0.827	0.148	0.229
186	1	14.184	2.389	-11.795	0.815	0.132	0.2
187	1	1.05	3.07	2.019	0.107	0.841	7.002
188	1	1.487	1.313	-0.174	0.277	0.663	2.598
189	1	0.749	0.428	-0.321	0.564	0.37	0.776
190	1	1.215	0.819	-0.396	0.372	0.566	1.724
191	1	6.032	0.392	-5.64	0.853	0.115	0.172
192	1	0.714	0.425	-0.289	0.561	0.372	0.783
193	1	8.968	0.814	-8.154	0.779	0.179	0.287
194	1	2.888	0.883	-2.005	0.617	0.314	0.604
195	1	1.184	2.949	1.765	0.159	0.786	4.839
196	1	3.471	0.447	-3.024	0.823	0.139	0.214
197	1	0.692	0.912	0.22	0.298	0.642	2.372
198	1	0.886	0.869	-0.018	0.329	0.61	2.062
199	1	12.198	0.394	-11.804	0.927	0.056	0.079
200	1	4.444	2.035	-2.409	0.443	0.481	1.224
201	1	7.876	5.735	-2.141	0.44	0.462	1.135
202	1	15.26	0.409	-14.851	0.973	0.019	0.026
203	1	0.885	0.767	-0.118	0.357	0.581	1.831
204	1	17.71	3.807	-13.903	0.759	0.181	0.291
205	1	0.878	0.806	-0.071	0.351	0.587	1.877
206	1	2.348	1.328	-1.019	0.314	0.625	2.203
207	1	0.843	0.658	-0.185	0.412	0.525	1.458
208	1	2.775	1.28	-1.496	0.475	0.438	1.029
209	1	13.059	0.402	-12.656	0.932	0.052	0.073
210	1	2.579	2.145	-0.434	0.262	0.675	2.738
211	1	8.113	0.417	-7.696	0.939	0.045	0.062
212	1	2.022	0.763	-1.26	0.429	0.511	1.38
213	1	1.096	4.438	3.341	0.091	0.865	8.463
214	1	4.555	0.356	-4.198	0.723	0.227	0.387
215	1	0.562	0.473	-0.089	0.499	0.432	1.004
216	1	15.26	0.409	-14.851	0.973	0.019	0.026
217	1	0.533	0.41	-0.124	0.532	0.398	0.872
218	1	1.782	0.444	-1.338	0.77	0.184	0.298
219	1	9.651	2.094	-7.557	0.646	0.281	0.517
220	1	3.009	0.658	-2.351	0.519	0.425	0.976
221	1	10.686	1.288	-9.397	0.72	0.224	0.382
222	1	4.783	0.429	-4.354	0.84	0.126	0.19
223	1	0.926	0.839	-0.087	0.347	0.592	1.914
224	1	11.045	0.404	-10.641	0.908	0.071	0.101
225	1	6.07	0.405	-5.666	0.85	0.118	0.177
226	1	0.9	0.768	-0.132	0.366	0.572	1.767
227	1	0.73	0.375	-0.355	0.589	0.343	0.69
228	1	0.77	1.856	1.086	0.184	0.762	4.22
229	1	0.527	0.425	-0.102	0.522	0.408	0.91
230	1	1.948	0.396	-1.552	0.632	0.308	0.588
231	1	1.865	0.44	-1.425	0.765	0.188	0.306
232	1	0.714	0.411	-0.303	0.57	0.363	0.753
233	1	7.463	0.44	-7.023	0.927	0.053	0.074
234	1	5.875	0.432	-5.443	0.843	0.124	0.186
235	1	0.749	0.428	-0.321	0.564	0.37	0.776
236	1	1.23	0.391	-0.839	0.608	0.328	0.644
237	1	0.73	0.375	-0.355	0.589	0.343	0.69
238	1	12.204	0.417	-11.787	0.916	0.065	0.092
239	1	0.714	0.411	-0.303	0.57	0.363	0.753
240	1	0.78	0.819	0.04	0.345	0.592	1.918
241	1	0.73	0.375	-0.355	0.589	0.343	0.69
242	1	7.312	0.435	-6.876	0.854	0.116	0.173
243	1	0.527	0.425	-0.102	0.522	0.408	0.91
244	1	1.148	0.744	-0.404	0.388	0.55	1.613
245	1	0.539	0.741	0.202	0.315	0.624	2.196
246	1	0.846	0.394	-0.452	0.586	0.348	0.704
247	1	4.603	0.429	-4.175	0.685	0.265	0.476
248	1	3.018	0.425	-2.593	0.809	0.151	0.235
249	1	1.572	1.976	0.404	0.334	0.575	1.785
250	1	1.404	9.854	8.45	0.037	0.934	18.806
251	1	0.527	0.412	-0.115	0.529	0.4	0.88
252	1	0.73	0.375	-0.355	0.589	0.343	0.69
253	1	1.536	1.067	-0.468	0.52	0.404	0.895
254	1	1.997	9.688	7.692	0.062	0.898	11.607
255	1	0.64	1.677	1.038	0.175	0.774	4.513
256	1	0.923	2.27	1.348	0.182	0.763	4.257
257	1	3.868	26.38	22.512	0.076	0.865	8.429
258	1	0.533	0.411	-0.122	0.53	0.399	0.878
259	1	0.527	0.425	-0.102	0.522	0.408	0.91
260	1	3.934	10.392	6.459	0.171	0.76	4.175
261	1	1.959	0.405	-1.554	0.626	0.314	0.603
262	1	0.843	0.426	-0.417	0.567	0.367	0.767
263	1	0.834	0.37	-0.464	0.605	0.328	0.645
264	1	0.665	1.305	0.641	0.22	0.724	3.456
265	1	1.945	0.385	-1.56	0.638	0.302	0.57
266	1	7.859	0.916	-6.943	0.847	0.11	0.163
267	1	15.039	0.796	-14.243	0.932	0.047	0.065
268	1	0.893	0.845	-0.049	0.345	0.593	1.926
269	1	1.888	1.575	-0.314	0.277	0.664	2.614
270	1	4.603	0.429	-4.175	0.685	0.265	0.476
271	1	1.23	0.391	-0.839	0.608	0.328	0.644
272	1	2.296	0.93	-1.366	0.579	0.346	0.699
273	1	1.746	0.407	-1.339	0.621	0.318	0.616
274	1	0.903	0.731	-0.171	0.372	0.566	1.719
275	1	1.23	0.391	-0.839	0.608	0.328	0.644
276	1	6.105	5.337	-0.768	0.464	0.406	0.903
277	1	1.862	0.787	-1.075	0.59	0.34	0.679
278	1	1.949	0.398	-1.551	0.63	0.309	0.592
279	1	1.941	0.369	-1.572	0.648	0.291	0.542

## Sheet: Solenodon
Site	Partition	&alpha;	&beta;	&beta;-&alpha;	Prob[&alpha;>&beta;]	Prob[&alpha;<&beta;]	BayesFactor[&alpha;<&beta;]
1	1	18.395	12.78	-5.615	0.575	0.359	0.651
2	1	1.085	1.234	0.15	0.288	0.656	2.219
3	1	0.704	0.497	-0.207	0.508	0.426	0.864
4	1	0.56	1.077	0.516	0.255	0.689	2.583
5	1	0.809	0.497	-0.312	0.515	0.421	0.845
6	1	0.809	0.497	-0.312	0.515	0.421	0.845
7	1	1.437	0.46	-0.977	0.561	0.377	0.703
8	1	2.081	0.463	-1.618	0.576	0.363	0.664
9	1	0.859	1.037	0.177	0.292	0.65	2.166
10	1	0.594	0.509	-0.084	0.489	0.445	0.932
11	1	1.437	0.46	-0.977	0.561	0.377	0.703
12	1	0.704	0.491	-0.213	0.511	0.424	0.855
13	1	0.809	0.488	-0.321	0.519	0.416	0.83
14	1	0.809	0.488	-0.321	0.519	0.416	0.83
15	1	2.932	0.986	-1.946	0.386	0.559	1.474
16	1	17.753	0.487	-17.266	0.918	0.065	0.081
17	1	0.684	0.458	-0.227	0.53	0.404	0.79
18	1	0.568	1.027	0.459	0.263	0.682	2.491
19	1	1.997	0.465	-1.532	0.575	0.365	0.668
20	1	2.08	0.456	-1.624	0.58	0.36	0.654
21	1	10.512	0.551	-9.961	0.933	0.047	0.058
22	1	1.998	0.479	-1.52	0.568	0.372	0.688
23	1	0.832	1.092	0.26	0.283	0.66	2.259
24	1	4.126	0.48	-3.645	0.612	0.333	0.582
25	1	1.998	0.479	-1.52	0.568	0.372	0.688
26	1	0.723	1.119	0.397	0.274	0.669	2.358
27	1	0.554	0.496	-0.058	0.488	0.445	0.931
28	1	0.619	1.165	0.546	0.253	0.692	2.62
29	1	0.701	0.999	0.298	0.289	0.653	2.189
30	1	0.59	2.365	1.775	0.12	0.837	5.991
31	1	1.199	11.598	10.4	0.019	0.959	26.909
32	1	11.155	14.465	3.31	0.303	0.641	2.075
33	1	20.564	4.113	-16.451	0.784	0.151	0.208
34	1	0.674	0.978	0.304	0.29	0.652	2.179
35	1	0.738	0.918	0.18	0.308	0.634	2.014
36	1	0.684	0.458	-0.227	0.53	0.404	0.79
37	1	0.704	0.488	-0.216	0.512	0.422	0.849
38	1	0.701	0.829	0.128	0.311	0.63	1.982
39	1	16.05	2.127	-13.923	0.787	0.157	0.217
40	1	1.595	1.227	-0.368	0.369	0.572	1.558
41	1	2.112	2.051	-0.061	0.307	0.62	1.896
42	1	8.478	1.929	-6.549	0.45	0.497	1.152
43	1	6.304	1.855	-4.449	0.495	0.421	0.845
44	1	7.488	2.233	-5.255	0.403	0.543	1.381
45	1	9.35	1.042	-8.308	0.577	0.382	0.718
46	1	4.428	1.582	-2.846	0.477	0.44	0.914
47	1	2.964	3.029	0.064	0.279	0.612	1.838
48	1	2.744	1.454	-1.289	0.425	0.486	1.101
49	1	0.492	1.475	0.983	0.142	0.814	5.098
50	1	0.611	0.822	0.211	0.3	0.642	2.084
51	1	1.027	1.237	0.21	0.224	0.721	3.002
52	1	8.535	0.402	-8.133	0.874	0.1	0.129
53	1	21.817	0.845	-20.972	0.987	0.006	0.007
54	1	0.986	1.193	0.208	0.229	0.716	2.935
55	1	0.694	1.279	0.585	0.196	0.751	3.509
56	1	0.59	0.395	-0.195	0.554	0.377	0.704
57	1	1.576	0.777	-0.799	0.373	0.569	1.534
58	1	1.751	0.728	-1.023	0.393	0.548	1.413
59	1	0.484	0.8	0.316	0.271	0.672	2.388
60	1	0.601	0.429	-0.172	0.528	0.403	0.787
61	1	0.493	0.451	-0.041	0.488	0.442	0.923
62	1	0.481	0.419	-0.061	0.503	0.426	0.863
63	1	0.481	0.42	-0.061	0.502	0.426	0.864
64	1	1.528	0.395	-1.132	0.599	0.338	0.595
65	1	1.601	1.133	-0.468	0.266	0.678	2.452
66	1	0.571	0.799	0.227	0.299	0.642	2.087
67	1	0.481	0.42	-0.06	0.502	0.426	0.865
68	1	0.481	0.428	-0.053	0.497	0.431	0.883
69	1	0.563	0.393	-0.17	0.549	0.381	0.717
70	1	0.59	0.399	-0.191	0.552	0.379	0.712
71	1	1.528	0.395	-1.133	0.599	0.338	0.594
72	1	0.479	0.42	-0.059	0.502	0.427	0.866
73	1	2.685	1.476	-1.208	0.419	0.493	1.131
74	1	1.452	0.411	-1.041	0.588	0.349	0.623
75	1	5.914	0.396	-5.518	0.868	0.104	0.135
76	1	12.776	0.398	-12.378	0.91	0.071	0.089
77	1	1.522	1.184	-0.337	0.258	0.686	2.546
78	1	0.556	0.423	-0.133	0.525	0.406	0.796
79	1	0.499	1.331	0.832	0.155	0.799	4.62
80	1	7.728	0.835	-6.893	0.652	0.303	0.505
81	1	1.708	0.704	-1.003	0.401	0.541	1.369
82	1	1.526	0.387	-1.14	0.605	0.332	0.579
83	1	0.479	0.428	-0.05	0.496	0.433	0.887
84	1	1.528	0.395	-1.132	0.599	0.338	0.595
85	1	0.481	0.428	-0.052	0.497	0.432	0.885
86	1	33.43	0.426	-33.003	1	0	0
87	1	1.649	2.335	0.685	0.143	0.806	4.824
88	1	1.527	0.388	-1.139	0.604	0.333	0.582
89	1	4.105	0.424	-3.681	0.639	0.306	0.513
90	1	2.003	0.884	-1.118	0.369	0.574	1.568
91	1	0.824	0.478	-0.345	0.521	0.413	0.82
92	1	0.622	0.507	-0.115	0.484	0.449	0.948
93	1	0.815	1.106	0.291	0.281	0.662	2.283
94	1	1.058	4.4	3.342	0.079	0.881	8.585
95	1	2.384	0.45	-1.934	0.586	0.354	0.637
96	1	23.123	1.921	-21.202	0.904	0.073	0.092
97	1	1.702	0.448	-1.255	0.57	0.367	0.676
98	1	2.463	2.489	0.026	0.22	0.727	3.105
99	1	8.202	0.498	-7.703	0.829	0.138	0.186
100	1	0.613	2.28	1.667	0.087	0.873	7.967
101	1	1.063	1.219	0.157	0.233	0.711	2.864
102	1	1.528	0.395	-1.133	0.599	0.338	0.594
103	1	2.47	9.639	7.17	0.052	0.914	12.365
104	1	26.987	0.398	-26.589	0.993	0.005	0.006
105	1	1.528	0.395	-1.132	0.599	0.338	0.595
106	1	1.528	0.395	-1.133	0.599	0.338	0.594
107	1	0.984	0.393	-0.592	0.583	0.351	0.631
108	1	4.087	0.369	-3.718	0.669	0.275	0.442
109	1	0.493	0.451	-0.041	0.488	0.442	0.923
110	1	0.493	0.451	-0.041	0.488	0.442	0.923
111	1	0.586	0.42	-0.166	0.533	0.398	0.771
112	1	0.493	0.451	-0.041	0.488	0.442	0.923
113	1	8.37	13.504	5.134	0.246	0.648	2.143
114	1	1.45	0.397	-1.054	0.597	0.34	0.598
115	1	0.556	0.429	-0.127	0.521	0.41	0.808
116	1	0.601	0.429	-0.172	0.528	0.403	0.787
117	1	1.492	0.73	-0.762	0.386	0.556	1.455
118	1	10.304	0.404	-9.9	0.886	0.091	0.116
119	1	0.6	0.42	-0.18	0.534	0.398	0.769
120	1	1.526	0.383	-1.143	0.607	0.33	0.573
121	1	0.601	0.429	-0.172	0.528	0.403	0.787
122	1	0.556	0.423	-0.133	0.525	0.406	0.796
123	1	0.702	0.39	-0.312	0.573	0.36	0.654
124	1	0.601	0.429	-0.171	0.528	0.404	0.788
125	1	0.575	0.805	0.231	0.299	0.643	2.093
126	1	1.493	0.74	-0.753	0.383	0.558	1.472
127	1	1.339	0.456	-0.883	0.731	0.219	0.326
128	1	0.601	0.429	-0.171	0.528	0.404	0.788
129	1	0.6	0.42	-0.18	0.534	0.398	0.769
130	1	1.571	2.226	0.655	0.148	0.801	4.671
131	1	1.451	0.401	-1.05	0.595	0.342	0.605
132	1	0.565	0.816	0.252	0.293	0.648	2.145
133	1	1.77	0.435	-1.335	0.768	0.187	0.267
134	1	1.22	0.455	-0.765	0.73	0.219	0.327
135	1	0.556	0.42	-0.136	0.527	0.404	0.788
136	1	0.6	0.42	-0.18	0.534	0.398	0.769
137	1	19.666	0.82	-18.846	0.941	0.042	0.051
138	1	1.528	0.391	-1.137	0.602	0.335	0.587
139	1	8.561	0.43	-8.131	0.865	0.107	0.14
140	1	0.621	1.39	0.769	0.175	0.775	4.009
141	1	0.557	0.443	-0.114	0.513	0.418	0.837
142	1	0.6	0.42	-0.18	0.534	0.398	0.769
143	1	4.105	0.413	-3.692	0.643	0.301	0.502
144	1	3.121	0.429	-2.692	0.795	0.165	0.229
145	1	1.571	0.712	-0.859	0.392	0.549	1.416
146	1	0.6	0.42	-0.18	0.534	0.398	0.769
147	1	0.481	0.423	-0.057	0.5	0.428	0.873
148	1	2.633	2.387	-0.246	0.241	0.706	2.791
149	1	2.384	0.45	-1.934	0.586	0.354	0.637
150	1	0.565	0.813	0.248	0.294	0.648	2.141
151	1	1.56	0.8	-0.76	0.559	0.369	0.682
152	1	3.695	0.782	-2.912	0.656	0.284	0.462
153	1	0.618	0.801	0.183	0.306	0.635	2.026
154	1	19.654	0.443	-19.211	0.971	0.021	0.025
155	1	1.051	15.768	14.716	0.008	0.979	54.971
156	1	0.479	0.428	-0.05	0.496	0.433	0.887
157	1	0.563	0.393	-0.17	0.549	0.381	0.717
158	1	0.481	0.423	-0.058	0.501	0.428	0.871
159	1	2.064	0.431	-1.633	0.782	0.175	0.247
160	1	1.452	0.411	-1.041	0.588	0.349	0.623
161	1	0.563	0.391	-0.172	0.551	0.38	0.713
162	1	0.576	0.784	0.208	0.304	0.637	2.045
163	1	0.563	0.393	-0.17	0.549	0.381	0.717
164	1	0.586	0.424	-0.162	0.531	0.401	0.778
165	1	0.488	0.787	0.298	0.276	0.667	2.33
166	1	7.685	0.442	-7.243	0.941	0.043	0.053
167	1	0.493	0.451	-0.041	0.488	0.442	0.923
168	1	0.623	1.404	0.782	0.173	0.776	4.041
169	1	1.527	0.388	-1.139	0.604	0.333	0.582
170	1	0.583	2.441	1.858	0.074	0.888	9.256
171	1	0.577	0.794	0.217	0.302	0.64	2.065
172	1	0.563	0.391	-0.172	0.551	0.38	0.713
173	1	0.601	0.429	-0.172	0.528	0.403	0.787
174	1	1.57	0.701	-0.868	0.396	0.545	1.395
175	1	14.999	6.909	-8.09	0.563	0.254	0.396
176	1	5.847	5.702	-0.145	0.193	0.747	3.442
177	1	0.701	2.038	1.336	0.139	0.815	5.141
178	1	7.408	29.103	21.695	0.151	0.744	3.378
179	1	1.922	0.428	-1.494	0.589	0.35	0.625
180	1	1.66	1.077	-0.583	0.274	0.67	2.366
181	1	1.086	0.424	-0.661	0.744	0.207	0.304
182	1	15.715	0.768	-14.947	0.81	0.161	0.224
183	1	1.526	0.387	-1.14	0.605	0.332	0.579
184	1	4.087	0.369	-3.718	0.669	0.275	0.442
185	1	13.17	1.969	-11.202	0.75	0.172	0.242
186	1	26.301	0.408	-25.894	0.995	0.003	0.004
187	1	0.481	0.428	-0.053	0.497	0.431	0.883
188	1	0.479	0.434	-0.045	0.493	0.436	0.899
189	1	1.828	1.838	0.01	0.179	0.768	3.86
190	1	0.601	0.429	-0.172	0.533	0.399	0.774
191	1	1.494	0.76	-0.733	0.377	0.565	1.511
192	1	30.032	0.441	-29.591	0.999	0.001	0.001
193	1	0.6	0.42	-0.18	0.534	0.398	0.769
194	1	1.45	0.397	-1.054	0.597	0.34	0.598
195	1	0.724	1.571	0.847	0.175	0.774	3.986
196	1	28.137	0.823	-27.315	0.998	0.001	0.001
197	1	0.571	0.721	0.15	0.323	0.616	1.871
198	1	0.8	2.485	1.684	0.096	0.86	7.141
199	1	0.486	0.793	0.308	0.273	0.67	2.364
200	1	1.528	0.395	-1.133	0.599	0.338	0.594
201	1	0.479	0.463	-0.016	0.477	0.453	0.965
202	1	1.791	0.427	-1.364	0.773	0.183	0.26
203	1	0.6	0.42	-0.18	0.534	0.398	0.769
204	1	10.671	0.446	-10.224	0.943	0.042	0.05
205	1	0.493	0.451	-0.041	0.488	0.442	0.923
206	1	0.598	1.294	0.696	0.181	0.768	3.848
207	1	1.528	0.391	-1.137	0.602	0.335	0.587
208	1	1.527	0.388	-1.139	0.604	0.333	0.582
209	1	0.6	0.42	-0.18	0.534	0.398	0.769
210	1	0.577	0.781	0.204	0.305	0.636	2.032
211	1	0.503	0.445	-0.058	0.497	0.434	0.891
212	1	1.452	0.411	-1.041	0.588	0.349	0.623
213	1	0.6	0.42	-0.18	0.534	0.398	0.769
214	1	0.984	0.393	-0.592	0.583	0.351	0.631
215	1	1.851	0.426	-1.425	0.774	0.181	0.258
216	1	0.479	0.463	-0.016	0.477	0.453	0.965
217	1	4.105	0.413	-3.692	0.643	0.301	0.502
218	1	0.6	0.42	-0.18	0.534	0.398	0.769
219	1	1.526	9.365	7.839	0.052	0.916	12.712
220	1	0.999	3.433	2.434	0.063	0.892	9.63
221	1	8.83	0.842	-7.988	0.859	0.101	0.131
222	1	0.563	0.391	-0.172	0.551	0.38	0.713
223	1	10.473	0.437	-10.036	0.944	0.041	0.05
224	1	1.196	23.715	22.519	0.005	0.987	86.409
225	1	0.601	0.429	-0.171	0.528	0.404	0.788
226	1	0.933	8.057	7.124	0.019	0.949	21.849
227	1	12.88	2.373	-10.506	0.608	0.321	0.55
228	1	24.902	0.449	-24.452	0.997	0.002	0.002
229	1	0.739	7.859	7.12	0.008	0.975	45.129
230	1	0.627	1.359	0.732	0.179	0.77	3.906
231	1	1.604	1.28	-0.324	0.247	0.697	2.682
232	1	3.004	0.428	-2.577	0.793	0.166	0.231
233	1	0.597	1.16	0.563	0.199	0.748	3.455
234	1	0.984	0.393	-0.592	0.583	0.351	0.631
235	1	0.528	0.393	-0.135	0.539	0.39	0.745
236	1	1.45	0.397	-1.054	0.597	0.34	0.598
237	1	1.531	0.42	-1.111	0.583	0.354	0.638
238	1	0.522	1.605	1.083	0.14	0.816	5.172
239	1	0.527	4.362	3.836	0.016	0.966	32.723
240	1	4.105	0.413	-3.692	0.643	0.301	0.502
241	1	0.984	0.393	-0.592	0.583	0.351	0.631
242	1	0.59	0.395	-0.195	0.554	0.377	0.704
243	1	1.79	0.732	-1.057	0.395	0.547	1.403
244	1	0.6	0.42	-0.18	0.534	0.398	0.769
245	1	0.603	0.375	-0.228	0.572	0.359	0.651
246	1	1.253	0.742	-0.51	0.373	0.568	1.528
247	1	0.479	0.428	-0.051	0.497	0.432	0.886
248	1	0.563	0.394	-0.17	0.549	0.381	0.718
249	1	0.601	0.429	-0.171	0.528	0.404	0.788

## Sheet: Eupotyphlia
Site	Partition	&alpha;	&beta;	&beta;-&alpha;	Prob[&alpha;>&beta;]	Prob[&alpha;<&beta;]	BayesFactor[&alpha;<&beta;]
1	1	4.161	0.239	-3.921	0.819	0.14	0.234
2	1	19.208	1.838	-17.37	0.833	0.033	0.049
3	1	11.343	1.781	-9.562	0.694	0.096	0.153
4	1	0.672	1.34	0.668	0.195	0.735	3.994
5	1	2.531	1.038	-1.493	0.632	0.234	0.439
6	1	16.53	0.8	-15.73	0.916	0.038	0.057
7	1	1.456	0.296	-1.16	0.718	0.227	0.422
8	1	0.982	0.723	-0.259	0.549	0.37	0.845
9	1	0.719	3.517	2.798	0.023	0.9	12.948
10	1	0.88	0.36	-0.52	0.77	0.183	0.321
11	1	3.769	1.3	-2.469	0.536	0.272	0.536
12	1	0.681	0.831	0.15	0.345	0.589	2.056
13	1	2.175	2.772	0.597	0.141	0.554	1.784
14	1	3.649	1.697	-1.952	0.488	0.221	0.408
15	1	19.175	0.811	-18.364	0.956	0.016	0.024
16	1	1.542	0.836	-0.706	0.631	0.27	0.53
17	1	1.39	0.278	-1.112	0.918	0.059	0.09
18	1	0.778	0.924	0.147	0.366	0.544	1.713
19	1	0.551	0.775	0.225	0.275	0.661	2.807
20	1	2.862	0.592	-2.27	0.843	0.112	0.181
21	1	0.686	6.397	5.71	0.012	0.932	19.69
22	1	0.576	0.42	-0.156	0.559	0.375	0.863
23	1	0.705	1.175	0.471	0.226	0.697	3.313
24	1	38.914	0.375	-38.54	1	0	0
25	1	1.882	1.485	-0.397	0.285	0.602	2.172
26	1	1.612	0.253	-1.359	0.895	0.079	0.123
27	1	4.223	1.08	-3.143	0.578	0.306	0.634
28	1	1.322	2.151	0.829	0.124	0.65	2.675
29	1	1.257	0.316	-0.941	0.884	0.087	0.137
30	1	1.626	0.527	-1.099	0.734	0.211	0.385
31	1	3.366	2.973	-0.393	0.221	0.224	0.414
32	1	3.112	0.293	-2.819	0.968	0.021	0.031
33	1	0.819	0.3	-0.518	0.815	0.144	0.242
34	1	3.087	0.574	-2.512	0.589	0.355	0.79
35	1	2.808	0.261	-2.548	0.91	0.067	0.103
36	1	0.528	0.263	-0.265	0.666	0.265	0.518
37	1	1.102	1.618	0.515	0.211	0.64	2.554
38	1	1.507	0.252	-1.255	0.893	0.081	0.126
39	1	11.063	0.543	-10.52	0.948	0.035	0.053
40	1	17.24	0.281	-16.959	1	0	0		Model fits
41	1	0.963	0.55	-0.414	0.505	0.432	1.092		Model	AICC	log L	Parameters	Rate distributions
42	1	0.525	0.74	0.215	0.278	0.659	2.781		Nucleotide GTR	10520	-5224.91	35
43	1	4.383	0.563	-3.819	0.617	0.331	0.71
44	1	0.981	0.29	-0.69	0.714	0.23	0.429
45	1	0.999	0.834	-0.165	0.486	0.419	1.037
46	1	0.455	1.359	0.904	0.1	0.857	8.593
47	1	1.276	1.15	-0.126	0.432	0.438	1.121
48	1	1.224	1.362	0.139	0.324	0.522	1.567
49	1	1.154	2.564	1.409	0.073	0.733	3.937
50	1	1.582	6.498	4.916	0.034	0.746	4.229
51	1	7.076	10.928	3.852	0.204	0.68	3.051
52	1	10.621	4.886	-5.736	0.505	0.155	0.264
53	1	1.941	3.762	1.821	0.076	0.572	1.924
54	1	0.704	1.027	0.322	0.238	0.684	3.117
55	1	0.822	1.192	0.371	0.295	0.62	2.344
56	1	4.703	4.272	-0.431	0.34	0.408	0.99
57	1	0.528	0.263	-0.265	0.666	0.265	0.518
58	1	0.531	0.304	-0.227	0.63	0.301	0.62
59	1	0.812	0.603	-0.209	0.58	0.347	0.763
60	1	4.03	0.631	-3.399	0.83	0.119	0.195
61	1	3.716	0.353	-3.363	0.935	0.049	0.073
62	1	0.99	0.307	-0.684	0.834	0.128	0.211
63	1	0.997	0.531	-0.465	0.513	0.425	1.06
64	1	5.873	0.582	-5.29	0.88	0.085	0.133
65	1	0.958	0.794	-0.164	0.36	0.57	1.903
66	1	14.213	0.6	-13.614	0.818	0.152	0.259
67	1	1.118	0.815	-0.303	0.499	0.409	0.996
68	1	1.114	1.41	0.296	0.261	0.592	2.081
69	1	2.215	0.996	-1.219	0.697	0.175	0.306
70	1	1.995	1.121	-0.874	0.639	0.194	0.347
71	1	0.51	0.726	0.216	0.277	0.662	2.81
72	1	0.806	1.085	0.279	0.216	0.705	3.429
73	1	5.128	0.236	-4.892	0.93	0.052	0.079
74	1	6.097	1.151	-4.946	0.744	0.113	0.184
75	1	1.147	2.887	1.74	0.039	0.762	4.611
76	1	2.163	2.9	0.737	0.092	0.486	1.357
77	1	0.558	0.649	0.09	0.348	0.587	2.042
78	1	0.858	0.945	0.087	0.271	0.655	2.724
79	1	0.866	0.497	-0.369	0.534	0.403	0.971
80	1	1.337	0.799	-0.538	0.634	0.272	0.537
81	1	1.335	2.831	1.496	0.047	0.707	3.46
82	1	0.849	0.32	-0.529	0.806	0.152	0.258
83	1	0.83	0.277	-0.553	0.836	0.126	0.208
84	1	1.063	0.572	-0.491	0.723	0.213	0.388
85	1	1.933	0.23	-1.703	0.924	0.056	0.085
86	1	0.866	0.849	-0.017	0.3	0.629	2.441
87	1	2.225	2.454	0.229	0.173	0.366	0.83
88	1	1.647	0.807	-0.84	0.694	0.217	0.398
89	1	0.756	0.589	-0.167	0.567	0.36	0.809
90	1	0.683	1.908	1.224	0.067	0.853	8.327
91	1	1.072	0.519	-0.553	0.69	0.252	0.484
92	1	0.835	1.202	0.368	0.194	0.723	3.75
93	1	0.404	0.519	0.114	0.345	0.59	2.067
94	1	4.619	1.961	-2.658	0.53	0.092	0.146
95	1	3.35	0.26	-3.09	0.914	0.064	0.099
96	1	4.388	1.587	-2.801	0.538	0.22	0.405
97	1	3.559	0.918	-2.641	0.588	0.32	0.676
98	1	1.834	2.112	0.278	0.188	0.542	1.698
99	1	0.968	0.283	-0.685	0.848	0.116	0.189
100	1	0.836	0.872	0.037	0.383	0.525	1.589
101	1	10.122	1.062	-9.059	0.821	0.093	0.148
102	1	2.129	1.169	-0.96	0.342	0.562	1.843
103	1	0.771	0.5	-0.272	0.516	0.42	1.042
104	1	1.739	0.802	-0.938	0.742	0.169	0.293
105	1	7.82	0.223	-7.597	0.983	0.011	0.017
106	1	0.415	0.27	-0.145	0.589	0.329	0.706
107	1	35.041	0.814	-34.227	0.997	0	0
108	1	0.921	1.274	0.353	0.193	0.716	3.629
109	1	0.875	0.225	-0.65	0.757	0.186	0.329
110	1	1.509	1.029	-0.48	0.311	0.604	2.194
111	1	6.437	1.402	-5.035	0.66	0.154	0.262
112	1	0.541	0.303	-0.238	0.633	0.299	0.612
113	1	0.783	0.662	-0.121	0.528	0.395	0.938
114	1	1.377	2.15	0.773	0.143	0.681	3.072
115	1	1.402	2.868	1.466	0.051	0.683	3.095
116	1	1.648	0.797	-0.851	0.579	0.331	0.711
117	1	0.635	6.682	6.047	0.009	0.946	25.136
118	1	0.858	2.094	1.236	0.131	0.769	4.775
119	1	5.717	2.379	-3.338	0.393	0.446	1.155
120	1	3.321	6.51	3.189	0.128	0.669	2.905
121	1	2.862	1.212	-1.65	0.392	0.512	1.508
122	1	1.578	0.762	-0.817	0.438	0.491	1.386
123	1	3.793	16.563	12.77	0.078	0.839	7.485
124	1	7.314	1.373	-5.941	0.683	0.211	0.384
125	1	3.645	9.153	5.508	0.128	0.726	3.811
126	1	11.306	1.627	-9.679	0.738	0.096	0.153
127	1	1.071	3.605	2.534	0.039	0.827	6.889
128	1	12.413	2.37	-10.043	0.602	0.129	0.213
129	1	1.566	0.76	-0.806	0.571	0.347	0.762
130	1	2.082	2.533	0.451	0.13	0.644	2.604
131	1	5.475	2.35	-3.125	0.44	0.111	0.18
132	1	1.742	1.255	-0.487	0.385	0.475	1.301
133	1	1.155	1.215	0.06	0.348	0.511	1.499
134	1	4.137	0.231	-3.905	0.963	0.026	0.039
135	1	1.22	3.124	1.904	0.027	0.815	6.343
136	1	19.133	0.21	-18.922	0.992	0.005	0.008
137	1	4.492	0.225	-4.267	0.966	0.024	0.035
138	1	0.873	0.242	-0.631	0.742	0.2	0.36
139	1	0.542	0.535	-0.007	0.429	0.505	1.467
140	1	4.178	0.199	-3.98	0.846	0.115	0.186
141	1	0.433	0.597	0.163	0.317	0.62	2.349
142	1	0.433	0.597	0.163	0.317	0.62	2.349
143	1	0.582	0.941	0.359	0.212	0.723	3.753
144	1	0.425	0.326	-0.098	0.545	0.378	0.874
145	1	6.388	2.372	-4.016	0.399	0.223	0.413
146	1	1.041	1.161	0.12	0.235	0.673	2.958
147	1	2.453	0.253	-2.2	0.972	0.019	0.027
148	1	0.966	0.586	-0.38	0.632	0.299	0.613
149	1	0.839	1.223	0.384	0.198	0.714	3.594
150	1	2.284	0.602	-1.682	0.857	0.097	0.154
151	1	6.421	0.568	-5.854	0.917	0.057	0.087
152	1	2.953	0.684	-2.269	0.686	0.251	0.483
153	1	4.25	0.573	-3.677	0.95	0.029	0.042
154	1	0.505	0.288	-0.218	0.632	0.297	0.608
155	1	1.617	0.732	-0.885	0.63	0.296	0.603
156	1	0.512	0.754	0.241	0.265	0.674	2.968
157	1	0.47	0.803	0.333	0.223	0.72	3.688
158	1	0.963	0.685	-0.278	0.413	0.521	1.563
159	1	0.73	0.322	-0.408	0.775	0.178	0.311
160	1	0.515	0.268	-0.247	0.652	0.277	0.551
161	1	1.008	0.25	-0.759	0.871	0.097	0.155
162	1	0.833	0.719	-0.114	0.377	0.555	1.796
163	1	0.852	0.253	-0.599	0.737	0.206	0.373
164	1	0.97	0.755	-0.214	0.51	0.404	0.976
165	1	1.643	0.55	-1.093	0.817	0.134	0.223
166	1	0.833	0.595	-0.238	0.592	0.336	0.726
167	1	0.506	0.281	-0.225	0.638	0.291	0.59
168	1	0.587	0.506	-0.08	0.473	0.461	1.231
169	1	11.741	1.393	-10.348	0.8	0.052	0.079
170	1	0.873	0.238	-0.634	0.745	0.197	0.354
171	1	17.553	0.965	-16.588	0.962	0.009	0.012
172	1	1.073	1.398	0.325	0.254	0.603	2.18
173	1	0.81	0.27	-0.54	0.837	0.125	0.205
174	1	1.95	0.275	-1.675	0.936	0.045	0.068
175	1	4.156	0.266	-3.89	0.802	0.156	0.267
176	1	2.539	0.271	-2.268	0.937	0.045	0.068
177	1	0.885	0.644	-0.242	0.418	0.518	1.542
178	1	0.584	0.704	0.12	0.322	0.614	2.283
179	1	0.493	1.792	1.298	0.052	0.908	14.193
180	1	2.574	3.213	0.639	0.113	0.454	1.196
181	1	11.054	1.215	-9.839	0.796	0.083	0.129
182	1	1.631	2.574	0.942	0.089	0.591	2.075
183	1	5.909	2.528	-3.381	0.473	0.075	0.116
184	1	4.885	3.262	-1.623	0.293	0.145	0.244
185	1	0.853	0.765	-0.088	0.468	0.446	1.155
186	1	6.475	2.713	-3.762	0.324	0.176	0.307
187	1	1.655	11.528	9.873	0.036	0.826	6.806
188	1	1.949	0.797	-1.152	0.778	0.14	0.234
189	1	0.745	1.653	0.908	0.107	0.798	5.674
190	1	0.752	1.308	0.555	0.201	0.713	3.575
191	1	0.973	0.276	-0.698	0.853	0.113	0.182
192	1	0.723	0.545	-0.178	0.482	0.453	1.192
193	1	0.917	0.235	-0.682	0.876	0.092	0.146
194	1	0.5	0.555	0.055	0.393	0.542	1.701
195	1	0.964	0.51	-0.454	0.688	0.252	0.483
196	1	0.927	0.556	-0.372	0.65	0.283	0.567
197	1	0.555	1.57	1.015	0.097	0.849	8.09
198	1	1.733	0.271	-1.462	0.931	0.05	0.075
199	1	0.433	0.597	0.163	0.317	0.62	2.349
200	1	0.521	0.91	0.389	0.196	0.745	4.201
201	1	8.474	0.211	-8.263	0.985	0.01	0.015
202	1	1.193	2.192	0.999	0.105	0.691	3.218
203	1	2.221	2.189	-0.032	0.248	0.359	0.805
204	1	1.876	0.228	-1.648	0.952	0.034	0.05
205	1	0.506	0.56	0.055	0.391	0.544	1.713
206	1	4.881	1.784	-3.097	0.431	0.316	0.665
207	1	1.116	1.07	-0.047	0.37	0.515	1.525
208	1	1.086	1.367	0.281	0.197	0.7	3.347
209	1	2.208	2.819	0.611	0.084	0.413	1.009
210	1	6.501	9.671	3.17	0.235	0.382	0.89
211	1	11.793	0.233	-11.56	0.987	0.009	0.013
212	1	1.098	1.518	0.42	0.17	0.714	3.594
213	1	3.364	0.236	-3.128	0.99	0.006	0.009
214	1	7.359	0.916	-6.443	0.669	0.257	0.498
215	1	0.708	1.284	0.576	0.16	0.761	4.575
216	1	4.178	0.199	-3.98	0.846	0.115	0.186
217	1	1.266	0.904	-0.362	0.541	0.349	0.77
218	1	21.352	0.227	-21.125	1	0	0
219	1	0.415	0.276	-0.139	0.583	0.336	0.726
220	1	0.723	0.296	-0.426	0.796	0.159	0.272
221	1	2.628	2.645	0.016	0.134	0.491	1.386
222	1	0.671	0.682	0.011	0.379	0.555	1.791
223	1	3.126	1.12	-2.006	0.527	0.347	0.764
224	1	21.235	0.269	-20.966	0.999	0.001	0.001
225	1	0.506	0.553	0.047	0.396	0.539	1.682
226	1	3.36	0.23	-3.13	0.928	0.053	0.081
227	1	2.067	1.013	-1.054	0.612	0.263	0.512
228	1	12.074	0.731	-11.343	0.967	0.013	0.019
229	1	0.493	0.496	0.003	0.432	0.501	1.446
230	1	0.604	1.506	0.902	0.109	0.823	6.701
231	1	0.724	0.571	-0.153	0.571	0.357	0.797
232	1	0.873	0.242	-0.631	0.742	0.2	0.36
233	1	0.703	0.31	-0.392	0.779	0.175	0.304
234	1	0.93	0.276	-0.654	0.849	0.116	0.188
235	1	1.066	0.275	-0.791	0.863	0.104	0.167
236	1	5.942	0.252	-5.691	0.983	0.011	0.016
237	1	0.836	0.296	-0.539	0.821	0.139	0.231
238	1	0.701	0.87	0.169	0.282	0.646	2.626
239	1	1.165	0.235	-0.93	0.891	0.081	0.127
240	1	3.457	0.501	-2.955	0.799	0.158	0.269
241	1	0.954	0.276	-0.678	0.852	0.113	0.183
242	1	0.517	0.744	0.227	0.274	0.664	2.842
243	1	0.491	0.524	0.034	0.409	0.525	1.589
244	1	4.959	0.25	-4.708	0.965	0.024	0.036
245	1	0.791	0.288	-0.503	0.819	0.14	0.234
246	1	0.603	0.502	-0.101	0.48	0.455	1.2
247	1	1.137	0.526	-0.611	0.771	0.173	0.301
248	1	0.822	0.278	-0.544	0.833	0.128	0.212
249	1	4.156	0.266	-3.89	0.802	0.156	0.267
250	1	0.945	0.276	-0.669	0.85	0.114	0.186
251	1	1.404	5.172	3.768	0.018	0.733	3.936
252	1	0.99	3.672	2.682	0.013	0.84	7.524
253	1	1.851	0.552	-1.299	0.87	0.088	0.139
254	1	0.504	0.24	-0.264	0.675	0.253	0.486
255	1	3.072	0.893	-2.179	0.817	0.09	0.142
256	1	0.688	16.861	16.173	0.001	0.995	271.448
257	1	0.752	1.112	0.36	0.253	0.662	2.819
258	1	0.77	3.887	3.116	0.009	0.896	12.33
259	1	3.862	2.855	-1.007	0.24	0.232	0.433
260	1	1.714	0.259	-1.455	0.93	0.051	0.076
261	1	0.855	1.635	0.78	0.177	0.713	3.568
262	1	1.158	2.666	1.508	0.07	0.734	3.967
263	1	0.853	0.715	-0.138	0.373	0.56	1.831
264	1	0.996	0.74	-0.256	0.511	0.405	0.978
265	1	0.538	0.644	0.106	0.341	0.595	2.11
266	1	0.981	0.712	-0.269	0.541	0.381	0.886
267	1	1.018	0.51	-0.507	0.706	0.235	0.443
268	1	3.325	1.276	-2.049	0.64	0.179	0.313
269	1	3.971	0.543	-3.429	0.815	0.143	0.24
270	1	0.915	1.33	0.415	0.271	0.616	2.309
271	1	0.877	3.521	2.644	0.011	0.862	8.946
272	1	4.156	0.266	-3.89	0.802	0.156	0.267
273	1	0.634	0.242	-0.392	0.715	0.221	0.409
274	1	2.116	0.933	-1.183	0.691	0.204	0.367
275	1	0.881	0.519	-0.362	0.52	0.417	1.029
276	1	0.509	0.516	0.007	0.425	0.509	1.49
277	1	1.162	0.228	-0.934	0.897	0.077	0.12
278	1	1.756	2.108	0.352	0.184	0.522	1.572
279	1	0.721	0.723	0.001	0.436	0.482	1.338
280	1	1.162	0.234	-0.928	0.896	0.078	0.121
281	1	0.59	0.699	0.11	0.329	0.606	2.213

## Sheet: ALL_KALLIKREN
Site	Partition	&alpha;	&beta;	&beta;-&alpha;	Prob[&alpha;>&beta;]	Prob[&alpha;<&beta;]	BayesFactor[&alpha;<&beta;]
1	1	4.119	0.205	-3.914	0.847	0.114	0.207
2	1	24.268	1.139	-23.129	0.913	0.032	0.052
3	1	5.019	1.003	-4.017	0.628	0.272	0.598
4	1	0.455	0.337	-0.118	0.556	0.37	0.94
5	1	2.303	1.417	-0.886	0.502	0.265	0.578
6	1	1.891	0.348	-1.543	0.891	0.08	0.138
7	1	1.208	0.527	-0.681	0.532	0.407	1.096
8	1	1.609	0.632	-0.977	0.749	0.186	0.364
9	1	0.662	1.781	1.118	0.094	0.829	7.737
10	1	0.638	0.767	0.128	0.356	0.579	2.202
11	1	2.507	0.831	-1.676	0.72	0.192	0.381
12	1	0.974	1.449	0.474	0.237	0.631	2.739
13	1	5.054	1.569	-3.485	0.584	0.161	0.307
14	1	1.306	0.645	-0.661	0.645	0.283	0.632
15	1	1.615	0.587	-1.028	0.771	0.171	0.329
16	1	1.669	0.788	-0.881	0.69	0.224	0.461
17	1	1.311	0.255	-1.056	0.924	0.055	0.093
18	1	1.206	1.507	0.301	0.282	0.535	1.841
19	1	0.539	0.878	0.34	0.21	0.729	4.295
20	1	5.219	0.786	-4.433	0.903	0.052	0.087
21	1	1.788	0.231	-1.557	0.911	0.066	0.113
22	1	6.735	1.342	-5.393	0.626	0.212	0.431
23	1	1.261	1.411	0.15	0.286	0.55	1.952
24	1	0.807	0.31	-0.497	0.8	0.158	0.3
25	1	5.094	0.224	-4.87	0.977	0.016	0.025
26	1	2.797	2.152	-0.646	0.34	0.263	0.571
27	1	2.791	0.286	-2.505	0.966	0.022	0.036
28	1	0.891	0.282	-0.609	0.84	0.123	0.224
29	1	3.183	0.554	-2.629	0.619	0.327	0.778
30	1	6.706	0.237	-6.469	0.979	0.015	0.024
31	1	0.514	0.242	-0.272	0.676	0.253	0.541
32	1	1.467	1.541	0.075	0.312	0.494	1.565
33	1	1.906	0.226	-1.68	0.923	0.057	0.096
34	1	12.833	0.71	-12.123	0.964	0.019	0.031
35	1	14.675	0.275	-14.4	1	0	0
36	1	1.086	0.544	-0.542	0.528	0.41	1.11
37	1	0.53	0.538	0.007	0.418	0.516	1.704
38	1	4.138	0.271	-3.867	0.807	0.152	0.288
39	1	0.954	0.268	-0.685	0.732	0.212	0.43
40	1	0.978	0.815	-0.163	0.482	0.425	1.184
41	1	0.792	1.12	0.328	0.274	0.628	2.706			Model fits
42	1	1.184	1.016	-0.168	0.457	0.431	1.21			Model	AICC	log L	Parameters	Rate distributions
43	1	1.333	1.065	-0.268	0.443	0.43	1.205			Nucleotide GTR	10910	-5417.88	37
44	1	1.897	2.968	1.071	0.077	0.5	1.597
45	1	1.567	7.285	5.718	0.029	0.742	4.607
46	1	7.741	6.933	-0.808	0.259	0.527	1.782
47	1	12.173	4.644	-7.53	0.552	0.11	0.198
48	1	4.296	1.439	-2.857	0.666	0.155	0.293
49	1	1.338	1.381	0.043	0.328	0.514	1.693
50	1	0.989	0.237	-0.752	0.88	0.089	0.157
51	1	1.073	0.281	-0.792	0.858	0.109	0.195
52	1	0.882	0.58	-0.303	0.622	0.308	0.711
53	1	8.816	0.603	-8.213	0.962	0.021	0.034
54	1	5.072	0.272	-4.8	0.993	0.004	0.006
55	1	3.438	1.32	-2.118	0.656	0.16	0.306
56	1	4.142	0.671	-3.47	0.727	0.217	0.444
57	1	2.955	0.735	-2.22	0.769	0.167	0.32
58	1	2.388	1.085	-1.302	0.418	0.484	1.498
59	1	26.959	0.739	-26.22	0.955	0.031	0.05
60	1	0.956	0.732	-0.224	0.515	0.401	1.073
61	1	1.182	1.697	0.515	0.193	0.624	2.651
62	1	1.945	0.712	-1.233	0.819	0.121	0.22
63	1	2.852	0.793	-2.059	0.895	0.05	0.085
64	1	0.513	0.533	0.02	0.412	0.522	1.748
65	1	0.869	0.651	-0.217	0.417	0.518	1.721
66	1	4.245	0.219	-4.026	0.936	0.047	0.078
67	1	10.218	0.979	-9.239	0.909	0.024	0.04
68	1	1.397	2.531	1.133	0.081	0.649	2.954
69	1	2.158	2.523	0.364	0.142	0.455	1.333
70	1	0.526	0.61	0.084	0.354	0.582	2.225
71	1	0.886	0.85	-0.036	0.309	0.62	2.606
72	1	0.874	0.645	-0.229	0.427	0.508	1.648
73	1	1.44	1.036	-0.404	0.53	0.334	0.802
74	1	1.43	2.756	1.326	0.057	0.66	3.108
75	1	0.791	0.295	-0.497	0.809	0.149	0.279
76	1	0.834	0.259	-0.574	0.847	0.116	0.21
77	1	1.657	0.792	-0.865	0.743	0.17	0.328
78	1	1.974	0.205	-1.769	0.934	0.048	0.08
79	1	0.926	0.969	0.043	0.262	0.661	3.119
80	1	2.256	2.369	0.113	0.205	0.335	0.804
81	1	2.486	1.835	-0.651	0.43	0.209	0.424
82	1	1.172	0.786	-0.386	0.603	0.303	0.697
83	1	0.628	2.234	1.605	0.034	0.899	14.242
84	1	1.017	0.493	-0.524	0.705	0.239	0.502
85	1	0.96	1.511	0.551	0.156	0.735	4.431
86	1	0.403	0.83	0.428	0.152	0.8	6.406
87	1	5.766	2.301	-3.465	0.522	0.031	0.05
88	1	3.073	0.238	-2.834	0.925	0.055	0.094
89	1	4.118	1.693	-2.425	0.544	0.155	0.294
90	1	2.875	1.189	-1.686	0.49	0.37	0.941
91	1	1.873	1.862	-0.011	0.257	0.486	1.51
92	1	0.986	0.258	-0.727	0.865	0.102	0.182
93	1	0.815	0.826	0.01	0.393	0.518	1.716
94	1	13.263	1.446	-11.817	0.791	0.054	0.092
95	1	3.078	1.011	-2.067	0.474	0.442	1.268
96	1	0.787	0.466	-0.322	0.547	0.39	1.021
97	1	1.566	0.739	-0.827	0.751	0.172	0.332
98	1	7.93	0.201	-7.73	0.987	0.009	0.014
99	1	0.397	0.248	-0.149	0.594	0.319	0.75
100	1	36.334	0.75	-35.584	0.999	0	0
101	1	1	1.471	0.471	0.166	0.724	4.199
102	1	0.884	0.199	-0.685	0.779	0.165	0.315
103	1	2.802	0.453	-2.35	0.664	0.284	0.636
104	1	8.366	1.043	-7.323	0.833	0.078	0.135
105	1	0.532	0.271	-0.26	0.655	0.275	0.608
106	1	0.748	0.616	-0.132	0.541	0.384	0.995
107	1	1.173	2.456	1.283	0.067	0.746	4.693
108	1	4.378	2.965	-1.413	0.24	0.126	0.23
109	1	1.122	2.374	1.252	0.069	0.767	5.273
110	1	10.531	2.027	-8.504	0.547	0.182	0.356
111	1	3.435	0.732	-2.703	0.816	0.128	0.235
112	1	1.558	2.305	0.747	0.102	0.692	3.591
113	1	8.165	1.822	-6.343	0.69	0.023	0.037
114	1	1.257	1.012	-0.245	0.49	0.382	0.988
115	1	1.734	1.354	-0.38	0.453	0.346	0.845
116	1	4.978	0.207	-4.77	0.978	0.015	0.024
117	1	1.328	2.773	1.445	0.035	0.774	5.493
118	1	16.708	0.193	-16.514	0.993	0.005	0.008
119	1	5.33	0.493	-4.837	0.927	0.052	0.088
120	1	0.882	0.22	-0.662	0.762	0.181	0.354
121	1	0.532	0.505	-0.028	0.446	0.488	1.526
122	1	4.112	0.175	-3.937	0.866	0.097	0.172
123	1	0.42	0.566	0.146	0.324	0.612	2.527
124	1	0.762	0.572	-0.191	0.58	0.347	0.851
125	1	0.57	0.856	0.286	0.231	0.705	3.825
126	1	0.412	0.3	-0.112	0.557	0.362	0.909
127	1	7.069	2.407	-4.661	0.412	0.155	0.294
128	1	0.966	1	0.033	0.27	0.648	2.951
129	1	2.886	0.228	-2.657	0.984	0.01	0.016
130	1	1.609	0.557	-1.052	0.807	0.143	0.266
131	1	0.856	1.125	0.269	0.224	0.689	3.547
132	1	2.177	0.547	-1.63	0.887	0.077	0.133
133	1	8.727	0.535	-8.192	0.978	0.013	0.021
134	1	3.031	0.663	-2.368	0.715	0.227	0.469
135	1	4.802	0.768	-4.034	0.949	0.02	0.033
136	1	0.503	0.263	-0.24	0.651	0.277	0.614
137	1	3.178	1.089	-2.089	0.671	0.21	0.425
138	1	0.51	0.715	0.205	0.279	0.659	3.089
139	1	0.453	0.756	0.303	0.227	0.716	4.035
140	1	0.965	0.654	-0.311	0.434	0.501	1.608
141	1	0.714	0.296	-0.417	0.791	0.164	0.314
142	1	0.51	0.246	-0.264	0.668	0.26	0.561
143	1	0.987	0.225	-0.762	0.886	0.085	0.148
144	1	0.866	0.859	-0.007	0.312	0.616	2.563
145	1	0.844	0.232	-0.612	0.755	0.189	0.372
146	1	0.99	0.715	-0.276	0.539	0.38	0.98
147	1	1.662	0.523	-1.139	0.841	0.116	0.211
148	1	0.79	0.574	-0.216	0.591	0.337	0.814
149	1	0.503	0.263	-0.24	0.651	0.277	0.613
150	1	0.605	0.472	-0.133	0.507	0.428	1.195
151	1	12.087	1.728	-10.359	0.709	0.063	0.107
152	1	0.882	0.217	-0.666	0.764	0.179	0.349
153	1	11.497	0.941	-10.556	0.944	0.014	0.022
154	1	1.053	1.204	0.151	0.303	0.569	2.11
155	1	0.771	0.244	-0.527	0.848	0.115	0.207
156	1	1.807	0.257	-1.551	0.939	0.044	0.073
157	1	4.133	0.247	-3.886	0.821	0.139	0.258
158	1	2.206	0.253	-1.952	0.942	0.041	0.069
159	1	0.903	0.615	-0.288	0.444	0.492	1.55
160	1	0.623	1.121	0.497	0.169	0.762	5.112
161	1	0.884	1.609	0.725	0.163	0.719	4.094
162	1	2.049	2.788	0.739	0.102	0.483	1.495
163	1	13.554	1	-12.554	0.911	0.028	0.046
164	1	2.228	2.903	0.675	0.078	0.388	1.015
165	1	4.039	2.796	-1.243	0.253	0.099	0.177
166	1	3.014	2.896	-0.118	0.139	0.244	0.517
167	1	2.07	0.846	-1.224	0.728	0.18	0.352
168	1	17.792	1.357	-16.434	0.861	0.029	0.047
169	1	1.401	15.707	14.306	0.019	0.912	16.597
170	1	1.787	0.74	-1.046	0.787	0.142	0.266
171	1	1.256	1.636	0.38	0.231	0.592	2.319
172	1	1.233	1.619	0.386	0.26	0.586	2.263
173	1	0.938	0.249	-0.689	0.866	0.101	0.179
174	1	0.735	0.517	-0.218	0.508	0.428	1.197
175	1	0.881	0.214	-0.667	0.886	0.084	0.146
176	1	0.498	0.526	0.028	0.41	0.524	1.761
177	1	1.841	0.494	-1.347	0.861	0.102	0.181
178	1	0.918	0.524	-0.394	0.672	0.264	0.574
179	1	0.541	2.361	1.82	0.021	0.938	24.262
180	1	3.031	0.239	-2.792	0.98	0.013	0.022
181	1	0.42	0.566	0.146	0.324	0.612	2.527
182	1	0.535	1.055	0.52	0.15	0.791	6.055
183	1	8.609	0.188	-8.422	0.989	0.007	0.011
184	1	1.3	2.798	1.498	0.03	0.703	3.782
185	1	2.338	2.711	0.373	0.124	0.36	0.901
186	1	1.63	0.208	-1.422	0.955	0.032	0.053
187	1	0.509	0.709	0.199	0.283	0.655	3.039
188	1	5.4	2.067	-3.333	0.403	0.246	0.522
189	1	1.064	0.95	-0.113	0.406	0.49	1.534
190	1	1.087	1.15	0.062	0.242	0.665	3.178
191	1	2.863	2.802	-0.061	0.126	0.196	0.39
192	1	4.395	6.116	1.721	0.208	0.223	0.46
193	1	10.252	0.49	-9.762	0.962	0.027	0.044
194	1	1.681	1.601	-0.08	0.205	0.646	2.921
195	1	2.894	0.21	-2.684	0.99	0.006	0.01
196	1	13.389	0.886	-12.504	0.871	0.084	0.147
197	1	0.735	1.605	0.87	0.109	0.8	6.411
198	1	4.112	0.175	-3.937	0.866	0.097	0.172
199	1	1.179	0.828	-0.351	0.564	0.336	0.808
200	1	23.193	0.215	-22.978	1	0	0
201	1	0.396	0.256	-0.14	0.586	0.328	0.782
202	1	0.695	0.278	-0.417	0.802	0.154	0.291
203	1	2.688	2.56	-0.128	0.149	0.44	1.258
204	1	1.001	0.726	-0.275	0.503	0.424	1.176
205	1	2.988	1.18	-1.808	0.517	0.344	0.839
206	1	21.861	0.262	-21.599	1	0	0
207	1	0.502	0.532	0.031	0.406	0.528	1.79
208	1	8.715	0.203	-8.512	0.989	0.007	0.012
209	1	2.621	0.94	-1.681	0.72	0.182	0.357
210	1	20.425	0.675	-19.75	0.998	0	0
211	1	0.478	0.47	-0.008	0.44	0.492	1.548
212	1	0.648	1.878	1.23	0.069	0.855	9.42
213	1	0.702	0.545	-0.157	0.576	0.352	0.867
214	1	0.882	0.22	-0.662	0.762	0.181	0.354
215	1	0.683	0.286	-0.397	0.792	0.163	0.31
216	1	0.908	0.259	-0.649	0.857	0.108	0.194
217	1	1.007	0.258	-0.749	0.868	0.1	0.178
218	1	4.342	0.23	-4.112	0.983	0.011	0.018
219	1	0.838	0.275	-0.564	0.834	0.127	0.233
220	1	0.761	0.836	0.075	0.313	0.615	2.559
221	1	1.424	0.211	-1.214	0.919	0.059	0.1
222	1	3.584	0.481	-3.104	0.823	0.138	0.255
223	1	1.601	0.253	-1.348	0.937	0.045	0.076
224	1	0.965	0.719	-0.246	0.533	0.384	0.998
225	1	0.469	0.486	0.017	0.421	0.512	1.675
226	1	3.854	0.226	-3.627	0.969	0.022	0.036
227	1	0.757	0.272	-0.485	0.823	0.137	0.253
228	1	0.606	0.643	0.037	0.367	0.568	2.103
229	1	1.245	0.5	-0.745	0.81	0.142	0.264
230	1	0.797	0.26	-0.537	0.839	0.123	0.224
231	1	4.133	0.247	-3.886	0.821	0.139	0.258
232	1	1.895	0.252	-1.643	0.946	0.038	0.064
233	1	2.22	4.419	2.199	0.054	0.409	1.106
234	1	1.477	5.277	3.8	0.025	0.746	4.705
235	1	3.044	0.543	-2.5	0.957	0.025	0.04
236	1	0.526	0.791	0.265	0.235	0.704	3.796
237	1	4.734	1.231	-3.503	0.813	0.027	0.044
238	1	0.724	18.053	17.329	0.001	0.994	285.827
239	1	0.826	1.142	0.316	0.267	0.64	2.847
240	1	0.827	3.845	3.019	0.012	0.87	10.704
241	1	3.96	2.894	-1.067	0.234	0.197	0.391
242	1	4.282	0.254	-4.028	0.978	0.014	0.023
243	1	0.98	2.459	1.48	0.081	0.768	5.307
244	1	1.31	2.634	1.324	0.087	0.671	3.262
245	1	0.966	0.713	-0.254	0.396	0.536	1.851
246	1	1.112	0.75	-0.362	0.535	0.381	0.983
247	1	0.561	0.648	0.086	0.349	0.587	2.271
248	1	1.075	0.717	-0.358	0.563	0.36	0.899
249	1	1.072	0.51	-0.561	0.717	0.225	0.464
250	1	3.543	1.289	-2.254	0.665	0.149	0.279
251	1	4.196	0.55	-3.646	0.829	0.132	0.243
252	1	1.08	1.964	0.884	0.162	0.672	3.277
253	1	0.95	3.694	2.744	0.012	0.831	7.842
254	1	4.136	0.268	-3.868	0.808	0.151	0.285
255	1	0.678	0.235	-0.444	0.728	0.21	0.425
256	1	2.36	0.95	-1.41	0.726	0.169	0.325
257	1	0.963	0.523	-0.439	0.532	0.406	1.094
258	1	0.532	0.515	-0.017	0.436	0.497	1.583
259	1	1.262	0.221	-1.041	0.906	0.07	0.12
260	1	1.92	2.16	0.24	0.194	0.467	1.399
261	1	0.753	0.731	-0.022	0.443	0.473	1.438
262	1	1.236	0.23	-1.006	0.901	0.073	0.127
263	1	0.633	0.71	0.076	0.339	0.595	2.348

## Sheet: PlasmogenActivator
Site	Partition	&alpha;	&beta;	&beta;-&alpha;	Prob[&alpha;>&beta;]	Prob[&alpha;<&beta;]	BayesFactor[&alpha;<&beta;]
1	1	2.69	0.54	-2.15	0.57	0.372	0.647
2	1	0.705	1.179	0.474	0.274	0.668	2.2
3	1	0.773	3.021	2.249	0.118	0.835	5.514
4	1	0.587	0.521	-0.066	0.491	0.443	0.868
5	1	2.677	0.476	-2.201	0.594	0.348	0.583
6	1	0.935	1.155	0.221	0.295	0.647	1.999
7	1	0.587	0.521	-0.066	0.491	0.443	0.868
8	1	0.933	1.215	0.282	0.288	0.654	2.062
9	1	0.547	0.607	0.06	0.453	0.482	1.016
10	1	2.144	0.671	-1.473	0.716	0.232	0.33
11	1	3.634	0.535	-3.099	0.79	0.169	0.222
12	1	0.62	1.183	0.563	0.26	0.684	2.358
13	1	0.547	0.607	0.06	0.453	0.482	1.016
14	1	0.547	0.607	0.06	0.453	0.482	1.016
15	1	0.619	0.536	-0.084	0.493	0.442	0.864
16	1	0.722	0.516	-0.206	0.515	0.421	0.794
17	1	0.587	0.517	-0.069	0.493	0.441	0.862
18	1	0.587	0.522	-0.065	0.491	0.443	0.869
19	1	0.664	0.54	-0.124	0.498	0.437	0.848
20	1	1	0.529	-0.471	0.527	0.411	0.76
21	1	0.651	0.584	-0.067	0.482	0.454	0.907
22	1	0.644	0.606	-0.039	0.474	0.461	0.935
23	1	0.663	0.519	-0.144	0.505	0.43	0.823
24	1	0.734	0.491	-0.243	0.525	0.41	0.759
25	1	0.898	0.542	-0.355	0.515	0.421	0.795
26	1	0.69	0.506	-0.183	0.514	0.421	0.795
27	1	0.663	0.522	-0.141	0.505	0.43	0.825
28	1	1.001	0.555	-0.446	0.519	0.419	0.787
29	1	0.734	0.491	-0.243	0.525	0.41	0.759
30	1	0.691	0.541	-0.149	0.5	0.435	0.841
31	1	0.644	0.606	-0.039	0.474	0.461	0.935
32	1	0.587	0.522	-0.065	0.491	0.443	0.869
33	1	0.734	0.491	-0.243	0.525	0.41	0.759
34	1	0.587	0.517	-0.069	0.493	0.441	0.862
35	1	0.664	0.549	-0.115	0.495	0.441	0.86
36	1	0.631	0.502	-0.13	0.508	0.426	0.811
37	1	0.587	0.522	-0.065	0.491	0.443	0.869
38	1	0.724	0.554	-0.17	0.502	0.434	0.838
39	1	0.62	0.506	-0.114	0.505	0.429	0.82
40	1	4.463	1.534	-2.928	0.551	0.367	0.634
41	1	0.758	1.485	0.727	0.251	0.693	2.466
42	1	1.181	0.535	-0.647	0.531	0.407	0.749
43	1	0.807	3.11	2.303	0.116	0.837	5.62
44	1	8.837	0.545	-8.292	0.844	0.125	0.155
45	1	0.776	0.531	-0.245	0.511	0.425	0.808
46	1	0.893	3.794	2.901	0.115	0.839	5.684
47	1	0.725	0.546	-0.179	0.502	0.434	0.837
48	1	1.1	1.459	0.359	0.276	0.666	2.179
49	1	2.681	0.498	-2.183	0.585	0.357	0.606
50	1	0.781	3.037	2.256	0.12	0.833	5.463
51	1	1.184	0.584	-0.6	0.516	0.422	0.796
52	1	0.832	3.553	2.721	0.103	0.853	6.337
53	1	0.772	1.619	0.847	0.248	0.697	2.507
54	1	1.072	1.368	0.296	0.285	0.657	2.092
55	1	1.108	1.244	0.136	0.296	0.646	1.989
56	1	3.104	0.649	-2.455	0.744	0.206	0.284
57	1	2.706	0.623	-2.084	0.549	0.393	0.707
58	1	0.576	0.636	0.06	0.453	0.482	1.017
59	1	0.716	0.527	-0.189	0.508	0.427	0.814
60	1	0.725	0.543	-0.183	0.502	0.433	0.835
61	1	1.158	4.209	3.051	0.107	0.845	5.964
62	1	0.758	1.544	0.786	0.248	0.696	2.498
63	1	0.68	0.526	-0.155	0.505	0.43	0.825
64	1	1.052	1.173	0.121	0.303	0.639	1.929
65	1	1.379	1.256	-0.123	0.308	0.633	1.883
66	1	0.695	1.363	0.669	0.256	0.688	2.409
67	1	2.834	0.588	-2.246	0.746	0.205	0.282
68	1	0.776	0.531	-0.245	0.511	0.425	0.808
69	1	1.239	1.267	0.028	0.302	0.639	1.933
70	1	1.181	0.535	-0.647	0.531	0.407	0.749
71	1	0.667	1.382	0.715	0.251	0.693	2.465
72	1	1.181	0.535	-0.647	0.531	0.407	0.749
73	1	8.088	0.549	-7.54	0.834	0.133	0.167
74	1	1.052	1.159	0.107	0.303	0.638	1.921
75	1	7.334	1.398	-5.936	0.641	0.291	0.447
76	1	1.937	15.135	13.198	0.036	0.923	13.177
77	1	0.725	0.547	-0.179	0.502	0.434	0.838
78	1	1.191	4.374	3.183	0.107	0.847	6.023
79	1	14.386	0.565	-13.821	0.884	0.092	0.111
80	1	1.18	0.514	-0.666	0.538	0.4	0.726
81	1	4.893	1.614	-3.279	0.579	0.338	0.557
82	1	0.71	0.565	-0.145	0.493	0.442	0.866
83	1	5.437	0.564	-4.873	0.799	0.161	0.209
84	1	4.648	1.769	-2.879	0.554	0.361	0.616
85	1	1.095	6.328	5.233	0.04	0.924	13.259
86	1	0.79	1.22	0.429	0.28	0.662	2.14
87	1	1.161	0.532	-0.629	0.531	0.407	0.748
88	1	0.817	1.105	0.288	0.293	0.648	2.01
89	1	0.765	0.528	-0.237	0.511	0.425	0.806
90	1	9.774	1.629	-8.145	0.815	0.11	0.136
91	1	4.217	0.537	-3.68	0.795	0.164	0.215
92	1	1.161	0.532	-0.629	0.531	0.407	0.748
93	1	1.163	0.551	-0.612	0.524	0.413	0.77
94	1	0.793	0.523	-0.27	0.517	0.419	0.786
95	1	0.702	0.528	-0.174	0.506	0.43	0.822
96	1	0.702	0.528	-0.174	0.506	0.43	0.822
97	1	0.618	0.543	-0.076	0.489	0.446	0.878
98	1	1.161	0.532	-0.629	0.531	0.407	0.748
99	1	2.66	1.737	-0.923	0.318	0.623	1.806
100	1	1.114	1.463	0.349	0.277	0.666	2.174
101	1	0.653	0.544	-0.11	0.496	0.439	0.855
102	1	8.454	9.268	0.813	0.318	0.506	1.117
103	1	0.887	4.938	4.05	0.092	0.866	7.076
104	1	1.163	0.551	-0.612	0.524	0.413	0.77
105	1	0.62	0.648	0.027	0.462	0.474	0.984
106	1	7.135	1.63	-5.504	0.588	0.35	0.589
107	1	0.795	0.562	-0.232	0.503	0.433	0.835
108	1	0.718	0.563	-0.155	0.496	0.44	0.857
109	1	5.14	0.563	-4.576	0.801	0.16	0.208
110	1	1.056	0.566	-0.49	0.514	0.424	0.803
111	1	1.161	0.532	-0.629	0.531	0.407	0.748
112	1	0.653	0.54	-0.114	0.497	0.438	0.852
113	1	0.843	4.325	3.482	0.101	0.857	6.531
114	1	0.647	1.351	0.705	0.25	0.695	2.483
115	1	0.796	0.579	-0.216	0.499	0.437	0.848
116	1	6.144	0.568	-5.576	0.803	0.158	0.205
117	1	0.702	0.528	-0.174	0.506	0.43	0.822
118	1	0.765	0.529	-0.236	0.511	0.425	0.808
119	1	3.396	16.149	12.753	0.071	0.87	7.305
120	1	0.794	0.538	-0.255	0.512	0.425	0.806
121	1	0.765	0.528	-0.237	0.511	0.425	0.806
122	1	0.72	1.157	0.437	0.279	0.663	2.146
123	1	3.788	8.199	4.412	0.155	0.7	2.545
124	1	0.828	4.928	4.1	0.042	0.921	12.803
125	1	0.663	0.522	-0.141	0.505	0.431	0.825
126	1	0.663	0.522	-0.141	0.505	0.43	0.825
127	1	0.998	0.51	-0.488	0.534	0.403	0.737
128	1	8.89	0.582	-8.309	0.834	0.133	0.167
129	1	1.012	2.715	1.703	0.141	0.807	4.567
130	1	0.957	2.244	1.287	0.159	0.787	4.045
131	1	0.898	0.542	-0.355	0.515	0.421	0.795
132	1	0.635	1.081	0.446	0.276	0.667	2.182
133	1	0.664	0.54	-0.124	0.498	0.437	0.848
134	1	0.663	0.522	-0.141	0.505	0.43	0.825
135	1	6.61	0.58	-6.03	0.817	0.146	0.186
136	1	0.734	0.491	-0.243	0.525	0.41	0.759
137	1	0.663	0.506	-0.157	0.511	0.424	0.802
138	1	0.587	0.521	-0.066	0.491	0.443	0.868
139	1	2.701	0.593	-2.107	0.555	0.387	0.689
140	1	0.997	0.478	-0.518	0.548	0.389	0.695
141	1	2.388	1.431	-0.957	0.52	0.4	0.727
142	1	3.151	4.641	1.49	0.247	0.626	1.827
143	1	0.819	1.069	0.25	0.3	0.641	1.948
144	1	0.737	0.991	0.255	0.302	0.639	1.931
145	1	0.671	1.076	0.406	0.281	0.661	2.131
146	1	0.635	1.16	0.525	0.266	0.677	2.286
147	1	1.034	3.309	2.275	0.127	0.824	5.095
148	1	0.722	0.516	-0.206	0.515	0.421	0.794
149	1	0.794	0.517	-0.276	0.52	0.416	0.779
150	1	0.998	0.493	-0.505	0.541	0.396	0.714
151	1	2.701	0.593	-2.107	0.555	0.387	0.689
152	1	0.998	0.493	-0.505	0.541	0.396	0.714
153	1	8.536	0.496	-8.04	0.859	0.112	0.138
154	1	32.652	2.744	-29.908	0.974	0.008	0.008
155	1	0.644	1.302	0.657	0.253	0.691	2.44
156	1	0.547	0.607	0.06	0.453	0.482	1.016
157	1	0.683	1.172	0.489	0.272	0.671	2.224
158	1	0.829	1.44	0.611	0.264	0.679	2.308
159	1	0.77	1.024	0.254	0.299	0.642	1.958
160	1	0.663	0.522	-0.141	0.505	0.43	0.825
161	1	1.001	0.555	-0.446	0.519	0.419	0.787
162	1	0.722	0.501	-0.22	0.521	0.415	0.773
163	1	0.649	0.506	-0.143	0.509	0.426	0.81
164	1	0.594	0.522	-0.073	0.493	0.441	0.863
165	1	1.813	2.28	0.467	0.199	0.743	3.149
166	1	1.819	3.095	1.277	0.248	0.642	1.954
167	1	0.944	2.462	1.519	0.148	0.8	4.359
168	1	0.663	0.522	-0.141	0.505	0.431	0.825
169	1	0.877	7.543	6.666	0.024	0.947	19.488
170	1	8.414	6.611	-1.803	0.315	0.533	1.246
171	1	1.306	0.626	-0.68	0.684	0.26	0.383
172	1	0.653	0.503	-0.15	0.511	0.424	0.802
173	1	1.96	0.544	-1.415	0.746	0.205	0.282
174	1	2.144	0.514	-1.63	0.761	0.193	0.26
175	1	0.709	0.496	-0.213	0.522	0.413	0.769
176	1	0.97	0.486	-0.484	0.543	0.394	0.709
177	1	0.709	0.496	-0.213	0.522	0.413	0.769
178	1	0.973	0.549	-0.424	0.519	0.418	0.784
179	1	32.184	0.534	-31.649	0.997	0.002	0.002
180	1	0.623	0.496	-0.127	0.509	0.425	0.808
181	1	0.97	0.487	-0.483	0.543	0.394	0.71
182	1	0.58	0.514	-0.067	0.492	0.442	0.863
183	1	0.728	1.039	0.311	0.295	0.647	1.998
184	1	1.287	15.254	13.967	0.014	0.968	32.508
185	1	0.97	9.847	8.877	0.012	0.963	28.676
186	1	0.6	1.647	1.047	0.221	0.727	2.912
187	1	0.684	1.059	0.375	0.284	0.658	2.097
188	1	0.613	0.514	-0.099	0.5	0.434	0.838
189	1	2.699	0.587	-2.112	0.557	0.385	0.685
190	1	0.971	0.505	-0.466	0.535	0.402	0.733
191	1	0.711	0.548	-0.163	0.502	0.433	0.835
192	1	0.654	0.534	-0.12	0.499	0.436	0.845
193	1	0.819	1.185	0.366	0.285	0.657	2.088
194	1	0.87	0.503	-0.368	0.529	0.407	0.75
195	1	0.603	1.166	0.563	0.259	0.685	2.376
196	1	0.965	7.693	6.729	0.015	0.957	24.377
197	1	0.87	0.503	-0.368	0.529	0.407	0.75
198	1	1.014	1.256	0.242	0.29	0.651	2.04
199	1	0.747	2.692	1.946	0.125	0.828	5.245
200	1	16.239	5.714	-10.526	0.717	0.102	0.123
201	1	0.87	0.502	-0.368	0.529	0.407	0.749
202	1	1.129	6.511	5.383	0.039	0.921	12.741
203	1	0.71	0.511	-0.199	0.516	0.42	0.79
204	1	0.969	0.473	-0.496	0.549	0.388	0.691
205	1	1.808	3.897	2.089	0.188	0.727	2.909
206	1	0.613	0.514	-0.099	0.5	0.434	0.838
207	1	0.654	0.534	-0.12	0.499	0.436	0.845
208	1	0.971	0.505	-0.466	0.535	0.402	0.733
209	1	0.654	0.544	-0.111	0.495	0.44	0.858
210	1	4.784	1.874	-2.909	0.433	0.511	1.141
211	1	0.824	16.335	15.511	0.002	0.989	96.643
212	1	0.654	0.516	-0.137	0.505	0.429	0.822
213	1	0.71	0.511	-0.199	0.516	0.42	0.79
214	1	0.653	0.501	-0.152	0.512	0.423	0.799
215	1	0.541	0.6	0.059	0.453	0.482	1.016
216	1	0.623	0.496	-0.127	0.509	0.425	0.808
217	1	0.905	1.124	0.219	0.296	0.645	1.983
218	1	0.973	0.549	-0.424	0.519	0.418	0.784
219	1	0.87	0.503	-0.368	0.529	0.407	0.75
220	1	0.962	2.453	1.491	0.148	0.8	4.367
221	1	2.213	1.218	-0.995	0.53	0.388	0.693
222	1	0.908	1.255	0.348	0.283	0.659	2.11
223	1	0.64	1.196	0.556	0.262	0.681	2.333
224	1	0.866	2.212	1.346	0.153	0.794	4.205
225	1	0.698	1.111	0.413	0.282	0.66	2.119
226	1	0.654	0.582	-0.072	0.485	0.451	0.896
227	1	0.631	2.426	1.795	0.121	0.835	5.508
228	1	0.58	0.512	-0.068	0.494	0.44	0.859
229	1	0.651	0.531	-0.12	0.5	0.435	0.842
230	1	0.972	0.523	-0.449	0.527	0.41	0.757
231	1	0.58	0.516	-0.065	0.492	0.442	0.866
232	1	0.97	0.488	-0.482	0.542	0.394	0.711
233	1	0.777	0.512	-0.265	0.521	0.415	0.775
234	1	0.654	0.516	-0.137	0.505	0.429	0.822
235	1	0.631	1.255	0.625	0.255	0.689	2.415
236	1	0.709	0.494	-0.215	0.523	0.413	0.767
237	1	0.58	0.514	-0.067	0.492	0.442	0.863
238	1	2.699	0.587	-2.112	0.557	0.385	0.685
239	1	0.872	0.537	-0.335	0.516	0.421	0.793
240	1	0.613	0.517	-0.096	0.499	0.435	0.841
241	1	0.654	0.517	-0.137	0.505	0.43	0.822
242	1	0.777	0.512	-0.265	0.521	0.415	0.775
243	1	0.711	0.534	-0.176	0.506	0.429	0.822
244	1	0.713	2.839	2.126	0.116	0.838	5.658
245	1	0.872	0.537	-0.335	0.516	0.421	0.793
246	1	0.97	0.487	-0.483	0.543	0.394	0.71
247	1	2.199	1.142	-1.057	0.544	0.379	0.665
248	1	0.72	0.486	-0.235	0.527	0.409	0.755
249	1	3.794	2.258	-1.536	0.499	0.401	0.731
250	1	2.258	4.997	2.739	0.209	0.674	2.26
251	1	0.58	0.512	-0.068	0.494	0.44	0.859
252	1	0.678	0.501	-0.177	0.515	0.42	0.791
253	1	0.72	0.486	-0.235	0.527	0.409	0.755
254	1	0.972	0.523	-0.449	0.527	0.41	0.757
255	1	1.098	3.452	2.353	0.118	0.838	5.628
256	1	0.71	0.511	-0.199	0.516	0.42	0.79
257	1	17.375	0.532	-16.843	0.971	0.02	0.022
258	1	7.289	0.538	-6.75	0.919	0.057	0.066
259	1	6.168	0.52	-5.648	0.83	0.137	0.173
260	1	0.635	0.6	-0.036	0.475	0.461	0.934
261	1	0.777	0.512	-0.265	0.521	0.415	0.775
262	1	0.709	0.481	-0.228	0.529	0.406	0.747
263	1	0.654	0.544	-0.111	0.495	0.44	0.858
264	1	0.971	0.505	-0.466	0.535	0.402	0.733
265	1	2.699	0.587	-2.112	0.557	0.385	0.685
266	1	0.654	0.534	-0.12	0.499	0.436	0.845
267	1	0.541	0.6	0.059	0.453	0.482	1.016
268	1	0.629	1.219	0.59	0.258	0.685	2.377
269	1	0.613	0.517	-0.096	0.499	0.435	0.841
270	1	0.654	0.517	-0.137	0.505	0.43	0.822
271	1	0.97	0.486	-0.484	0.543	0.394	0.709
272	1	0.971	0.505	-0.466	0.535	0.402	0.733
273	1	0.972	0.523	-0.449	0.527	0.41	0.757
274	1	0.872	0.537	-0.335	0.516	0.421	0.793
275	1	0.87	0.502	-0.368	0.529	0.407	0.749
276	1	3.533	1.082	-2.451	0.606	0.323	0.521
277	1	0.711	0.548	-0.163	0.502	0.433	0.835
278	1	0.658	2.568	1.91	0.118	0.837	5.587
279	1	3.043	3.203	0.16	0.308	0.568	1.436
280	1	1.947	12.871	10.924	0.03	0.936	15.951
281	1	1.506	5.391	3.885	0.064	0.888	8.662
282	1	2.31	0.557	-1.754	0.755	0.198	0.269
283	1	0.776	2.399	1.623	0.141	0.809	4.616
284	1	2.146	0.555	-1.59	0.748	0.204	0.28
285	1	0.613	0.534	-0.079	0.493	0.442	0.864
286	1	0.635	0.6	-0.036	0.475	0.461	0.934
287	1	3.229	0.519	-2.71	0.784	0.174	0.23
288	1	0.623	0.496	-0.127	0.509	0.425	0.808
289	1	0.58	0.516	-0.065	0.492	0.442	0.866
290	1	0.973	0.549	-0.424	0.519	0.418	0.784
291	1	0.587	0.516	-0.071	0.493	0.441	0.86
292	1	0.64	0.534	-0.106	0.496	0.439	0.853
293	1	0.698	1.117	0.419	0.279	0.663	2.148
294	1	0.613	0.514	-0.099	0.5	0.434	0.838
295	1	0.58	0.512	-0.068	0.494	0.44	0.859
296	1	0.898	1.068	0.169	0.303	0.638	1.922
297	1	0.678	0.501	-0.177	0.515	0.42	0.791
298	1	0.899	1.087	0.188	0.301	0.64	1.939
299	1	0.872	0.537	-0.335	0.516	0.421	0.793
300	1	0.652	1.177	0.525	0.269	0.673	2.251
301	1	0.711	0.534	-0.176	0.506	0.429	0.822
302	1	0.734	2.466	1.732	0.134	0.818	4.905
303	1	2.371	0.55	-1.821	0.756	0.196	0.267
304	1	0.695	1.06	0.365	0.286	0.655	2.075
305	1	0.678	0.502	-0.176	0.514	0.421	0.792
306	1	1.177	4.321	3.145	0.106	0.846	5.978
307	1	5.315	0.53	-4.786	0.809	0.153	0.197
308	1	0.802	5.834	5.032	0.03	0.939	16.716
309	1	0.709	0.494	-0.215	0.523	0.413	0.767
310	1	1.076	4.773	3.697	0.057	0.9	9.825
311	1	17.14	0.529	-16.61	0.965	0.024	0.027
312	1	0.711	0.534	-0.176	0.506	0.429	0.822
313	1	0.709	0.496	-0.213	0.522	0.413	0.77
314	1	1.286	2.229	0.943	0.178	0.766	3.572
315	1	1.068	1.005	-0.063	0.323	0.617	1.761
316	1	0.613	0.516	-0.097	0.5	0.435	0.84
317	1	0.973	0.549	-0.424	0.519	0.418	0.784
318	1	1.001	1.002	0.001	0.32	0.621	1.787
319	1	0.709	0.496	-0.213	0.522	0.413	0.769
320	1	0.97	0.488	-0.482	0.542	0.394	0.711
321	1	0.658	0.519	-0.139	0.506	0.429	0.82
322	1	0.58	0.516	-0.064	0.492	0.442	0.866
323	1	0.541	0.6	0.059	0.453	0.482	1.016
324	1	0.541	0.6	0.059	0.453	0.482	1.016
325	1	0.872	0.537	-0.335	0.516	0.421	0.793
326	1	0.541	0.6	0.059	0.453	0.482	1.016
327	1	0.678	0.502	-0.176	0.514	0.421	0.792
328	1	0.642	0.578	-0.063	0.482	0.453	0.905
329	1	0.936	2.587	1.651	0.15	0.798	4.318
330	1	2.423	0.6	-1.823	0.738	0.212	0.294
331	1	1.751	0.525	-1.226	0.739	0.212	0.293
332	1	0.872	0.537	-0.335	0.516	0.421	0.793
333	1	0.71	0.511	-0.199	0.516	0.42	0.79
334	1	0.654	0.517	-0.137	0.505	0.43	0.822
335	1	0.687	1.27	0.583	0.264	0.68	2.316
336	1	0.87	0.502	-0.368	0.529	0.407	0.749
337	1	0.709	0.481	-0.228	0.529	0.406	0.747
338	1	0.97	0.488	-0.482	0.542	0.394	0.711
339	1	0.709	0.481	-0.228	0.529	0.406	0.747
340	1	0.654	0.534	-0.12	0.499	0.436	0.845
341	1	2.741	0.51	-2.23	0.775	0.181	0.241
342	1	0.769	5.971	5.202	0.027	0.944	18.257
343	1	0.797	3.002	2.205	0.115	0.838	5.654
344	1	20.662	0.539	-20.123	0.983	0.012	0.013
345	1	0.651	0.531	-0.12	0.5	0.435	0.842
346	1	2.558	0.528	-2.03	0.769	0.186	0.25
347	1	0.678	0.501	-0.177	0.515	0.42	0.791
348	1	0.654	0.517	-0.137	0.505	0.43	0.822
349	1	1.006	1.092	0.086	0.308	0.633	1.885
350	1	0.541	0.6	0.059	0.453	0.482	1.016
351	1	0.872	0.537	-0.335	0.516	0.421	0.793
352	1	0.541	0.6	0.059	0.453	0.482	1.016
353	1	0.653	0.514	-0.14	0.506	0.429	0.82
354	1	0.97	0.488	-0.482	0.542	0.394	0.711
355	1	2.699	0.587	-2.112	0.557	0.385	0.685
356	1	0.58	0.516	-0.065	0.492	0.442	0.866
357	1	0.678	0.501	-0.177	0.515	0.42	0.791
358	1	0.71	0.511	-0.199	0.516	0.42	0.79
359	1	0.87	0.502	-0.368	0.529	0.407	0.749
360	1	0.541	0.6	0.059	0.453	0.482	1.016
361	1	0.614	0.543	-0.07	0.489	0.445	0.877
362	1	0.653	0.501	-0.152	0.512	0.423	0.799
363	1	9.482	0.575	-8.907	0.84	0.127	0.159
364	1	0.653	0.501	-0.152	0.512	0.423	0.799
365	1	0.87	0.503	-0.368	0.529	0.407	0.75
366	1	0.709	0.494	-0.215	0.523	0.413	0.767
367	1	0.907	1.24	0.333	0.286	0.656	2.082
368	1	28.581	5.574	-23.007	0.919	0.013	0.015
369	1	0.641	1.26	0.619	0.256	0.687	2.401
370	1	0.614	0.543	-0.07	0.489	0.445	0.877
371	1	0.613	0.514	-0.099	0.5	0.434	0.838
372	1	0.972	0.523	-0.449	0.527	0.41	0.757
373	1	0.739	1.407	0.668	0.26	0.684	2.358
374	1	0.614	0.543	-0.07	0.489	0.445	0.877
375	1	0.87	0.502	-0.368	0.529	0.407	0.749
376	1	0.812	1.208	0.396	0.279	0.663	2.146
377	1	0.541	0.6	0.059	0.453	0.482	1.016
378	1	0.87	0.503	-0.368	0.529	0.407	0.75
379	1	0.678	0.501	-0.177	0.515	0.42	0.791
380	1	0.657	1.13	0.473	0.272	0.671	2.223
381	1	3.413	0.511	-2.902	0.793	0.166	0.217
382	1	0.654	0.534	-0.12	0.499	0.436	0.845
383	1	0.72	0.486	-0.235	0.527	0.409	0.755
384	1	1.357	0.628	-0.729	0.685	0.259	0.381
385	1	0.973	0.549	-0.424	0.519	0.418	0.784
386	1	0.653	0.514	-0.14	0.506	0.429	0.82
387	1	0.654	0.544	-0.111	0.495	0.44	0.858
388	1	0.969	0.473	-0.496	0.549	0.388	0.691
389	1	0.651	0.498	-0.153	0.513	0.422	0.796
390	1	0.971	0.505	-0.466	0.535	0.402	0.733
391	1	1.999	5.534	3.534	0.106	0.774	3.745
392	1	37.191	7.785	-29.406	0.928	0.015	0.016
393	1	0.906	1.196	0.29	0.289	0.653	2.054
394	1	4.747	3.861	-0.886	0.351	0.517	1.17
395	1	0.576	1.615	1.039	0.215	0.733	3.003
396	1	0.711	0.534	-0.176	0.506	0.429	0.822
397	1	0.97	0.487	-0.483	0.543	0.394	0.71
398	1	3.395	0.515	-2.88	0.781	0.176	0.233
399	1	2.369	0.53	-1.839	0.763	0.191	0.258
400	1	0.684	1.195	0.511	0.269	0.674	2.255
401	1	0.58	0.516	-0.065	0.492	0.442	0.866
402	1	1.539	4.427	2.888	0.084	0.864	6.941
403	1	0.97	0.487	-0.483	0.543	0.394	0.71
404	1	2.676	0.471	-2.206	0.596	0.346	0.578
405	1	0.541	0.6	0.059	0.453	0.482	1.016
406	1	0.71	0.511	-0.199	0.516	0.42	0.79
407	1	0.613	0.517	-0.096	0.499	0.435	0.841
408	1	0.58	0.512	-0.068	0.494	0.44	0.859
409	1	0.97	0.488	-0.482	0.542	0.394	0.711
410	1	0.64	0.516	-0.124	0.503	0.432	0.83
411	1	0.587	0.516	-0.071	0.493	0.441	0.86
412	1	0.904	1.005	0.101	0.315	0.626	1.824
413	1	2	0.535	-1.466	0.752	0.201	0.274
414	1	4.829	2.975	-1.854	0.413	0.465	0.95
415	1	0.818	1.155	0.337	0.288	0.653	2.054
416	1	1.197	11.207	10.01	0.015	0.958	24.729
417	1	0.879	6.551	5.672	0.031	0.934	15.554
418	1	3.24	3.526	0.286	0.287	0.622	1.793
419	1	0.655	1.305	0.65	0.253	0.691	2.443
420	1	8.076	0.505	-7.572	0.853	0.117	0.144
421	1	0.709	0.496	-0.213	0.522	0.413	0.77
422	1	0.654	0.517	-0.137	0.505	0.43	0.822
423	1	0.971	0.505	-0.466	0.535	0.402	0.733
424	1	0.872	0.537	-0.335	0.516	0.421	0.793
425	1	0.613	0.501	-0.112	0.506	0.428	0.817
426	1	0.97	0.488	-0.482	0.542	0.394	0.711
427	1	0.582	0.612	0.03	0.462	0.473	0.98
428	1	0.58	0.512	-0.068	0.494	0.44	0.859
429	1	0.653	0.501	-0.152	0.512	0.423	0.799
430	1	0.653	0.514	-0.14	0.506	0.429	0.82
431	1	0.635	0.6	-0.036	0.475	0.461	0.934
432	1	0.64	0.534	-0.106	0.496	0.439	0.853
433	1	0.71	0.511	-0.199	0.516	0.42	0.79
434	1	2.675	0.934	-1.742	0.392	0.551	1.339
435	1	0.918	1.083	0.165	0.304	0.637	1.916
436	1	0.912	1.01	0.097	0.313	0.628	1.843
437	1	1.083	1.026	-0.057	0.322	0.619	1.772
438	1	0.97	0.486	-0.484	0.543	0.394	0.709
439	1	2.676	0.471	-2.206	0.596	0.346	0.578
440	1	1.986	0.529	-1.457	0.752	0.2	0.273
441	1	0.635	0.6	-0.036	0.475	0.461	0.934
442	1	0.632	1.336	0.704	0.25	0.695	2.483
443	1	0.653	0.501	-0.152	0.512	0.423	0.799
444	1	0.798	1.102	0.303	0.293	0.649	2.016
445	1	0.777	0.512	-0.265	0.521	0.415	0.775
446	1	0.709	0.481	-0.228	0.529	0.406	0.747
447	1	2.699	0.587	-2.112	0.557	0.385	0.685
448	1	0.613	0.501	-0.112	0.506	0.428	0.817
449	1	0.613	0.534	-0.079	0.493	0.442	0.864
450	1	0.653	0.501	-0.152	0.512	0.423	0.799
451	1	0.71	0.511	-0.199	0.516	0.42	0.79
452	1	0.64	0.501	-0.139	0.51	0.425	0.807
453	1	1.026	3.473	2.447	0.112	0.84	5.718
454	1	0.678	0.502	-0.176	0.514	0.421	0.792
455	1	6.234	0.508	-5.726	0.831	0.135	0.171
456	1	0.675	3.312	2.637	0.101	0.858	6.574
457	1	0.58	0.514	-0.067	0.492	0.442	0.863
458	1	0.613	0.501	-0.112	0.506	0.428	0.817
459	1	0.581	0.533	-0.047	0.485	0.449	0.89
460	1	0.973	0.549	-0.424	0.519	0.418	0.784
461	1	2.946	0.533	-2.413	0.776	0.18	0.239
462	1	0.87	0.503	-0.368	0.529	0.407	0.75
463	1	0.613	0.534	-0.079	0.493	0.442	0.864
464	1	0.613	0.516	-0.097	0.5	0.435	0.84
465	1	4.513	0.511	-4.002	0.809	0.153	0.197
466	1	0.973	0.549	-0.424	0.519	0.418	0.784
467	1	0.515	0.6	0.084	0.444	0.491	1.051
468	1	0.741	2.26	1.519	0.142	0.808	4.591
469	1	2.699	0.587	-2.112	0.557	0.385	0.685
470	1	0.658	0.519	-0.139	0.506	0.429	0.82
471	1	0.612	3.624	3.012	0.083	0.882	8.163
472	1	0.97	0.488	-0.482	0.542	0.394	0.711
473	1	9.464	0.503	-8.96	0.854	0.117	0.144
474	1	9.266	1.384	-7.881	0.557	0.394	0.71
475	1	0.795	4.509	3.714	0.046	0.917	12.004
476	1	14.919	6.487	-8.432	0.631	0.111	0.137

## Sheet: DESMA
Site	Partition	&alpha;	&beta;	&beta;-&alpha;	Prob[&alpha;>&beta;]	Prob[&alpha;<&beta;]	BayesFactor[&alpha;<&beta;]
1	1	3.589	0.327	-3.262	0.707	0.239	0.32
2	1	0.596	0.369	-0.227	0.585	0.348	0.543
3	1	0.722	0.422	-0.3	0.693	0.252	0.342
4	1	0.411	0.419	0.008	0.462	0.464	0.88
5	1	0.411	0.419	0.008	0.462	0.464	0.88
6	1	0.411	0.419	0.008	0.462	0.464	0.88
7	1	0.63	0.369	-0.261	0.59	0.343	0.531
8	1	0.411	0.419	0.008	0.462	0.464	0.88
9	1	0.889	0.36	-0.529	0.773	0.181	0.225
10	1	0.432	0.751	0.319	0.257	0.687	2.234
11	1	0.424	0.337	-0.087	0.534	0.388	0.644
12	1	0.759	0.435	-0.323	0.695	0.251	0.341
13	1	0.424	0.411	-0.013	0.478	0.449	0.828
14	1	0.633	1.049	0.416	0.226	0.718	2.585
15	1	0.424	0.336	-0.088	0.535	0.387	0.642
16	1	1.413	3.475	2.062	0.076	0.794	3.923
17	1	1.311	2.763	1.452	0.095	0.795	3.941
18	1	0.791	1.775	0.984	0.114	0.832	5.029
19	1	11.839	0.366	-11.473	0.963	0.027	0.028
20	1	0.427	1.158	0.731	0.142	0.816	4.506
21	1	0.469	0.41	-0.059	0.508	0.421	0.739
22	1	0.565	2.814	2.249	0.031	0.938	15.332
23	1	0.56	0.35	-0.21	0.591	0.341	0.525
24	1	0.597	0.613	0.016	0.388	0.548	1.235
25	1	0.596	0.977	0.381	0.233	0.71	2.488
26	1	1.334	0.898	-0.435	0.482	0.44	0.8
27	1	0.535	2.254	1.719	0.047	0.921	11.811
28	1	0.462	0.855	0.393	0.248	0.697	2.344
29	1	0.595	0.661	0.066	0.361	0.576	1.384
30	1	0.579	4.818	4.239	0.007	0.973	37.085				Model	AICC	log L	Parameters	Rate distributions
31	1	0.847	0.454	-0.393	0.701	0.245	0.33				Nucleotide GTR	5672.15	-2802.93	33
32	1	0.885	0.65	-0.234	0.554	0.374	0.607
33	1	0.62	1	0.38	0.232	0.711	2.507
34	1	3.575	0.413	-3.162	0.652	0.294	0.423
35	1	0.63	1.131	0.502	0.214	0.73	2.753
36	1	0.749	0.617	-0.132	0.536	0.392	0.655
37	1	0.555	1.098	0.543	0.201	0.746	2.982
38	1	0.445	0.979	0.534	0.175	0.776	3.532
39	1	0.625	2.376	1.752	0.071	0.888	8.051
40	1	0.427	1.448	1.021	0.09	0.875	7.116
41	1	1.709	0.427	-1.282	0.851	0.112	0.129
42	1	0.601	2.207	1.606	0.059	0.9	9.179
43	1	1.042	5.358	4.316	0.03	0.925	12.479
44	1	0.549	0.626	0.077	0.364	0.573	1.364
45	1	0.557	1.021	0.464	0.214	0.731	2.763
46	1	2.05	1.171	-0.878	0.354	0.581	1.408
47	1	0.57	0.361	-0.209	0.587	0.345	0.536
48	1	0.571	1.004	0.433	0.222	0.722	2.648
49	1	0.563	1.572	1.009	0.117	0.837	5.205
50	1	0.626	0.369	-0.257	0.59	0.344	0.532
51	1	1.117	0.359	-0.758	0.796	0.161	0.196
52	1	0.512	0.588	0.076	0.371	0.566	1.325
53	1	3.589	0.325	-3.264	0.709	0.238	0.317
54	1	0.501	0.351	-0.15	0.568	0.36	0.572
55	1	0.552	0.778	0.226	0.307	0.633	1.755
56	1	0.626	0.405	-0.221	0.564	0.37	0.598
57	1	0.527	2.993	2.467	0.019	0.958	23.16
58	1	0.581	1.074	0.492	0.21	0.735	2.815
59	1	1.059	0.784	-0.275	0.526	0.399	0.676
60	1	1.659	1.152	-0.507	0.521	0.372	0.603
61	1	0.606	2.348	1.742	0.054	0.907	9.89
62	1	0.483	1.924	1.442	0.056	0.913	10.616
63	1	0.522	0.814	0.292	0.288	0.654	1.922
64	1	16.435	0.889	-15.546	0.978	0.011	0.011
65	1	1.658	0.333	-1.325	0.835	0.129	0.151
66	1	0.98	0.357	-0.623	0.787	0.168	0.206
67	1	0.98	0.357	-0.623	0.787	0.168	0.206
68	1	0.806	1.278	0.472	0.284	0.638	1.79
69	1	0.489	0.469	-0.02	0.482	0.449	0.83
70	1	0.699	0.745	0.046	0.352	0.587	1.443
71	1	9.405	0.959	-8.445	0.861	0.097	0.109
72	1	2.934	1.247	-1.687	0.469	0.445	0.815
73	1	11.125	0.616	-10.508	0.946	0.039	0.042
74	1	0.571	0.684	0.113	0.347	0.591	1.47
75	1	5.039	0.961	-4.078	0.75	0.189	0.237
76	1	0.909	2.655	1.746	0.072	0.85	5.752
77	1	9.682	1.58	-8.102	0.768	0.136	0.16
78	1	0.877	0.372	-0.504	0.762	0.19	0.239
79	1	0.514	6.597	6.083	0.001	0.993	142.662
80	1	0.626	0.367	-0.259	0.591	0.342	0.529
81	1	0.52	1.942	1.423	0.062	0.903	9.459
82	1	0.577	0.366	-0.211	0.582	0.35	0.547
83	1	1.569	0.368	-1.2	0.835	0.128	0.15
84	1	1.069	1.537	0.468	0.256	0.65	1.887
85	1	0.454	0.979	0.525	0.18	0.771	3.427
86	1	0.64	0.692	0.052	0.365	0.573	1.362
87	1	0.523	1.348	0.825	0.132	0.822	4.688
88	1	8.831	0.363	-8.469	0.961	0.028	0.03
89	1	0.499	2.85	2.351	0.016	0.963	26.384
90	1	0.853	0.335	-0.518	0.787	0.168	0.206
91	1	1.402	1.107	-0.296	0.427	0.492	0.983
92	1	0.593	0.368	-0.225	0.585	0.348	0.543
93	1	0.889	2.426	1.537	0.079	0.861	6.313
94	1	0.514	0.67	0.155	0.331	0.608	1.575
95	1	0.854	0.412	-0.442	0.733	0.217	0.281
96	1	2.252	0.433	-1.819	0.791	0.167	0.205
97	1	0.605	0.9	0.294	0.252	0.69	2.263
98	1	0.506	0.41	-0.096	0.527	0.403	0.687
99	1	0.791	0.802	0.01	0.42	0.5	1.019
100	1	0.627	0.432	-0.195	0.547	0.388	0.644
101	1	0.626	0.368	-0.258	0.59	0.343	0.531
102	1	0.853	0.372	-0.481	0.759	0.193	0.243
103	1	0.561	0.73	0.169	0.326	0.613	1.613
104	1	0.626	0.369	-0.257	0.59	0.344	0.532
105	1	5.86	0.34	-5.52	0.982	0.012	0.012
106	1	0.626	0.405	-0.221	0.564	0.37	0.598
107	1	0.552	1.918	1.366	0.086	0.873	7.021
108	1	0.57	0.361	-0.209	0.587	0.345	0.536
109	1	0.547	0.72	0.173	0.325	0.614	1.62
110	1	0.577	0.366	-0.211	0.582	0.35	0.547
111	1	0.893	0.912	0.018	0.404	0.515	1.081
112	1	0.423	0.41	-0.013	0.478	0.448	0.826
113	1	0.551	0.796	0.245	0.303	0.637	1.786
114	1	0.626	0.369	-0.257	0.59	0.344	0.532
115	1	0.577	0.894	0.317	0.247	0.696	2.327
116	1	0.627	0.432	-0.195	0.547	0.388	0.644
117	1	0.512	1.213	0.701	0.169	0.781	3.636
118	1	4.011	0.395	-3.616	0.919	0.06	0.065
119	1	0.615	2.046	1.432	0.087	0.869	6.738
120	1	0.627	0.629	0.002	0.384	0.554	1.262
121	1	0.546	1.927	1.381	0.068	0.894	8.582
122	1	2.923	0.623	-2.3	0.496	0.447	0.823
123	1	0.626	0.369	-0.257	0.59	0.344	0.532
124	1	1.622	0.797	-0.825	0.573	0.358	0.566
125	1	2.389	4.651	2.261	0.12	0.791	3.854
126	1	0.626	0.369	-0.257	0.59	0.344	0.532
127	1	0.477	0.653	0.176	0.319	0.62	1.661
128	1	1.171	2.156	0.985	0.152	0.747	2.996
129	1	0.566	0.663	0.097	0.353	0.585	1.434
130	1	0.775	0.621	-0.154	0.542	0.386	0.639
131	1	0.759	0.666	-0.093	0.395	0.543	1.208
132	1	0.544	1.587	1.043	0.109	0.847	5.623
133	1	0.611	0.644	0.034	0.377	0.56	1.294
134	1	0.575	2.257	1.682	0.053	0.909	10.191
135	1	0.753	1.935	1.182	0.124	0.819	4.606
136	1	0.906	3.684	2.778	0.033	0.916	11.058
137	1	0.755	0.334	-0.421	0.77	0.183	0.227
138	1	0.404	0.413	0.008	0.461	0.464	0.88
139	1	0.572	2.268	1.696	0.053	0.91	10.274
140	1	0.463	0.571	0.109	0.352	0.584	1.43
141	1	0.626	0.368	-0.258	0.59	0.343	0.531
142	1	0.469	0.41	-0.059	0.508	0.421	0.739
143	1	0.526	0.841	0.315	0.243	0.7	2.378
144	1	0.462	0.569	0.107	0.353	0.583	1.424
145	1	0.584	0.663	0.08	0.358	0.579	1.402
146	1	0.734	0.767	0.033	0.456	0.469	0.899
147	1	0.593	0.367	-0.226	0.585	0.347	0.541
148	1	0.578	0.667	0.089	0.355	0.583	1.422
149	1	1.2	0.647	-0.553	0.603	0.33	0.502
150	1	0.626	0.405	-0.221	0.564	0.37	0.598
151	1	1.908	0.37	-1.537	0.817	0.144	0.172
152	1	0.577	0.366	-0.211	0.582	0.35	0.547
153	1	0.546	0.72	0.174	0.325	0.614	1.621
154	1	0.535	0.654	0.119	0.345	0.594	1.486
155	1	0.469	2.817	2.348	0.031	0.949	19.081
156	1	0.589	0.613	0.025	0.386	0.551	1.249
157	1	0.506	0.596	0.091	0.363	0.574	1.372
158	1	1.897	0.373	-1.525	0.88	0.089	0.1
159	1	0.553	0.392	-0.16	0.557	0.375	0.61
160	1	0.969	0.59	-0.379	0.606	0.326	0.492
161	1	1.113	8.338	7.224	0.017	0.937	15.086
162	1	0.577	0.366	-0.211	0.582	0.35	0.547
163	1	1.5	0.906	-0.594	0.489	0.432	0.775
164	1	0.57	0.361	-0.209	0.587	0.345	0.536
165	1	0.409	0.417	0.008	0.462	0.464	0.88
166	1	0.626	0.368	-0.258	0.59	0.343	0.531
167	1	0.77	3.302	2.532	0.054	0.9	9.18
168	1	0.497	0.796	0.299	0.244	0.7	2.369
169	1	6.383	3.039	-3.344	0.328	0.534	1.167
170	1	4.439	2.475	-1.963	0.382	0.41	0.706
171	1	14.769	2.137	-12.633	0.864	0.05	0.053
172	1	0.7	2.598	1.897	0.045	0.906	9.774
173	1	1.788	0.369	-1.419	0.819	0.143	0.17
174	1	0.432	5.726	5.295	0	0.997	303.204
175	1	0.922	6.685	5.764	0.012	0.945	17.468
176	1	0.554	2.469	1.915	0.042	0.927	12.837
177	1	0.714	0.41	-0.304	0.699	0.246	0.333
178	1	0.484	1.521	1.037	0.103	0.857	6.083
179	1	0.591	1.656	1.065	0.098	0.855	5.994
180	1	9.334	0.575	-8.759	0.985	0.009	0.009
181	1	0.977	1.028	0.05	0.397	0.52	1.104
182	1	0.759	0.855	0.096	0.383	0.538	1.183
183	1	8.327	1.157	-7.17	0.803	0.131	0.153
184	1	6.881	0.722	-6.158	0.918	0.052	0.056
185	1	2.826	2.935	0.109	0.244	0.521	1.104
186	1	0.708	4.05	3.342	0.017	0.951	19.791
187	1	10.358	12.053	1.695	0.321	0.438	0.792
188	1	2.353	2.252	-0.1	0.273	0.615	1.622

## Sheet: PACAP
Site	Partition	&alpha;	&beta;	&beta;-&alpha;	Prob[&alpha;>&beta;]	Prob[&alpha;<&beta;]	BayesFactor[&alpha;<&beta;]
1	1	3.84	0.485	-3.354	0.607	0.338	0.563
2	1	2.221	0.514	-1.706	0.565	0.377	0.667
3	1	2.217	0.492	-1.725	0.574	0.368	0.642
4	1	0.756	9.725	8.969	0.017	0.965	30.64
5	1	0.636	0.564	-0.072	0.482	0.454	0.917
6	1	0.935	0.513	-0.422	0.526	0.411	0.771
7	1	0.704	0.589	-0.114	0.482	0.454	0.918
8	1	0.646	0.564	-0.082	0.486	0.45	0.904
9	1	0.704	0.589	-0.114	0.482	0.454	0.918
10	1	0.704	0.589	-0.114	0.482	0.454	0.918
11	1	0.883	0.573	-0.31	0.502	0.435	0.85
12	1	2.221	0.514	-1.706	0.565	0.377	0.667
13	1	0.834	0.559	-0.275	0.503	0.434	0.847
14	1	1.371	0.512	-0.859	0.543	0.396	0.724
15	1	0.589	0.589	0	0.466	0.47	0.977
16	1	3.84	0.485	-3.354	0.607	0.338	0.563
17	1	0.853	0.548	-0.304	0.508	0.429	0.829
18	1	2.217	0.492	-1.725	0.574	0.368	0.642
19	1	21.879	4.166	-17.713	0.841	0.082	0.099
20	1	10.64	25.396	14.756	0.19	0.714	2.748
21	1	2.221	0.519	-1.701	0.564	0.378	0.67
22	1	2.221	0.514	-1.706	0.565	0.377	0.667
23	1	0.884	0.541	-0.343	0.51	0.427	0.822
24	1	0.646	0.553	-0.093	0.488	0.448	0.895
25	1	0.937	1.738	0.802	0.26	0.687	2.419
26	1	2.217	0.492	-1.725	0.574	0.368	0.642
27	1	0.882	0.565	-0.318	0.504	0.433	0.842
28	1	0.834	0.559	-0.275	0.503	0.434	0.847
29	1	0.882	0.553	-0.329	0.507	0.43	0.834
30	1	1.04	1.414	0.374	0.282	0.663	2.168
31	1	0.883	0.573	-0.31	0.502	0.435	0.85
32	1	6.017	0.573	-5.444	0.818	0.146	0.189
33	1	0.834	0.559	-0.275	0.503	0.434	0.847
34	1	1.371	0.512	-0.859	0.543	0.396	0.724
35	1	0.834	0.559	-0.275	0.503	0.434	0.847
36	1	0.834	0.586	-0.248	0.494	0.443	0.878
37	1	1.663	0.545	-1.118	0.541	0.399	0.733
38	1	0.904	0.5	-0.405	0.532	0.406	0.753
39	1	0.883	0.559	-0.324	0.506	0.431	0.836			Model	AICC	log L	Parameters	Rate distributions
40	1	0.834	0.53	-0.303	0.511	0.426	0.818			Nucleotide GTR	2828.87	-1391.33	23
41	1	1.725	3.98	2.255	0.223	0.733	3.036
42	1	2.221	0.527	-1.694	0.562	0.38	0.676
43	1	0.925	0.533	-0.392	0.518	0.419	0.797
44	1	0.834	0.565	-0.269	0.501	0.436	0.853
45	1	2.221	0.514	-1.706	0.565	0.377	0.667
46	1	2.221	0.527	-1.694	0.562	0.38	0.676
47	1	0.834	0.559	-0.275	0.503	0.434	0.847
48	1	0.905	0.526	-0.379	0.522	0.415	0.783
49	1	0.636	0.573	-0.063	0.479	0.456	0.926
50	1	2.219	0.501	-1.718	0.57	0.371	0.651
51	1	1.662	0.546	-1.117	0.54	0.4	0.736
52	1	0.704	0.589	-0.114	0.482	0.454	0.918
53	1	1.662	0.546	-1.117	0.54	0.4	0.736
54	1	2.219	0.501	-1.718	0.57	0.371	0.651
55	1	11.889	7.015	-4.874	0.463	0.446	0.889
56	1	0.904	0.5	-0.405	0.532	0.406	0.753
57	1	2.221	0.527	-1.694	0.562	0.38	0.676
58	1	0.834	0.586	-0.248	0.494	0.443	0.878
59	1	1.663	0.545	-1.118	0.541	0.399	0.733
60	1	0.834	0.554	-0.28	0.503	0.434	0.844
61	1	0.704	0.589	-0.114	0.482	0.454	0.918
62	1	0.662	1.495	0.833	0.251	0.696	2.525
63	1	0.636	0.572	-0.065	0.48	0.456	0.925
64	1	1.663	0.545	-1.118	0.541	0.399	0.733
65	1	2.217	0.492	-1.725	0.574	0.368	0.642
66	1	15.238	0.579	-14.659	0.965	0.024	0.027
67	1	0.905	1.592	0.687	0.266	0.68	2.348
68	1	0.646	0.541	-0.105	0.491	0.444	0.882
69	1	0.835	0.572	-0.262	0.499	0.438	0.86
70	1	0.646	0.553	-0.093	0.488	0.448	0.895
71	1	1.663	0.545	-1.118	0.541	0.399	0.733
72	1	0.925	0.532	-0.393	0.519	0.419	0.794
73	1	1.468	5.584	4.117	0.115	0.845	6.019
74	1	0.925	0.532	-0.393	0.519	0.419	0.794
75	1	0.835	0.572	-0.262	0.499	0.438	0.86
76	1	0.858	0.561	-0.298	0.504	0.433	0.842
77	1	2.219	0.501	-1.718	0.57	0.371	0.651
78	1	2.565	1.228	-1.337	0.357	0.589	1.579
79	1	4.865	0.539	-4.326	0.803	0.159	0.209
80	1	1.829	3.696	1.867	0.159	0.794	4.248
81	1	24.013	0.6	-23.413	0.986	0.01	0.011
82	1	1.141	4.586	3.445	0.11	0.85	6.256
83	1	0.636	0.564	-0.072	0.482	0.454	0.917
84	1	0.636	0.572	-0.065	0.48	0.456	0.925
85	1	1.663	0.545	-1.118	0.541	0.399	0.733
86	1	2.217	0.492	-1.725	0.574	0.368	0.642
87	1	2.217	0.492	-1.725	0.574	0.368	0.642
88	1	0.643	1.448	0.805	0.248	0.699	2.557
89	1	0.882	0.53	-0.351	0.514	0.423	0.807
90	1	0.646	0.541	-0.105	0.491	0.444	0.882
91	1	0.834	0.565	-0.269	0.501	0.436	0.853
92	1	8.705	0.567	-8.138	0.835	0.133	0.169
93	1	0.834	0.559	-0.275	0.503	0.434	0.847
94	1	0.925	0.532	-0.393	0.519	0.419	0.794
95	1	2.221	0.527	-1.694	0.562	0.38	0.676
96	1	0.925	0.532	-0.393	0.519	0.419	0.794
97	1	0.835	0.572	-0.262	0.499	0.438	0.86
98	1	0.858	0.561	-0.298	0.504	0.433	0.842
99	1	23.333	0.522	-22.811	0.943	0.046	0.053
100	1	2.221	0.527	-1.694	0.562	0.38	0.676
101	1	0.704	0.589	-0.114	0.482	0.454	0.918
102	1	2.221	0.527	-1.694	0.562	0.38	0.676
103	1	1.661	0.518	-1.143	0.549	0.391	0.708
104	1	0.924	0.491	-0.433	0.536	0.401	0.74
105	1	0.715	0.516	-0.198	0.508	0.427	0.824
106	1	0.925	0.532	-0.393	0.519	0.419	0.794
107	1	0.883	0.573	-0.31	0.502	0.435	0.85
108	1	0.646	0.572	-0.074	0.483	0.453	0.912
109	1	0.906	0.551	-0.354	0.513	0.424	0.813
110	1	0.834	0.559	-0.275	0.503	0.434	0.847
111	1	1.371	0.512	-0.859	0.543	0.396	0.724
112	1	0.644	0.56	-0.084	0.486	0.45	0.903
113	1	0.904	0.491	-0.413	0.535	0.402	0.742
114	1	1.849	4.51	2.661	0.144	0.812	4.753
115	1	0.882	0.565	-0.318	0.504	0.433	0.842
116	1	2.219	0.508	-1.711	0.567	0.375	0.661
117	1	0.853	0.548	-0.304	0.508	0.429	0.829
118	1	0.924	0.508	-0.416	0.527	0.41	0.767
119	1	0.704	0.589	-0.114	0.482	0.454	0.918
120	1	0.832	0.585	-0.247	0.497	0.44	0.868
121	1	0.925	0.532	-0.393	0.519	0.419	0.794
122	1	1.864	5.706	3.843	0.127	0.83	5.396
123	1	0.704	0.589	-0.114	0.482	0.454	0.918
124	1	0.884	0.541	-0.343	0.51	0.427	0.822
125	1	0.921	1.451	0.53	0.275	0.671	2.246
126	1	2.073	1.413	-0.66	0.326	0.619	1.793
127	1	0.924	0.508	-0.416	0.527	0.41	0.767
128	1	0.676	0.593	-0.082	0.48	0.456	0.926
129	1	0.721	1.986	1.265	0.226	0.724	2.893
130	1	1.662	0.546	-1.117	0.54	0.4	0.736
131	1	1.597	1.247	-0.35	0.324	0.62	1.799
132	1	0.858	0.561	-0.298	0.504	0.433	0.842
133	1	0.745	2.039	1.294	0.228	0.722	2.86
134	1	1.149	1.558	0.408	0.281	0.665	2.186
135	1	1.661	0.518	-1.143	0.549	0.391	0.708
136	1	0.883	0.559	-0.324	0.506	0.431	0.836
137	1	1.663	0.545	-1.118	0.541	0.399	0.733
138	1	0.646	0.558	-0.088	0.487	0.449	0.897
139	1	0.834	0.559	-0.275	0.503	0.434	0.847
140	1	0.754	0.512	-0.242	0.515	0.421	0.803
141	1	0.659	4.629	3.969	0.08	0.888	8.766
142	1	0.883	0.559	-0.324	0.506	0.431	0.836
143	1	4.329	2.247	-2.082	0.407	0.542	1.304
144	1	26.035	1.322	-24.712	0.921	0.061	0.072
145	1	0.904	1.382	0.478	0.275	0.67	2.237
146	1	1.828	4.447	2.619	0.143	0.811	4.748
147	1	2.221	0.527	-1.694	0.562	0.38	0.676
148	1	2.313	1.39	-0.923	0.34	0.605	1.692
149	1	5.548	0.6	-4.948	0.786	0.174	0.232
150	1	0.79	1.492	0.702	0.269	0.677	2.31
151	1	3.676	0.611	-3.066	0.76	0.196	0.269
152	1	0.858	0.561	-0.298	0.504	0.433	0.842
153	1	0.884	0.541	-0.343	0.51	0.427	0.822
154	1	1.661	0.518	-1.143	0.549	0.391	0.708
155	1	0.853	0.548	-0.304	0.508	0.429	0.829
156	1	2.221	0.519	-1.701	0.564	0.378	0.67
157	1	3.321	8.237	4.916	0.167	0.765	3.599
158	1	1.475	1.237	-0.238	0.324	0.62	1.797
159	1	2.647	2.647	0	0.47	0.456	0.925
160	1	0.999	1.358	0.359	0.285	0.659	2.136
161	1	2.303	1.329	-0.974	0.338	0.607	1.705
162	1	0.903	1.299	0.396	0.284	0.66	2.144
163	1	12.204	0.568	-11.636	0.876	0.1	0.123
164	1	0.942	3.999	3.057	0.112	0.848	6.156
165	1	1.119	4.263	3.145	0.115	0.842	5.864
166	1	1.155	2.764	1.609	0.162	0.789	4.133
167	1	1.639	9.06	7.42	0.045	0.924	13.477
168	1	2.161	8.267	6.106	0.066	0.898	9.718
169	1	1.067	1.525	0.458	0.276	0.669	2.233
170	1	0.925	0.533	-0.392	0.518	0.419	0.797
171	1	0.696	4.383	3.686	0.087	0.879	8.051
172	1	3.082	5.568	2.486	0.155	0.795	4.274
173	1	0.78	7.65	6.871	0.025	0.953	22.462
174	1	0.907	1.601	0.694	0.263	0.683	2.378
175	1	1.311	1.167	-0.144	0.318	0.626	1.847
176	1	4.239	2.276	-1.963	0.403	0.546	1.326
177	1	2.297	1.236	-1.061	0.345	0.6	1.654
178	1	0.832	0.585	-0.247	0.497	0.44	0.868
179	1	0.707	1.24	0.533	0.274	0.671	2.25
180	1	0.644	1.536	0.892	0.24	0.708	2.675
181	1	2.923	8.075	5.152	0.196	0.723	2.879
182	1	0.589	0.589	0	0.466	0.47	0.977
183	1	2.153	1.71	-0.443	0.473	0.471	0.981
184	1	2.626	1.627	-0.999	0.485	0.459	0.937
185	1	2.237	1.62	-0.617	0.478	0.466	0.964
186	1	9.596	0.549	-9.047	0.856	0.116	0.145
187	1	7.235	0.546	-6.688	0.836	0.133	0.169
188	1	3.558	1.371	-2.188	0.511	0.435	0.849
189	1	33.089	5.013	-28.076	0.925	0.029	0.033
190	1	1.79	3.7	1.911	0.267	0.681	2.36
191	1	2.008	0.686	-1.322	0.53	0.411	0.769
192	1	9.221	14.989	5.768	0.308	0.643	1.984
193	1	12.547	14.846	2.298	0.468	0.471	0.983
194	1	4.896	14.813	9.917	0.147	0.802	4.483

## Sheet: VampireBat_CRiSP
Site	Partition	&alpha;	&beta;	&beta;-&alpha;	Prob[&alpha;>&beta;]	Prob[&alpha;<&beta;]	BayesFactor[&alpha;<&beta;]
1	1	2.938	19.249	16.311	0.059	0.908	11.168
2	1	2.7	3.416	0.716	0.288	0.661	2.219
3	1	3.262	0.645	-2.618	0.563	0.382	0.702
4	1	3.267	0.834	-2.433	0.542	0.404	0.769
5	1	1.355	0.698	-0.657	0.511	0.43	0.856
6	1	27.95	0.933	-27.016	0.949	0.039	0.046
7	1	1.778	0.67	-1.108	0.528	0.415	0.804
8	1	1.66	22.852	21.193	0.014	0.969	34.954
9	1	0.942	0.67	-0.272	0.497	0.443	0.902
10	1	1.209	0.752	-0.456	0.495	0.445	0.912
11	1	28.388	0.683	-27.704	0.963	0.029	0.034
12	1	3.268	0.896	-2.372	0.541	0.405	0.771
13	1	1.376	3.841	2.465	0.228	0.724	2.977
14	1	3.965	22.807	18.842	0.054	0.908	11.165
15	1	1.208	0.742	-0.467	0.497	0.443	0.904
16	1	0.943	0.79	-0.153	0.482	0.458	0.959
17	1	1.859	0.736	-1.124	0.521	0.422	0.828
18	1	1.208	0.68	-0.528	0.505	0.435	0.874
19	1	3.263	0.685	-2.578	0.557	0.388	0.72
20	1	3.268	0.896	-2.372	0.541	0.405	0.771
21	1	1.355	0.698	-0.657	0.511	0.43	0.856
22	1	1.241	0.72	-0.521	0.504	0.436	0.879
23	1	1.779	0.797	-0.983	0.513	0.429	0.855
24	1	1.779	0.742	-1.037	0.518	0.424	0.836
25	1	4.517	0.985	-3.532	0.553	0.395	0.74
26	1	2.744	0.889	-1.855	0.532	0.413	0.799
27	1	1.209	1.621	0.412	0.455	0.488	1.082
28	1	1.782	0.878	-0.904	0.506	0.436	0.879
29	1	2.743	0.794	-1.95	0.536	0.409	0.786
30	1	1.762	0.807	-0.955	0.511	0.432	0.863
31	1	1.762	0.807	-0.955	0.511	0.432	0.863
32	1	1.208	0.68	-0.528	0.505	0.435	0.874
33	1	3.265	0.759	-2.507	0.55	0.395	0.743
34	1	1.208	0.68	-0.528	0.505	0.435	0.874
35	1	2.407	3.158	0.751	0.285	0.663	2.239
36	1	1.356	0.742	-0.614	0.506	0.435	0.875
37	1	3.268	0.896	-2.372	0.541	0.405	0.771
38	1	3.265	0.759	-2.507	0.55	0.395	0.743
39	1	1.356	0.752	-0.604	0.504	0.437	0.882		Model	AICC	log L	Parameters	Rate distributions
40	1	10.47	16.356	5.886	0.253	0.688	2.506		Nucleotide GTR	1446.7	-708.22	15
41	1	2.913	3.04	0.128	0.302	0.647	2.081
42	1	14.893	0.645	-14.248	0.895	0.084	0.104
43	1	1.009	0.878	-0.131	0.476	0.464	0.985
44	1	1.224	3.567	2.343	0.226	0.725	2.999
45	1	2.744	0.889	-1.855	0.532	0.413	0.799
46	1	2.74	0.63	-2.11	0.556	0.388	0.72
47	1	3.268	0.896	-2.372	0.541	0.405	0.771
48	1	1.356	0.795	-0.561	0.501	0.441	0.894
49	1	2.742	0.735	-2.007	0.543	0.402	0.762
50	1	2.871	0.677	-2.195	0.548	0.396	0.745
51	1	3.268	0.896	-2.372	0.541	0.405	0.771
52	1	3.265	0.759	-2.507	0.55	0.395	0.743
53	1	16.113	1.145	-14.968	0.871	0.101	0.128
54	1	0.942	0.742	-0.201	0.487	0.453	0.939
55	1	1.778	0.67	-1.108	0.528	0.415	0.804
56	1	3.262	0.645	-2.618	0.563	0.382	0.702
57	1	1.859	0.736	-1.124	0.521	0.422	0.828
58	1	1.779	0.742	-1.037	0.518	0.424	0.836
59	1	2.739	0.598	-2.141	0.561	0.383	0.704
60	1	2.136	0.63	-1.506	0.54	0.402	0.764
61	1	2.872	0.655	-2.216	0.551	0.393	0.735
62	1	3.268	0.896	-2.372	0.541	0.405	0.771
63	1	1.778	0.699	-1.08	0.523	0.419	0.819
64	1	1.779	0.752	-1.027	0.516	0.426	0.843
65	1	2.744	0.889	-1.855	0.532	0.413	0.799
66	1	1.009	0.878	-0.131	0.476	0.464	0.985
67	1	2.54	26.782	24.243	0.025	0.951	22.109
68	1	1.208	0.68	-0.528	0.505	0.435	0.874
69	1	2.569	13.214	10.645	0.086	0.878	8.178
70	1	1.356	0.752	-0.604	0.504	0.437	0.882
71	1	3.265	0.759	-2.507	0.55	0.395	0.743
72	1	1.356	0.742	-0.614	0.506	0.435	0.875
73	1	2.739	0.598	-2.141	0.561	0.383	0.704
74	1	2.742	0.735	-2.007	0.543	0.402	0.762
75	1	1.779	0.752	-1.027	0.516	0.426	0.843
76	1	3.307	2.43	-0.877	0.33	0.618	1.839
77	1	2.774	2.915	0.141	0.305	0.643	2.049
78	1	3.265	0.759	-2.507	0.55	0.395	0.743
79	1	2.74	0.658	-2.082	0.552	0.392	0.733
80	1	3.315	2.888	-0.427	0.319	0.629	1.925
81	1	1.208	0.68	-0.528	0.505	0.435	0.874
82	1	1.009	0.878	-0.131	0.476	0.464	0.985
83	1	2.742	0.735	-2.007	0.543	0.402	0.762
84	1	1.778	0.699	-1.08	0.523	0.419	0.819
85	1	3.262	0.645	-2.618	0.563	0.382	0.702
86	1	1.782	0.878	-0.904	0.506	0.436	0.879
87	1	2.742	0.735	-2.007	0.543	0.402	0.762
88	1	1.232	3.311	2.079	0.238	0.713	2.817
89	1	3.268	0.896	-2.372	0.541	0.405	0.771
90	1	2.871	0.65	-2.222	0.552	0.392	0.732
91	1	3.263	0.677	-2.586	0.559	0.386	0.715
92	1	1.932	6.886	4.955	0.199	0.757	3.531
93	1	3.268	0.896	-2.372	0.541	0.405	0.771
94	1	3.261	0.609	-2.653	0.569	0.377	0.686
95	1	2.74	0.63	-2.11	0.556	0.388	0.72
96	1	3.265	0.759	-2.507	0.55	0.395	0.743
97	1	2.872	0.655	-2.216	0.551	0.393	0.735
98	1	2.74	0.658	-2.082	0.552	0.392	0.733
99	1	1.158	1.087	-0.07	0.473	0.469	1.001
100	1	1.241	0.693	-0.548	0.508	0.433	0.866
101	1	1.744	14.047	12.302	0.056	0.913	11.964
102	1	2.871	0.677	-2.195	0.548	0.396	0.745
103	1	0.943	0.79	-0.153	0.482	0.458	0.959
104	1	1.778	0.67	-1.108	0.528	0.415	0.804
105	1	3.265	0.759	-2.507	0.55	0.395	0.743
106	1	1.731	3.222	1.49	0.259	0.69	2.529
107	1	3.263	0.685	-2.578	0.557	0.388	0.72
108	1	1.226	4.473	3.247	0.209	0.745	3.322
109	1	1.356	0.795	-0.561	0.501	0.441	0.894
110	1	1.355	0.698	-0.657	0.511	0.43	0.856
111	1	1.241	0.693	-0.548	0.508	0.433	0.866
112	1	2.74	0.658	-2.082	0.552	0.392	0.733
113	1	1.241	0.693	-0.548	0.508	0.433	0.866
114	1	2.742	0.735	-2.007	0.543	0.402	0.762
115	1	1.241	0.693	-0.548	0.508	0.433	0.866
116	1	1.779	0.742	-1.037	0.518	0.424	0.836
117	1	1.358	0.877	-0.481	0.494	0.447	0.92
118	1	2.742	0.735	-2.007	0.543	0.402	0.762
119	1	2.872	0.655	-2.216	0.551	0.393	0.735
120	1	3.265	0.759	-2.507	0.55	0.395	0.743
121	1	1.209	1.621	0.412	0.455	0.488	1.082
122	1	2.74	0.658	-2.082	0.552	0.392	0.733
123	1	2.872	0.655	-2.216	0.551	0.393	0.735
124	1	1.859	0.736	-1.124	0.521	0.422	0.828
125	1	3.268	0.896	-2.372	0.541	0.405	0.771

## Sheet: ALL_CRiSPS
Site	Partition	&alpha;	&beta;	&beta;-&alpha;	Prob[&alpha;>&beta;]	Prob[&alpha;<&beta;]	BayesFactor[&alpha;<&beta;]
1	1	1.952	2.056	0.104	0.367	0.578	1.681
2	1	9.952	7.459	-2.493	0.544	0.408	0.846
3	1	1.482	0.491	-0.991	0.589	0.351	0.664
4	1	1.609	0.457	-1.152	0.597	0.344	0.643
5	1	4.246	0.514	-3.732	0.808	0.155	0.224
6	1	2.522	3.429	0.907	0.361	0.586	1.735
7	1	8.502	0.611	-7.891	0.856	0.117	0.162
8	1	1.773	0.421	-1.352	0.628	0.314	0.56
9	1	2.483	0.493	-1.99	0.635	0.31	0.55
10	1	1.399	1.229	-0.17	0.346	0.598	1.82
11	1	0.767	0.485	-0.283	0.509	0.426	0.908
12	1	1.043	0.443	-0.6	0.589	0.349	0.657
13	1	1.576	7.285	5.709	0.131	0.83	5.968
14	1	1.041	0.466	-0.575	0.553	0.383	0.762
15	1	1.942	9.928	7.986	0.123	0.838	6.325
16	1	5.469	0.485	-4.984	0.845	0.124	0.173
17	1	6.154	0.481	-5.673	0.856	0.115	0.159
18	1	1.069	1.703	0.634	0.276	0.671	2.497
19	1	1.696	1.112	-0.583	0.368	0.575	1.66
20	1	1.781	0.468	-1.313	0.617	0.325	0.59
21	1	4.319	0.377	-3.942	0.717	0.235	0.376
22	1	1.997	0.521	-1.476	0.745	0.208	0.322					Model fits
23	1	4.986	1.891	-3.095	0.626	0.32	0.576					Model	AICC	log L	Parameters	Rate distributions
24	1	4.319	0.377	-3.942	0.717	0.235	0.376					Nucleotide GTR	3459.52	-1712.68	17
25	1	2.826	1.243	-1.583	0.428	0.516	1.308
26	1	4.328	0.52	-3.808	0.654	0.297	0.517
27	1	3.549	8.598	5.049	0.246	0.685	2.66
28	1	5.188	9.049	3.861	0.255	0.69	2.734
29	1	4.1	3.933	-0.167	0.419	0.511	1.284
30	1	4.258	0.535	-3.723	0.81	0.153	0.221
31	1	1.302	0.482	-0.82	0.569	0.369	0.718
32	1	1.485	3.082	1.597	0.201	0.749	3.651
33	1	2.483	0.493	-1.99	0.635	0.31	0.55
34	1	4.037	0.529	-3.508	0.811	0.152	0.219
35	1	1.51	1.389	-0.122	0.347	0.597	1.815
36	1	1.992	3.242	1.25	0.22	0.729	3.291
37	1	4.328	0.52	-3.808	0.654	0.297	0.517
38	1	1.302	0.482	-0.82	0.569	0.369	0.718
39	1	1.787	1.167	-0.62	0.389	0.554	1.524
40	1	3.729	20.454	16.725	0.087	0.869	8.157
41	1	1.769	0.489	-1.279	0.599	0.343	0.64
42	1	5.037	1.79	-3.246	0.618	0.322	0.583
43	1	2.954	6.082	3.127	0.22	0.727	3.263
44	1	6.312	11.707	5.395	0.391	0.559	1.556
45	1	1.773	0.421	-1.352	0.628	0.314	0.56
46	1	2.477	0.436	-2.041	0.648	0.296	0.516
47	1	4.464	10.025	5.561	0.173	0.774	4.192
48	1	4.256	0.461	-3.795	0.825	0.14	0.2
49	1	5.908	2.982	-2.926	0.577	0.369	0.716
50	1	4.448	3.114	-1.334	0.365	0.578	1.677
51	1	4.332	0.876	-3.456	0.759	0.204	0.315
52	1	1.565	8.612	7.047	0.091	0.874	8.468
53	1	1.076	2.616	1.54	0.176	0.777	4.281
54	1	1.603	2.586	0.984	0.234	0.713	3.048
55	1	2.092	3.084	0.993	0.226	0.722	3.183
56	1	3.685	1.826	-1.86	0.475	0.471	1.089
57	1	2.479	0.503	-1.976	0.621	0.324	0.588
58	1	5.565	0.647	-4.918	0.834	0.135	0.192
59	1	1.482	0.491	-0.991	0.589	0.351	0.664
60	1	7.89	0.618	-7.273	0.854	0.119	0.165
61	1	1.092	1.073	-0.018	0.329	0.614	1.948
62	1	2.478	0.457	-2.021	0.631	0.313	0.56
63	1	4.319	0.377	-3.942	0.717	0.235	0.376
64	1	1.243	0.64	-0.602	0.516	0.424	0.903
65	1	2.452	1.146	-1.306	0.425	0.519	1.321
66	1	3.715	17.386	13.672	0.075	0.883	9.23
67	1	4.802	0.452	-4.35	0.834	0.132	0.186
68	1	4.341	5.615	1.274	0.349	0.578	1.682
69	1	1.228	2.935	1.707	0.253	0.698	2.829
70	1	4.328	0.52	-3.808	0.654	0.297	0.517
71	1	1.243	0.64	-0.602	0.516	0.424	0.903
72	1	2.462	2.061	-0.401	0.367	0.578	1.681
73	1	5.459	0.585	-4.874	0.83	0.137	0.195
74	1	5.537	0.534	-5.003	0.837	0.133	0.187
75	1	8.517	0.517	-8	0.862	0.111	0.154
76	1	6.224	5.684	-0.54	0.554	0.398	0.81
77	1	4.328	0.52	-3.808	0.654	0.297	0.517
78	1	1.74	1.364	-0.376	0.353	0.591	1.774
79	1	2.543	5.439	2.896	0.277	0.673	2.527
80	1	1.482	0.491	-0.991	0.589	0.351	0.664
81	1	2.849	21.866	19.017	0.045	0.922	14.552
82	1	2.062	1.334	-0.728	0.408	0.536	1.416
83	1	1.772	0.898	-0.873	0.415	0.527	1.368
84	1	1.787	0.426	-1.361	0.628	0.315	0.564
85	1	2.886	0.481	-2.405	0.825	0.14	0.2
86	1	19.907	0.503	-19.404	0.935	0.051	0.066
87	1	0.946	0.436	-0.51	0.581	0.357	0.68
88	1	1.506	21.191	19.685	0.013	0.97	40.059
89	1	0.687	0.436	-0.252	0.558	0.377	0.742
90	1	0.848	1.034	0.186	0.319	0.624	2.036
91	1	24.62	0.435	-24.185	0.963	0.029	0.036
92	1	1.424	2.94	1.516	0.186	0.765	3.991
93	1	2.347	2.348	0.001	0.523	0.416	0.872
94	1	3.356	20.844	17.488	0.051	0.913	12.935
95	1	0.854	0.445	-0.409	0.565	0.372	0.725
96	1	0.686	0.437	-0.249	0.553	0.382	0.759
97	1	1.06	0.426	-0.635	0.593	0.346	0.649
98	1	2.928	0.503	-2.425	0.808	0.155	0.225
99	1	5.684	0.413	-5.271	0.862	0.111	0.152
100	1	5.776	0.534	-5.242	0.838	0.129	0.182
101	1	2.537	0.471	-2.066	0.812	0.15	0.217
102	1	1.042	0.447	-0.596	0.584	0.355	0.675
103	1	2.786	0.445	-2.341	0.808	0.153	0.222
104	1	2.773	1.062	-1.711	0.603	0.332	0.608
105	1	4.332	0.491	-3.841	0.66	0.291	0.502
106	1	4.421	0.536	-3.885	0.826	0.14	0.199
107	1	1.89	7.76	5.87	0.148	0.804	5.015
108	1	0.957	0.471	-0.486	0.564	0.374	0.731
109	1	1.187	1.015	-0.172	0.355	0.587	1.74
110	1	2.266	1.357	-0.909	0.447	0.493	1.191
111	1	0.925	0.891	-0.034	0.351	0.59	1.765
112	1	0.85	0.451	-0.399	0.562	0.375	0.736
113	1	1.788	0.453	-1.336	0.618	0.325	0.591
114	1	2.061	6.063	4.002	0.164	0.778	4.304
115	1	3.15	8.504	5.354	0.157	0.782	4.393
116	1	0.721	0.443	-0.278	0.55	0.385	0.768
117	1	5.776	0.534	-5.242	0.838	0.129	0.182
118	1	1.788	0.453	-1.336	0.618	0.325	0.591
119	1	2.895	0.426	-2.47	0.838	0.128	0.18
120	1	10.307	17.002	6.695	0.244	0.671	2.506
121	1	6.215	1.39	-4.826	0.674	0.276	0.466
122	1	16.921	3.212	-13.709	0.758	0.174	0.257
123	1	2.095	1.272	-0.823	0.572	0.364	0.703
124	1	0.954	3.251	2.297	0.174	0.777	4.284
125	1	1.203	0.504	-0.698	0.573	0.367	0.711
126	1	4.268	1.208	-3.06	0.643	0.299	0.522
127	1	3.285	6.564	3.279	0.162	0.78	4.338
128	1	2.177	0.445	-1.732	0.798	0.162	0.236
129	1	4.414	0.46	-3.954	0.841	0.127	0.178
130	1	2.152	0.429	-1.724	0.64	0.305	0.538
131	1	5.776	0.534	-5.242	0.838	0.129	0.182
132	1	1.788	0.453	-1.336	0.618	0.325	0.591
133	1	17.655	1.196	-16.459	0.922	0.052	0.068
134	1	2.143	0.454	-1.689	0.796	0.163	0.239
135	1	4.604	0.491	-4.112	0.859	0.113	0.156
136	1	1.79	0.426	-1.364	0.634	0.308	0.547
137	1	1.623	0.776	-0.847	0.541	0.402	0.825
138	1	1.497	0.81	-0.687	0.534	0.41	0.85
139	1	1.207	0.781	-0.426	0.404	0.537	1.419
140	1	1.262	0.417	-0.845	0.619	0.322	0.581
141	1	2.153	0.896	-1.256	0.431	0.512	1.284
142	1	2.38	3.646	1.266	0.235	0.71	2.996
143	1	0.955	0.952	-0.003	0.351	0.591	1.769
144	1	0.942	0.409	-0.533	0.593	0.345	0.645
145	1	1.203	0.504	-0.698	0.573	0.367	0.711
146	1	0.65	1.021	0.371	0.302	0.641	2.19
147	1	2.171	25.175	23.004	0.02	0.958	27.731
148	1	0.85	0.451	-0.399	0.562	0.375	0.736
149	1	2.532	16.253	13.72	0.053	0.911	12.548
150	1	2.895	0.426	-2.47	0.838	0.128	0.18
151	1	1.788	0.453	-1.336	0.618	0.325	0.591
152	1	0.726	1.078	0.353	0.297	0.647	2.244
153	1	4.358	0.411	-3.947	0.853	0.117	0.163
154	1	1.206	0.445	-0.761	0.596	0.344	0.643
155	1	3.199	3.768	0.569	0.289	0.648	2.26
156	1	5.284	1.78	-3.504	0.632	0.316	0.567
157	1	1.03	2.638	1.608	0.188	0.764	3.963
158	1	1.788	0.453	-1.336	0.618	0.325	0.591
159	1	1.209	0.42	-0.789	0.611	0.329	0.601
160	1	3.05	3.871	0.821	0.293	0.65	2.278
161	1	0.85	0.451	-0.399	0.562	0.375	0.736
162	1	3.387	0.607	-2.78	0.856	0.114	0.157
163	1	4.414	0.46	-3.954	0.841	0.127	0.178
164	1	2.786	0.445	-2.341	0.812	0.15	0.216
165	1	1.79	0.426	-1.364	0.634	0.308	0.547
166	1	0.954	0.964	0.011	0.346	0.596	1.81
167	1	1.206	0.445	-0.761	0.596	0.344	0.643
168	1	1.679	4.17	2.49	0.222	0.725	3.236
169	1	1.791	0.51	-1.282	0.598	0.345	0.645
170	1	4.835	1.093	-3.742	0.652	0.29	0.501
171	1	1.771	0.916	-0.855	0.413	0.529	1.38
172	1	1.674	9.846	8.172	0.058	0.903	11.457
173	1	2.936	3.065	0.128	0.284	0.657	2.344
174	1	5.143	3.791	-1.351	0.34	0.596	1.805
175	1	1.212	0.413	-0.798	0.616	0.324	0.586
176	1	1.788	0.453	-1.336	0.618	0.325	0.591
177	1	6.305	1.093	-5.213	0.689	0.261	0.433
178	1	1.724	0.871	-0.854	0.441	0.5	1.226
179	1	1.891	0.577	-1.314	0.728	0.226	0.358
180	1	1.046	0.453	-0.593	0.586	0.353	0.67
181	1	1.673	16.54	14.866	0.033	0.932	16.695
182	1	4.214	3.706	-0.509	0.296	0.643	2.211
183	1	3.455	1.391	-2.065	0.644	0.299	0.524
184	1	2.652	2.813	0.161	0.368	0.55	1.498
185	1	1.788	0.453	-1.336	0.618	0.325	0.591
186	1	1.739	3.51	1.77	0.24	0.706	2.939
187	1	5.684	0.413	-5.271	0.862	0.111	0.152
188	1	2.978	1.88	-1.097	0.589	0.351	0.664
189	1	1.543	4.527	2.984	0.162	0.783	4.426
190	1	2.121	2.198	0.078	0.395	0.523	1.343
191	1	4.137	0.493	-3.644	0.831	0.137	0.194
192	1	2.941	4.635	1.693	0.23	0.709	2.985
193	1	1.787	2.072	0.285	0.283	0.659	2.369
194	1	4.414	0.46	-3.954	0.841	0.127	0.178
195	1	3.936	1.205	-2.731	0.639	0.305	0.538
196	1	2.786	0.451	-2.335	0.808	0.153	0.222
197	1	0.774	2.777	2.002	0.146	0.809	5.204
198	1	1.206	0.445	-0.761	0.596	0.344	0.643
199	1	6.587	0.472	-6.115	0.855	0.117	0.162
200	1	5.766	0.461	-5.305	0.852	0.118	0.163
201	1	2.733	2.423	-0.311	0.527	0.409	0.85
202	1	3.33	2.337	-0.993	0.432	0.49	1.175
203	1	2.153	0.896	-1.256	0.431	0.512	1.284
204	1	1.06	0.426	-0.635	0.593	0.346	0.649
205	1	2.38	3.646	1.266	0.235	0.71	2.996

## Sheet: Kunitz_Domain_One
Site	Partition	&alpha;	&beta;	&beta;-&alpha;	Prob[&alpha;>&beta;]	Prob[&alpha;<&beta;]	BayesFactor[&alpha;<&beta;]
1	1	1.259	0.288	-0.971	0.654	0.279	0.452
2	1	1.057	0.519	-0.538	0.731	0.211	0.312
3	1	4.617	0.68	-3.937	0.787	0.168	0.235
4	1	1.081	2.826	1.745	0.171	0.771	3.925
5	1	4.733	0.876	-3.856	0.603	0.341	0.602
6	1	5.731	9.533	3.802	0.206	0.732	3.184
7	1	1.563	1.773	0.21	0.19	0.76	3.679
8	1	1.231	0.345	-0.886	0.779	0.177	0.25
9	1	1.111	2.487	1.376	0.091	0.877	8.341
10	1	2.707	0.292	-2.415	0.853	0.114	0.15
11	1	0.721	0.302	-0.419	0.771	0.181	0.258
12	1	0.421	0.756	0.334	0.192	0.76	3.68
13	1	1.626	1.944	0.318	0.294	0.636	2.033
14	1	4.611	0.984	-3.627	0.575	0.367	0.674
15	1	0.795	1.579	0.784	0.219	0.711	2.859
16	1	7.964	0.339	-7.625	0.904	0.086	0.109
17	1	8.238	0.979	-7.259	0.682	0.264	0.417
18	1	2.634	1.393	-1.241	0.375	0.551	1.428
19	1	6.483	0.323	-6.16	0.878	0.095	0.122
20	1	4.494	0.535	-3.959	0.729	0.223	0.334
21	1	6.179	0.885	-5.294	0.574	0.365	0.668
22	1	4.38	1.435	-2.945	0.489	0.445	0.932
23	1	0.571	1.484	0.914	0.135	0.821	5.33
24	1	2.722	2.872	0.15	0.25	0.676	2.429
25	1	3.75	5.806	2.056	0.145	0.8	4.66
26	1	2.707	0.292	-2.415	0.853	0.114	0.15
27	1	1.327	1.153	-0.173	0.234	0.711	2.865
28	1	4.624	16.391	11.767	0.097	0.851	6.645
29	1	6.338	0.242	-6.096	0.923	0.058	0.071
30	1	7.557	6.713	-0.844	0.431	0.507	1.2
31	1	12.866	0.321	-12.545	0.93	0.055	0.067
32	1	1.11	0.335	-0.775	0.784	0.172	0.242
33	1	2.858	0.314	-2.543	0.904	0.072	0.09
34	1	4.53	0.286	-4.244	0.874	0.098	0.126
35	1	1.28	3.01	1.73	0.195	0.729	3.129
36	1	1.399	0.319	-1.079	0.785	0.171	0.24
37	1	4.586	0.227	-4.359	0.907	0.07	0.088
38	1	2.129	9.401	7.272	0.076	0.882	8.698
39	1	4.586	0.227	-4.359	0.907	0.07	0.088
40	1	26.627	0.228	-26.399	0.993	0.005	0.006			Model	AICC	log L	Parameters	Rate distributions
41	1	1.22	0.579	-0.64	0.411	0.528	1.304			Nucleotide GTR	1417.13	-691.2	17
42	1	2.805	15.686	12.881	0.064	0.9	10.529
43	1	6.753	8.831	2.078	0.356	0.57	1.543
44	1	0.494	1.816	1.323	0.109	0.853	6.759
45	1	5.142	0.282	-4.859	0.889	0.087	0.111
46	1	4.915	0.292	-4.623	0.881	0.094	0.121
47	1	4.53	0.286	-4.244	0.874	0.098	0.126

[truncated: 1 more sheets: Kunitz_Domain_Two]
