# Supplementary material for: The Fast and the Furriest: Investigating the Rate of Selection on Mammalian Toxins
Source: Toxins (Basel). 2022 Dec 1;14(12):842. doi: 10.3390/toxins14120842 (PMC9782207; doi:10.3390/toxins14120842)
Supplement: Supplementary file 1 [file toxins-14-00842-s001.zip › Spreadsheet S4 - MEME results.xlsx]

## Sheet: Blarina
Site	Partition	&alpha;	&beta;<sup>-</sup>	p<sup>-</sup>	&beta;<sup>+</sup>	p<sup>+</sup>	LRT	p-value	# branches under selection	Total branch length	MEME LogL	FEL LogL
1	1	10.29	1.11	1	15.43	0	0	0.67	0	0	-11.39	-11.39
2	1	7.01	0.49	1	14.48	0	0	0.67	0	0	-10.07	-10.07
3	1	0	0	1	0	0	0	1	0	0	0	0
4	1	0	0	1	0	0	0	1	0	0	0	0
5	1	1.12	0	1	1.68	0	0	0.67	0	0	-7.67	-7.67
6	1	0	0	1	0	0	0	1	0	0	0	0
7	1	0	0	1	0	0	0	1	0	0	0	0
8	1	0	0	0	1.6	1	1.51	0.24	0	0	-10.61	-10.61
9	1	0	0	1	0	0	0	1	0	0	0	0
10	1	0	0	1	0	0	0	1	0	0	0	0
11	1	0	0	1	0	0	0	1	0	0	0	0
12	1	0	0	0	3.41	1	1.97	0.18	0	0	-12.73	-12.73
13	1	2.9	0	1	4.35	0	0	0.67	0	0	-8.18	-8.18
14	1	4.82	0	1	7.24	0	0	0.67	0	0	-8.67	-8.67
15	1	1.1	0	1	1.65	0	0	0.67	0	0	-7.63	-7.63
16	1	1.05	0	1	2.04	0	0	0.67	0	0	-6.73	-6.73
17	1	1.06	0.72	1	1.59	0	0	0.67	0	0	-10.84	-10.84
18	1	0	0	0.51	2.27	0.49	1.54	0.23	1	0	-8.81	-8.65
19	1	6.08	0.62	1	9.12	0	0	0.67	0	0	-12.62	-12.62
20	1	0	0	0	3.91	1	4.7	0.04	0	0	-13.07	-13.07
21	1	0	0	1	0	0	0	1	0	0	0	0
22	1	0	0	0	0.66	1	0.99	0.32	0	0	-9.11	-9.11
23	1	200.97	0	0.99	0	0.01	0	0.67	0	0	-10.64	-10.61
24	1	0	0	0.79	13.2	0.21	1.41	0.25	1	0	-9.77	-9.3
25	1	2.31	0	1	3.46	0	0	0.67	0	0	-5.9	-5.9
26	1	8.91	1.34	1	13.37	0	0	0.67	0	0	-12.41	-12.41
27	1	2.6	1.69	1	3.89	0	0	0.67	0	0	-14.24	-14.24
28	1	1.39	0	1	2.09	0	0	0.67	0	0	-8.07	-8.07
29	1	4.42	0	1	6.64	0	0	0.67	0	0	-6.38	-6.38
30	1	1.97	0.08	0	2.9	1	0.1	0.57	0	0	-13.23	-13.24
31	1	2.05	0	1	3.08	0	0	0.67	0	0	-7.74	-7.74
32	1	0	0	1	0	0	0	1	0	0	0	0
33	1	0	0	1	0	0	0	1	0	0	0	0
34	1	0	0	1	0	0	0	1	0	0	0	0
35	1	0	0	1	0	0	0	1	0	0	0	0
36	1	0	0	0	0.52	1	0.06	0.6	1	0	-7.98	-7.98
37	1	0	0	1	0	0	0	1	0	0	0	0
38	1	8.91	0	1	13.37	0	0	0.67	0	0	-6.19	-6.19
39	1	9.53	0	1	14.3	0	0	0.67	0	0	-7.88	-7.88
40	1	0	0	1	0	0	0	1	0	0	0	0
41	1	0	0	1	0	0	0	1	0	0	0	0
42	1	0	0	1	0	0	0	1	0	0	0	0
43	1	0	0	1	0	0	0	1	0	0	0	0			Model fits
44	1	1.05	0	1	1.58	0	0	0.67	0	0	-7	-7			Model	AICC	log L	Parameters	Rate distributions
45	1	0	0	0	2.31	1	3.03	0.11	0	0	-11.57	-11.57			Nucleotide GTR	5862.45	-2910.16	21
46	1	1.53	0.86	1	2.6	0	0	0.67	0	0	-11.61	-11.61			Global MG94xREV	5755.66	-2849.46	28	non-synonymous/synonymous rate ratio for *test*
47	1	0	0	0.75	5.6	0.25	2.66	0.13	1	0	-10.21	-9.51							1	@	0.619
48	1	0	0	0	0.54	1	0.34	0.48	1	0	-7.65	-7.65
49	1	10.42	1.37	1	15.63	0	0	0.67	0	0	-13.45	-13.45
50	1	0	0	0.04	4.44	0.96	1.49	0.24	0	0	-15.47	-15.47
51	1	2.4	0.12	0.01	2.67	0.99	0	0.65	0	0	-11.13	-11.13
52	1	2.82	2.71	1	4.22	0	0	0.67	0	0	-10.93	-10.93
53	1	0	0	0	0.83	1	0.6	0.4	0	0	-7.66	-7.66
54	1	0	0	0	1.06	1	1	0.32	0	0	-7.91	-7.91
55	1	2.82	2.15	1	5.26	0	0	0.67	0	0	-15.55	-15.55
56	1	0	0	1	0	0	0	1	0	0	0	0
57	1	0	0	1	0	0	0	1	0	0	0	0
58	1	0	0	0	0.77	1	1.22	0.28	1	0	-9.02	-9.02
59	1	1.71	0	1	2.56	0	0	0.67	0	0	-5.97	-5.97
60	1	2.49	0	1	3.74	0	0	0.67	0	0	-6.66	-6.66
61	1	1.53	0	1	2.29	0	0	0.67	0	0	-6.27	-6.27
62	1	0	0	1	0	0	0	1	0	0	0	0
63	1	1.75	0	0.87	141.32	0.13	2.55	0.14	1	0	-14.8	-12.38
64	1	0	0	0.65	4.03	0.35	1.51	0.24	1	0	-9.66	-9.33
65	1	0	0	1	0	0	0	1	0	0	0	0
66	1	0	0	1	0	0	0	1	0	0	0	0
67	1	0	0	1	0	0	0	1	0	0	0	0
68	1	0	0	1	0	0	0	1	0	0	0	0
69	1	2.14	0	1	3.22	0	0	0.67	0	0	-8	-8
70	1	0	0	1	0	0	0	1	0	0	0	0
71	1	0	0	1	0	0	0	1	0	0	0	0
72	1	0	0	1	0	0	0	1	0	0	0	0
73	1	0	0	0.64	2.12	0.36	0.82	0.35	1	0	-9.63	-9.59
74	1	0	0	0	3.24	1	2.31	0.15	0	0	-13.44	-13.44
75	1	11.25	1.41	1	16.88	0	0	0.67	0	0	-12.52	-12.52
76	1	0	0	0	0.45	1	0.56	0.41	0	0	-7.47	-7.47
77	1	0	0	0.82	17.97	0.18	2.95	0.11	1	0	-11.82	-9.44
78	1	0	0	1	0	0	0	1	0	0	0	0
79	1	2.41	0.64	1	3.62	0	0	0.67	0	0	-10.35	-10.35
80	1	0	0	0	9.04	1	1.54	0.23	0	0	-16.51	-16.51
81	1	1.22	0	1	1.83	0	0	0.67	0	0	-6.46	-6.46
82	1	0	0	1	0	0	0	1	0	0	0	0
83	1	3.1	0	1	4.65	0	0	0.67	0	0	-9.02	-9.02
84	1	1.82	0	1	2.73	0	0	0.67	0	0	-5.88	-5.88
85	1	0	0	0	0.51	1	0.32	0.48	0	0	-6.62	-6.62
86	1	3.53	1.5	1	5.29	0	0	0.67	0	0	-14.6	-14.6
87	1	8.8	2.42	1	13.2	0	0	0.67	0	0	-15.93	-15.93
88	1	1.25	0.73	1	1.87	0	0	0.67	0	0	-12.14	-12.14
89	1	0	0	0	3.92	1	2.07	0.18	1	0	-14.96	-14.96
90	1	7.45	0.51	1	15.57	0	0	0.67	0	0	-11.09	-11.09
91	1	0	0	0	2.65	1	1.56	0.23	0	0	-11.5	-11.5
92	1	0	0	0.01	0.54	0.99	0.96	0.32	0	0	-9.46	-9.46
93	1	6.67	1.51	1	10	0	0	0.67	0	0	-13.88	-13.88
94	1	9.3	0	1	13.95	0	0	0.67	0	0	-5.82	-5.82
95	1	0	0	0.5	6.94	0.5	2.61	0.13	1	0	-13.78	-13.2
96	1	0	0	0	4.32	1	2.5	0.14	0	0	-12.92	-12.92
97	1	2.42	1.51	1	3.62	0	0	0.67	0	0	-11.84	-11.84
98	1	0	0	1	0	0	0	1	0	0	0	0
99	1	2.27	0.45	1	3.41	0	0	0.67	0	0	-11.36	-11.36
100	1	8.82	0.69	1	13.23	0	0	0.67	0	0	-11.53	-11.53
101	1	0	0	0	1.62	1	0.85	0.35	0	0	-15.17	-15.16
102	1	0	0	0	0.56	1	0.4	0.46	1	0	-7.66	-7.66
103	1	6.56	1.09	1	9.84	0	0	0.67	0	0	-13.22	-13.22
104	1	9.14	0	1	13.72	0	0	0.67	0	0	-6.29	-6.29
105	1	0	0	1	0	0	0	1	0	0	0	0
106	1	2.61	0	0.74	7.62	0.26	0.47	0.44	1	0	-13.37	-12.14
107	1	0	0	0	0.58	1	0.36	0.47	1	0	-7.57	-7.57
108	1	0	0	1	0	0	0	1	0	0	0	0
109	1	0	0	0	0.49	1	0.13	0.56	1	0	-7.9	-7.9
110	1	9.78	1.9	1	14.67	0	0	0.67	0	0	-17.4	-17.4
111	1	0	0	1	0	0	0	1	0	0	0	0
112	1	1.03	0.41	0.59	2.13	0.41	0.03	0.62	0	0	-11.3	-11.29
113	1	0	0	0	1.11	1	0.45	0.44	0	0	-11.52	-11.52
114	1	0	0	0	0.67	1	0.7	0.38	0	0	-6.84	-6.84
115	1	1.47	0.75	1	2.2	0	0	0.67	0	0	-10.82	-10.82
116	1	0	0	0	4.48	1	5.26	0.03	0	0	-13.07	-13.07
117	1	0	0	0.32	2.29	0.68	1.66	0.22	0	0	-12.35	-12.26
118	1	18.44	1.58	1	27.66	0	0	0.67	0	0	-13.36	-13.36
119	1	0	0	0	3.39	1	1.07	0.3	0	0	-14.96	-14.96
120	1	0.57	0.3	0.82	64.52	0.18	2.59	0.13	0	0	-16.04	-14.79
121	1	0	0	0	0.48	1	0.36	0.47	1	0	-7.81	-7.81
122	1	0	0	0	10.76	1	0.85	0.35	0	0	-12.76	-12.76
123	1	11.15	0.72	1	16.73	0	0	0.67	0	0	-10.05	-10.05
124	1	3.45	0.27	0	5.77	1	0.01	0.63	0	0	-11.4	-11.4
125	1	5.23	1.31	1	12.04	0	0	0.67	0	0	-14.14	-14.14
126	1	0	0	0.45	24.94	0.55	3.9	0.07	0	0	-16.49	-16.1
127	1	0	0	0	1.79	1	0.25	0.51	1	0	-11.33	-11.33
128	1	2.09	0.52	1	3.13	0	0	0.67	0	0	-11.05	-11.05
129	1	0	0	0.87	66.97	0.13	4.55	0.05	1	0	-11.47	-9.35
130	1	4.85	2.52	0.82	111.95	0.18	0.9	0.34	0	0	-19.48	-19.04
131	1	1.15	0.67	1	1.73	0	0	0.67	0	0	-12.92	-12.92
132	1	1.03	0.62	1	1.54	0	0	0.67	0	0	-10	-10
133	1	2.11	0	1	3.16	0	0	0.67	0	0	-6.58	-6.58
134	1	0	0	1	0	0	0	1	0	0	0	0
135	1	0	0	1	0	0	0	1	0	0	0	0
136	1	2.27	0	1	3.41	0	0	0.67	0	0	-6.83	-6.83
137	1	0	0	1	0	0	0	1	0	0	0	0
138	1	0	0	1	0	0	0	1	0	0	0	0
139	1	0	0	1	0	0	0	1	0	0	0	0
140	1	0	0	0	0.8	1	1.08	0.3	0	0	-8.15	-8.15
141	1	0	0	0	0.8	1	1.08	0.3	0	0	-8.15	-8.15
142	1	0	0	0	1.99	1	1.11	0.3	1	0	-16.13	-16.13
143	1	0	0	1	0	0	0	1	0	0	0	0
144	1	2.37	1.2	1	3.56	0	0	0.67	0	0	-11.67	-11.67
145	1	0	0	0	3.36	1	0.76	0.37	0	0	-14.57	-14.57
146	1	3.1	0	1	4.65	0	0	0.67	0	0	-7.83	-7.83
147	1	2.08	0.67	1	3.12	0	0	0.67	0	0	-9.88	-9.88
148	1	0	0	0.71	5.9	0.29	2.52	0.14	1	0	-9.82	-9.13
149	1	0.75	0	1	1.13	0	0	0.67	0	0	-7.03	-7.03
150	1	113.76	0.53	1	170.63	0	0	0.67	0	0	-13.81	-13.81
151	1	8.73	0	1	13.1	0	0	0.67	0	0	-5.48	-5.48
152	1	6.63	0.57	1	9.94	0	0	0.67	0	0	-12.27	-12.27
153	1	0	0	1	0	0	0	1	0	0	0	0
154	1	9.34	0.61	1	14.01	0	0	0.67	0	0	-9.62	-9.62
155	1	0	0	1	0	0	0	1	0	0	0	0
156	1	0	0	1	0	0	0	1	0	0	0	0
157	1	0	0	1	0	0	0	1	0	0	0	0
158	1	0	0	1	0	0	0	1	0	0	0	0
159	1	0	0	1	0	0	0	1	0	0	0	0
160	1	11.26	0	1	16.88	0	0	0.67	0	0	-7.55	-7.55
161	1	0	0	1	0	0	0	1	0	0	0	0
162	1	0	0	1	0	0	0	1	0	0	0	0
163	1	0	0	1	0	0	0	1	0	0	0	0
164	1	0	0	1	0	0	0	1	0	0	0	0
165	1	0	0	1	0	0	0	1	0	0	0	0
166	1	0	0	1	0	0	0	1	0	0	0	0
167	1	0	0	1	0	0	0	1	0	0	0	0
168	1	0	0	0.19	1.57	0.81	0.5	0.43	0	0	-12.88	-12.86
169	1	0	0	1	0	0	0	1	0	0	0	0
170	1	6.03	1.47	1	9.05	0	0	0.67	0	0	-13.06	-13.06
171	1	2.62	1.31	1	3.93	0	0	0.67	0	0	-12.56	-12.56
172	1	0	0	1	0	0	0	1	0	0	0	0
173	1	8.41	0	1	12.62	0	0	0.67	0	0	-8.55	-8.55
174	1	0	0	1	0	0	0	1	0	0	0	0
175	1	10.59	0	1	15.89	0	0	0.67	0	0	-7.18	-7.18
176	1	0	0	0.01	0.44	0.99	0.21	0.52	1	0	-9.66	-9.66
177	1	0	0	0	1.77	1	0.54	0.42	0	0	-13.4	-13.4
178	1	0	0	0	1.81	1	2	0.18	0	0	-11.85	-11.85
179	1	1.1	0.09	0	1.47	1	0.05	0.61	0	0	-14.33	-14.33
180	1	8.72	1.67	1	13.08	0	0	0.67	0	0	-14.15	-14.15
181	1	7.07	0.55	0	7.63	1	0	0.66	0	0	-17.14	-17.14
182	1	8.91	3.82	1	13.37	0	0	0.67	0	0	-16.25	-16.25
183	1	0	0	0.81	4297.83	0.19	10.75	0	2	0	-22.8	-17.59
184	1	1.51	0.73	1	2.27	0	0	0.67	0	0	-12.09	-12.09
185	1	9.44	0.82	1	14.16	0	0	0.67	0	0	-15.15	-15.15
186	1	10.36	1.38	1	15.54	0	0	0.67	0	0	-15.49	-15.49
187	1	0	0	0	2.37	1	1.74	0.21	0	0	-11.15	-11.15
188	1	0	0	0	1.2	1	0.79	0.36	0	0	-10.46	-10.46
189	1	0	0	1	0	0	0	1	0	0	0	0
190	1	0	0	0	0.67	1	0.54	0.42	0	0	-6.77	-6.77
191	1	2.11	0	1	3.16	0	0	0.67	0	0	-7.26	-7.26
192	1	0	0	1	0	0	0	1	0	0	0	0
193	1	6.59	0.52	1	9.89	0	0	0.67	0	0	-11.28	-11.28
194	1	1.73	0.69	1	2.6	0	0	0.67	0	0	-10.23	-10.23
195	1	0	0	0.36	3.94	0.64	1.6	0.23	1	0	-12.92	-12.83
196	1	2.49	0	1	3.74	0	0	0.67	0	0	-6.66	-6.66
197	1	0	0	0	0.8	1	1.08	0.3	0	0	-8.15	-8.15
198	1	0	0	0	0.78	1	0.81	0.35	0	0	-8.73	-8.73
199	1	8.91	0	1	13.37	0	0	0.67	0	0	-6.31	-6.31
200	1	2.27	0.74	0.7	3.96	0.3	0.05	0.61	0	0	-13.69	-13.64
201	1	6.54	0.68	0.69	11.36	0.31	0.04	0.61	0	0	-14.62	-14.47
202	1	8.41	0	1	12.62	0	0	0.67	0	0	-6.88	-6.88
203	1	0	0	0	0.59	1	0.64	0.39	1	0	-7.98	-7.98
204	1	11.66	1.9	1	17.49	0	0	0.67	0	0	-14.05	-14.05
205	1	0	0	0.01	0.62	0.99	0.66	0.39	0	0	-8.74	-8.74
206	1	0	0	0	1.19	1	0.55	0.41	0	0	-10.66	-10.66
207	1	0	0	0.01	0.41	0.99	0.36	0.47	0	0	-8.72	-8.72
208	1	1.58	0	0.74	4.81	0.26	0.31	0.49	1	0	-12.26	-11.72
209	1	8.87	0	1	13.3	0	0	0.67	0	0	-6.4	-6.4
210	1	0	0	0	1.72	1	0.44	0.45	0	0	-12.67	-12.67
211	1	3.6	0	1	5.4	0	0	0.67	0	0	-8.13	-8.13
212	1	0	0	0	0.55	1	0.33	0.48	0	0	-8.78	-8.78
213	1	0	0	0	2.72	1	2	0.18	0	0	-11.71	-11.71
214	1	0	0	1	0	0	0	1	0	0	0	0
215	1	0	0	1	0	0	0	1	0	0	0	0
216	1	8.41	0	1	12.62	0	0	0.67	0	0	-6.88	-6.88
217	1	0	0	1	0	0	0	1	0	0	0	0
218	1	1.18	0	1	1.77	0	0	0.67	0	0	-7.27	-7.27
219	1	7.65	0	0.76	8.74	0.24	0.01	0.65	1	0	-12.13	-11
220	1	0	0	0	0.42	1	0.04	0.61	0	0	-8.54	-8.54
221	1	8.93	1.11	1	22.8	0	0	0.67	0	0	-11.25	-11.25
222	1	2.56	0	1	3.83	0	0	0.67	0	0	-6.82	-6.82
223	1	0	0	0.65	3.05	0.35	0.9	0.34	1	0	-8.96	-8.85
224	1	9.3	0	1	13.95	0	0	0.67	0	0	-5.94	-5.94
225	1	2.27	0	1	3.41	0	0	0.67	0	0	-6.75	-6.75
226	1	0	0	0.72	3.94	0.28	0.98	0.32	1	0	-9.82	-9.62
227	1	0	0	1	0	0	0	1	0	0	0	0
228	1	0	0	0	1.6	1	1.62	0.22	0	0	-10.47	-10.47
229	1	0	0	1	0	0	0	1	0	0	0	0
230	1	0	0	1	0	0	0	1	0	0	0	0
231	1	1.12	0	1	1.68	0	0	0.67	0	0	-8.29	-8.29
232	1	0	0	1	0	0	0	1	0	0	0	0
233	1	3.14	0	1	4.71	0	0	0.67	0	0	-7.74	-7.74
234	1	2.47	0	1	3.71	0	0	0.67	0	0	-8.21	-8.21
235	1	0	0	1	0	0	0	1	0	0	0	0
236	1	0	0	1	0	0	0	1	0	0	0	0
237	1	0	0	1	0	0	0	1	0	0	0	0
238	1	9.77	0	1	14.65	0	0	0.67	0	0	-5.39	-5.39
239	1	0	0	1	0	0	0	1	0	0	0	0
240	1	0	0	0	0.64	1	0.67	0.39	0	0	-7.66	-7.66
241	1	0	0	1	0	0	0	1	0	0	0	0
242	1	2.64	0	1	3.95	0	0	0.67	0	0	-6.7	-6.7
243	1	0	0	1	0	0	0	1	0	0	0	0
244	1	0	0	0.01	0.54	0.99	0.49	0.43	0	0	-7.98	-7.98
245	1	0	0	0.01	0.54	0.99	0.95	0.33	0	0	-8.83	-8.83
246	1	0	0	1	0	0	0	1	0	0	0	0
247	1	0	0	1	0	0	0	1	0	0	0	0
248	1	1.71	0	1	2.56	0	0	0.67	0	0	-6.22	-6.22
249	1	1.09	0.09	0	1.69	1	0.12	0.57	0	0	-13.74	-13.74
250	1	0	0	0	5.61	1	2.71	0.12	0	0	-13.77	-13.77
251	1	0	0	1	0	0	0	1	0	0	0	0
252	1	0	0	1	0	0	0	1	0	0	0	0
253	1	1.09	0	0.8	16.67	0.2	1.5	0.24	1	0	-13.07	-12.22
254	1	0	0	0	5.52	1	1.49	0.24	1	0	-14.61	-14.61
255	1	0	0	0	1.54	1	1.94	0.19	0	0	-10.5	-10.5
256	1	0	0	0	2.13	1	1.5	0.24	1	0	-12.32	-12.32
257	1	0.03	0	0	40.01	1	2	0.18	1	0	-23.74	-23.74
258	1	0	0	1	0	0	0	1	0	0	0	0
259	1	0	0	1	0	0	0	1	0	0	0	0
260	1	2.69	0.23	0	3.95	1	0.06	0.6	0	0	-13.98	-13.98
261	1	0	0	1	0	0	0	1	0	0	0	0
262	1	0	0	1	0	0	0	1	0	0	0	0
263	1	0	0	1	0	0	0	1	0	0	0	0
264	1	0	0	0	1.18	1	1.39	0.25	0	0	-10.85	-10.85
265	1	0	0	1	0	0	0	1	0	0	0	0
266	1	3.9	0.65	1	5.85	0	0	0.67	0	0	-12.98	-12.98
267	1	8.37	0.56	1	12.56	0	0	0.67	0	0	-10.49	-10.49
268	1	0	0	0.01	0.67	0.99	0.69	0.38	0	0	-7.44	-7.44
269	1	0	0	0.76	7.39	0.24	3.54	0.08	1	0	-10.22	-8.87
270	1	0	0	1	0	0	0	1	0	0	0	0
271	1	0	0	1	0	0	0	1	0	0	0	0
272	1	1.49	0.79	1	2.24	0	0	0.67	0	0	-11.2	-11.2
273	1	0	0	1	0	0	0	1	0	0	0	0
274	1	0	0	0	0.51	1	0.56	0.41	0	0	-7.99	-7.99
275	1	0	0	1	0	0	0	1	0	0	0	0
276	1	3.12	2.14	1	4.68	0	0	0.67	0	0	-15.91	-15.91
277	1	1.18	0.53	1	1.77	0	0	0.67	0	0	-11.58	-11.58
278	1	0	0	1	0	0	0	1	0	0	0	0
279	1	0	0	1	0	0	0	1	0	0	0	0

## Sheet: BlarinaMEMEREF
Site	Partition	Branch	EBF
1	0	BLARINASIN_1	1
100	0	BLARINASIN_1	1
101	0	BLARINASIN_1	0.97
102	0	BLARINASIN_1	0.99
103	0	BLARINASIN_1	1
104	0	BLARINASIN_1	1
106	0	BLARINASIN_1	0.88
107	0	BLARINASIN_1	0.99
109	0	BLARINASIN_1	0.99
110	0	BLARINASIN_1	1
112	0	BLARINASIN_1	0.98
113	0	BLARINASIN_1	0.98
114	0	BLARINASIN_1	0.99
115	0	BLARINASIN_1	1
116	0	BLARINASIN_1	0.95
117	0	BLARINASIN_1	0.95
118	0	BLARINASIN_1	1
119	0	BLARINASIN_1	0.94
12	0	BLARINASIN_1	0.93
120	0	BLARINASIN_1	0.5
121	0	BLARINASIN_1	0.99
122	0	BLARINASIN_1	0.82
123	0	BLARINASIN_1	1
124	0	BLARINASIN_1	0.91
125	0	BLARINASIN_1	1
126	0	BLARINASIN_1	0.66
127	0	BLARINASIN_1	0.97
128	0	BLARINASIN_1	1
129	0	BLARINASIN_1	0.36
13	0	BLARINASIN_1	1
130	0	BLARINASIN_1	0.29
131	0	BLARINASIN_1	1
132	0	BLARINASIN_1	1
133	0	BLARINASIN_1	1
136	0	BLARINASIN_1	1
14	0	BLARINASIN_1	1
140	0	BLARINASIN_1	0.98
141	0	BLARINASIN_1	0.98
142	0	BLARINASIN_1	0.97
144	0	BLARINASIN_1	1
145	0	BLARINASIN_1	0.94
146	0	BLARINASIN_1	1
147	0	BLARINASIN_1	1
148	0	BLARINASIN_1	0.92
149	0	BLARINASIN_1	1
15	0	BLARINASIN_1	1
150	0	BLARINASIN_1	1
151	0	BLARINASIN_1	1
152	0	BLARINASIN_1	1
154	0	BLARINASIN_1	1
16	0	BLARINASIN_1	1
160	0	BLARINASIN_1	1
168	0	BLARINASIN_1	0.97
17	0	BLARINASIN_1	1
170	0	BLARINASIN_1	1
171	0	BLARINASIN_1	1
173	0	BLARINASIN_1	1
175	0	BLARINASIN_1	1
176	0	BLARINASIN_1	0.99
177	0	BLARINASIN_1	0.96
178	0	BLARINASIN_1	0.97
179	0	BLARINASIN_1	0.98
18	0	BLARINASIN_1	0.97
180	0	BLARINASIN_1	1
181	0	BLARINASIN_1	0.87
182	0	BLARINASIN_1	1
183	0	BLARINASIN_1	1e+26
184	0	BLARINASIN_1	1
185	0	BLARINASIN_1	1
186	0	BLARINASIN_1	1
187	0	BLARINASIN_1	0.96
188	0	BLARINASIN_1	0.98
19	0	BLARINASIN_1	1
190	0	BLARINASIN_1	0.99
191	0	BLARINASIN_1	1
193	0	BLARINASIN_1	1
194	0	BLARINASIN_1	1
195	0	BLARINASIN_1	0.93
196	0	BLARINASIN_1	1
197	0	BLARINASIN_1	0.98
198	0	BLARINASIN_1	0.99
199	0	BLARINASIN_1	1
2	0	BLARINASIN_1	1
20	0	BLARINASIN_1	0.94
200	0	BLARINASIN_1	0.94
201	0	BLARINASIN_1	0.84
202	0	BLARINASIN_1	1
203	0	BLARINASIN_1	0.99
204	0	BLARINASIN_1	1
205	0	BLARINASIN_1	0.99
206	0	BLARINASIN_1	0.98
207	0	BLARINASIN_1	0.99
208	0	BLARINASIN_1	0.91
209	0	BLARINASIN_1	1
210	0	BLARINASIN_1	0.97
211	0	BLARINASIN_1	1
212	0	BLARINASIN_1	0.99
213	0	BLARINASIN_1	0.95
216	0	BLARINASIN_1	1
218	0	BLARINASIN_1	1
219	0	BLARINASIN_1	0.86
22	0	BLARINASIN_1	0.99
220	0	BLARINASIN_1	0.99
221	0	BLARINASIN_1	1
222	0	BLARINASIN_1	1
223	0	BLARINASIN_1	0.95
224	0	BLARINASIN_1	1
225	0	BLARINASIN_1	1
226	0	BLARINASIN_1	0.93
228	0	BLARINASIN_1	0.98
23	0	BLARINASIN_1	1
231	0	BLARINASIN_1	1
233	0	BLARINASIN_1	1
234	0	BLARINASIN_1	1
238	0	BLARINASIN_1	1
24	0	BLARINASIN_1	0.81
240	0	BLARINASIN_1	0.99
242	0	BLARINASIN_1	1
244	0	BLARINASIN_1	0.99
245	0	BLARINASIN_1	0.99
248	0	BLARINASIN_1	1
249	0	BLARINASIN_1	0.97
25	0	BLARINASIN_1	1
250	0	BLARINASIN_1	0.91
253	0	BLARINASIN_1	0.78
254	0	BLARINASIN_1	0.9
255	0	BLARINASIN_1	0.98
256	0	BLARINASIN_1	0.96
257	0	BLARINASIN_1	19168.3
26	0	BLARINASIN_1	1
260	0	BLARINASIN_1	0.95
264	0	BLARINASIN_1	0.97
266	0	BLARINASIN_1	1
267	0	BLARINASIN_1	1
268	0	BLARINASIN_1	0.99
269	0	BLARINASIN_1	0.88
27	0	BLARINASIN_1	1
272	0	BLARINASIN_1	1
274	0	BLARINASIN_1	0.99
276	0	BLARINASIN_1	1
277	0	BLARINASIN_1	1
28	0	BLARINASIN_1	1
29	0	BLARINASIN_1	1
30	0	BLARINASIN_1	0.96
31	0	BLARINASIN_1	1
36	0	BLARINASIN_1	0.99
38	0	BLARINASIN_1	1
39	0	BLARINASIN_1	1
44	0	BLARINASIN_1	1
45	0	BLARINASIN_1	0.97
46	0	BLARINASIN_1	1
47	0	BLARINASIN_1	0.91
48	0	BLARINASIN_1	0.99
49	0	BLARINASIN_1	1
5	0	BLARINASIN_1	1
50	0	BLARINASIN_1	0.92
51	0	BLARINASIN_1	0.96
52	0	BLARINASIN_1	1
53	0	BLARINASIN_1	0.98
54	0	BLARINASIN_1	0.98
55	0	BLARINASIN_1	1
58	0	BLARINASIN_1	0.99
59	0	BLARINASIN_1	1
60	0	BLARINASIN_1	1
61	0	BLARINASIN_1	1
63	0	BLARINASIN_1	0.19
64	0	BLARINASIN_1	0.95
69	0	BLARINASIN_1	1
73	0	BLARINASIN_1	0.96
74	0	BLARINASIN_1	0.96
75	0	BLARINASIN_1	1
76	0	BLARINASIN_1	0.99
77	0	BLARINASIN_1	0.75
79	0	BLARINASIN_1	1
8	0	BLARINASIN_1	0.98
80	0	BLARINASIN_1	0.85
81	0	BLARINASIN_1	1
83	0	BLARINASIN_1	1
84	0	BLARINASIN_1	1
85	0	BLARINASIN_1	0.99
86	0	BLARINASIN_1	1
87	0	BLARINASIN_1	1
88	0	BLARINASIN_1	1
89	0	BLARINASIN_1	0.93
90	0	BLARINASIN_1	1
91	0	BLARINASIN_1	0.95
92	0	BLARINASIN_1	0.99
93	0	BLARINASIN_1	1
94	0	BLARINASIN_1	1
95	0	BLARINASIN_1	0.88
96	0	BLARINASIN_1	0.93
97	0	BLARINASIN_1	1
99	0	BLARINASIN_1	1
1	0	BLARINASIN_2	1
100	0	BLARINASIN_2	1
101	0	BLARINASIN_2	0.99
102	0	BLARINASIN_2	1
103	0	BLARINASIN_2	1
104	0	BLARINASIN_2	1
106	0	BLARINASIN_2	0.97
107	0	BLARINASIN_2	1
109	0	BLARINASIN_2	1
110	0	BLARINASIN_2	1
112	0	BLARINASIN_2	1
113	0	BLARINASIN_2	0.99
114	0	BLARINASIN_2	1
115	0	BLARINASIN_2	1
116	0	BLARINASIN_2	0.99
117	0	BLARINASIN_2	0.99
118	0	BLARINASIN_2	1
119	0	BLARINASIN_2	0.98
12	0	BLARINASIN_2	0.98
120	0	BLARINASIN_2	0.69
121	0	BLARINASIN_2	1
122	0	BLARINASIN_2	0.95
123	0	BLARINASIN_2	1
124	0	BLARINASIN_2	0.98
125	0	BLARINASIN_2	1
126	0	BLARINASIN_2	0.9
127	0	BLARINASIN_2	0.99
128	0	BLARINASIN_2	1
129	0	BLARINASIN_2	0.73
13	0	BLARINASIN_2	1
130	0	BLARINASIN_2	0.69
131	0	BLARINASIN_2	1
132	0	BLARINASIN_2	1
133	0	BLARINASIN_2	1
136	0	BLARINASIN_2	1
14	0	BLARINASIN_2	1
140	0	BLARINASIN_2	1
141	0	BLARINASIN_2	1
142	0	BLARINASIN_2	0.99
144	0	BLARINASIN_2	1
145	0	BLARINASIN_2	0.98
146	0	BLARINASIN_2	1
147	0	BLARINASIN_2	1
148	0	BLARINASIN_2	0.98
149	0	BLARINASIN_2	1
15	0	BLARINASIN_2	1
150	0	BLARINASIN_2	1
151	0	BLARINASIN_2	1
152	0	BLARINASIN_2	1
154	0	BLARINASIN_2	1
16	0	BLARINASIN_2	1
160	0	BLARINASIN_2	1
168	0	BLARINASIN_2	0.99
17	0	BLARINASIN_2	1
170	0	BLARINASIN_2	1
171	0	BLARINASIN_2	1
173	0	BLARINASIN_2	1
175	0	BLARINASIN_2	1
176	0	BLARINASIN_2	1
177	0	BLARINASIN_2	0.99
178	0	BLARINASIN_2	0.99
179	0	BLARINASIN_2	0.99
18	0	BLARINASIN_2	0.99
180	0	BLARINASIN_2	1
181	0	BLARINASIN_2	0.96
182	0	BLARINASIN_2	1
183	0	BLARINASIN_2	0.02
184	0	BLARINASIN_2	1
185	0	BLARINASIN_2	1
186	0	BLARINASIN_2	1
187	0	BLARINASIN_2	0.99
188	0	BLARINASIN_2	0.99
19	0	BLARINASIN_2	1
190	0	BLARINASIN_2	1
191	0	BLARINASIN_2	1
193	0	BLARINASIN_2	1
194	0	BLARINASIN_2	1
195	0	BLARINASIN_2	0.98
196	0	BLARINASIN_2	1
197	0	BLARINASIN_2	1
198	0	BLARINASIN_2	1
199	0	BLARINASIN_2	1
2	0	BLARINASIN_2	1
20	0	BLARINASIN_2	0.98
200	0	BLARINASIN_2	0.98
201	0	BLARINASIN_2	0.95
202	0	BLARINASIN_2	1
203	0	BLARINASIN_2	1
204	0	BLARINASIN_2	1
205	0	BLARINASIN_2	1
206	0	BLARINASIN_2	0.99
207	0	BLARINASIN_2	1
208	0	BLARINASIN_2	0.98
209	0	BLARINASIN_2	1
210	0	BLARINASIN_2	0.99
211	0	BLARINASIN_2	1
212	0	BLARINASIN_2	1
213	0	BLARINASIN_2	0.99
216	0	BLARINASIN_2	1
218	0	BLARINASIN_2	1
219	0	BLARINASIN_2	0.96
22	0	BLARINASIN_2	1
220	0	BLARINASIN_2	1
221	0	BLARINASIN_2	1
222	0	BLARINASIN_2	1
223	0	BLARINASIN_2	0.99
224	0	BLARINASIN_2	1
225	0	BLARINASIN_2	1
226	0	BLARINASIN_2	0.98
228	0	BLARINASIN_2	0.99
23	0	BLARINASIN_2	1
231	0	BLARINASIN_2	1
233	0	BLARINASIN_2	1
234	0	BLARINASIN_2	1
238	0	BLARINASIN_2	1
24	0	BLARINASIN_2	0.94
240	0	BLARINASIN_2	1
242	0	BLARINASIN_2	1
244	0	BLARINASIN_2	1
245	0	BLARINASIN_2	1
248	0	BLARINASIN_2	1
249	0	BLARINASIN_2	0.99
25	0	BLARINASIN_2	1
250	0	BLARINASIN_2	0.98
253	0	BLARINASIN_2	0.93
254	0	BLARINASIN_2	0.97
255	0	BLARINASIN_2	0.99
256	0	BLARINASIN_2	0.99
257	0	BLARINASIN_2	0.94
26	0	BLARINASIN_2	1
260	0	BLARINASIN_2	0.99
264	0	BLARINASIN_2	0.99
266	0	BLARINASIN_2	1
267	0	BLARINASIN_2	1
268	0	BLARINASIN_2	1
269	0	BLARINASIN_2	0.97
27	0	BLARINASIN_2	1
272	0	BLARINASIN_2	1
274	0	BLARINASIN_2	1
276	0	BLARINASIN_2	1
277	0	BLARINASIN_2	1
28	0	BLARINASIN_2	1
29	0	BLARINASIN_2	1
30	0	BLARINASIN_2	0.99
31	0	BLARINASIN_2	1
36	0	BLARINASIN_2	1
38	0	BLARINASIN_2	1
39	0	BLARINASIN_2	1
44	0	BLARINASIN_2	1
45	0	BLARINASIN_2	0.99
46	0	BLARINASIN_2	1
47	0	BLARINASIN_2	0.97
48	0	BLARINASIN_2	1
49	0	BLARINASIN_2	1
5	0	BLARINASIN_2	1
50	0	BLARINASIN_2	0.98
51	0	BLARINASIN_2	0.99
52	0	BLARINASIN_2	1
53	0	BLARINASIN_2	1
54	0	BLARINASIN_2	1
55	0	BLARINASIN_2	1
58	0	BLARINASIN_2	1
59	0	BLARINASIN_2	1
60	0	BLARINASIN_2	1
61	0	BLARINASIN_2	1
63	0	BLARINASIN_2	0.59
64	0	BLARINASIN_2	0.99
69	0	BLARINASIN_2	1
73	0	BLARINASIN_2	0.99
74	0	BLARINASIN_2	0.99
75	0	BLARINASIN_2	1
76	0	BLARINASIN_2	1
77	0	BLARINASIN_2	0.92
79	0	BLARINASIN_2	1
8	0	BLARINASIN_2	0.99
80	0	BLARINASIN_2	0.96
81	0	BLARINASIN_2	1
83	0	BLARINASIN_2	1
84	0	BLARINASIN_2	1
85	0	BLARINASIN_2	1
86	0	BLARINASIN_2	1
87	0	BLARINASIN_2	1
88	0	BLARINASIN_2	1
89	0	BLARINASIN_2	0.98
90	0	BLARINASIN_2	1
91	0	BLARINASIN_2	0.99
92	0	BLARINASIN_2	1
93	0	BLARINASIN_2	1
94	0	BLARINASIN_2	1
95	0	BLARINASIN_2	0.97
96	0	BLARINASIN_2	0.98
97	0	BLARINASIN_2	1
99	0	BLARINASIN_2	1
1	0	BLTX	1
100	0	BLTX	1
101	0	BLTX	1
102	0	BLTX	1
103	0	BLTX	1
104	0	BLTX	1
106	0	BLTX	1
107	0	BLTX	1
109	0	BLTX	1
110	0	BLTX	1
112	0	BLTX	1
113	0	BLTX	1
114	0	BLTX	1
115	0	BLTX	1
116	0	BLTX	1
117	0	BLTX	1
118	0	BLTX	1
119	0	BLTX	1
12	0	BLTX	1
120	0	BLTX	1
121	0	BLTX	1
122	0	BLTX	1
123	0	BLTX	1
124	0	BLTX	1
125	0	BLTX	1
126	0	BLTX	1
127	0	BLTX	1
128	0	BLTX	1
129	0	BLTX	1
13	0	BLTX	1
130	0	BLTX	1
131	0	BLTX	1
132	0	BLTX	1
133	0	BLTX	1
136	0	BLTX	1
14	0	BLTX	1
140	0	BLTX	1
141	0	BLTX	1
142	0	BLTX	1
144	0	BLTX	1
145	0	BLTX	1
146	0	BLTX	1
147	0	BLTX	1
148	0	BLTX	1
149	0	BLTX	1
15	0	BLTX	1
150	0	BLTX	1
151	0	BLTX	1
152	0	BLTX	1
154	0	BLTX	1
16	0	BLTX	1
160	0	BLTX	1
168	0	BLTX	1
17	0	BLTX	1
170	0	BLTX	1
171	0	BLTX	1
173	0	BLTX	1
175	0	BLTX	1
176	0	BLTX	1
177	0	BLTX	1
178	0	BLTX	1
179	0	BLTX	1
18	0	BLTX	1
180	0	BLTX	1
181	0	BLTX	1
182	0	BLTX	1
183	0	BLTX	1
184	0	BLTX	1
185	0	BLTX	1
186	0	BLTX	1
187	0	BLTX	1
188	0	BLTX	1
19	0	BLTX	1
190	0	BLTX	1
191	0	BLTX	1
193	0	BLTX	1
194	0	BLTX	1
195	0	BLTX	1
196	0	BLTX	1
197	0	BLTX	1
198	0	BLTX	1
199	0	BLTX	1
2	0	BLTX	1
20	0	BLTX	1
200	0	BLTX	1
201	0	BLTX	1
202	0	BLTX	1
203	0	BLTX	1
204	0	BLTX	1
205	0	BLTX	1
206	0	BLTX	1
207	0	BLTX	1
208	0	BLTX	1
209	0	BLTX	1
210	0	BLTX	1
211	0	BLTX	1
212	0	BLTX	1
213	0	BLTX	1
216	0	BLTX	1
218	0	BLTX	1
219	0	BLTX	1
22	0	BLTX	1
220	0	BLTX	1
221	0	BLTX	1
222	0	BLTX	1
223	0	BLTX	1
224	0	BLTX	1
225	0	BLTX	1
226	0	BLTX	1
228	0	BLTX	1
23	0	BLTX	1
231	0	BLTX	1
233	0	BLTX	1
234	0	BLTX	1
238	0	BLTX	1
24	0	BLTX	1
240	0	BLTX	1
242	0	BLTX	1
244	0	BLTX	1
245	0	BLTX	1
248	0	BLTX	1
249	0	BLTX	1
25	0	BLTX	1
250	0	BLTX	1
253	0	BLTX	1
254	0	BLTX	1
255	0	BLTX	1
256	0	BLTX	1
257	0	BLTX	1
26	0	BLTX	1
260	0	BLTX	1
264	0	BLTX	1
266	0	BLTX	1
267	0	BLTX	1
268	0	BLTX	1
269	0	BLTX	1
27	0	BLTX	1
272	0	BLTX	1
274	0	BLTX	1
276	0	BLTX	1
277	0	BLTX	1
28	0	BLTX	1
29	0	BLTX	1
30	0	BLTX	1
31	0	BLTX	1
36	0	BLTX	1
38	0	BLTX	1
39	0	BLTX	1
44	0	BLTX	1
45	0	BLTX	1
46	0	BLTX	1
47	0	BLTX	1
48	0	BLTX	1
49	0	BLTX	1
5	0	BLTX	1
50	0	BLTX	1
51	0	BLTX	1
52	0	BLTX	1
53	0	BLTX	1
54	0	BLTX	1
55	0	BLTX	1
58	0	BLTX	1
59	0	BLTX	1
60	0	BLTX	1
61	0	BLTX	1
63	0	BLTX	1
64	0	BLTX	1
69	0	BLTX	1
73	0	BLTX	1
74	0	BLTX	1
75	0	BLTX	1
76	0	BLTX	1
77	0	BLTX	1
79	0	BLTX	1
8	0	BLTX	1
80	0	BLTX	1
81	0	BLTX	1
83	0	BLTX	1
84	0	BLTX	1
85	0	BLTX	1
86	0	BLTX	1
87	0	BLTX	1
88	0	BLTX	1
89	0	BLTX	1
90	0	BLTX	1
91	0	BLTX	1
92	0	BLTX	1
93	0	BLTX	1
94	0	BLTX	1
95	0	BLTX	1
96	0	BLTX	1
97	0	BLTX	1
99	0	BLTX	1
1	0	BLTX_AB111919	1
100	0	BLTX_AB111919	1
101	0	BLTX_AB111919	0.99
102	0	BLTX_AB111919	1
103	0	BLTX_AB111919	1
104	0	BLTX_AB111919	1
106	0	BLTX_AB111919	0.95
107	0	BLTX_AB111919	1
109	0	BLTX_AB111919	1
110	0	BLTX_AB111919	1
112	0	BLTX_AB111919	0.99
113	0	BLTX_AB111919	0.99
114	0	BLTX_AB111919	1
115	0	BLTX_AB111919	1
116	0	BLTX_AB111919	0.98
117	0	BLTX_AB111919	0.98
118	0	BLTX_AB111919	1
119	0	BLTX_AB111919	0.97
12	0	BLTX_AB111919	0.98
120	0	BLTX_AB111919	0.54
121	0	BLTX_AB111919	1
122	0	BLTX_AB111919	0.95
123	0	BLTX_AB111919	1
124	0	BLTX_AB111919	0.96
125	0	BLTX_AB111919	1
126	0	BLTX_AB111919	0.83
127	0	BLTX_AB111919	0.99
128	0	BLTX_AB111919	1
129	0	BLTX_AB111919	0.59
13	0	BLTX_AB111919	1
130	0	BLTX_AB111919	0.53
131	0	BLTX_AB111919	1
132	0	BLTX_AB111919	1
133	0	BLTX_AB111919	1
136	0	BLTX_AB111919	1
14	0	BLTX_AB111919	1
140	0	BLTX_AB111919	1
141	0	BLTX_AB111919	1
142	0	BLTX_AB111919	1e+26
144	0	BLTX_AB111919	1
145	0	BLTX_AB111919	0.98
146	0	BLTX_AB111919	1
147	0	BLTX_AB111919	1
148	0	BLTX_AB111919	0.96
149	0	BLTX_AB111919	1
15	0	BLTX_AB111919	1
150	0	BLTX_AB111919	1
151	0	BLTX_AB111919	1
152	0	BLTX_AB111919	1
154	0	BLTX_AB111919	1
16	0	BLTX_AB111919	1
160	0	BLTX_AB111919	1
168	0	BLTX_AB111919	0.99
17	0	BLTX_AB111919	1
170	0	BLTX_AB111919	1
171	0	BLTX_AB111919	1
173	0	BLTX_AB111919	1
175	0	BLTX_AB111919	1
176	0	BLTX_AB111919	1
177	0	BLTX_AB111919	0.99
178	0	BLTX_AB111919	0.98
179	0	BLTX_AB111919	0.99
18	0	BLTX_AB111919	0.98
180	0	BLTX_AB111919	1
181	0	BLTX_AB111919	0.95
182	0	BLTX_AB111919	1
183	0	BLTX_AB111919	0.02
184	0	BLTX_AB111919	1
185	0	BLTX_AB111919	1
186	0	BLTX_AB111919	1
187	0	BLTX_AB111919	0.98
188	0	BLTX_AB111919	0.99
19	0	BLTX_AB111919	1
190	0	BLTX_AB111919	1
191	0	BLTX_AB111919	1
193	0	BLTX_AB111919	1
194	0	BLTX_AB111919	1
195	0	BLTX_AB111919	0.97
196	0	BLTX_AB111919	1
197	0	BLTX_AB111919	1
198	0	BLTX_AB111919	0.99
199	0	BLTX_AB111919	1
2	0	BLTX_AB111919	1
20	0	BLTX_AB111919	0.97
200	0	BLTX_AB111919	0.97
201	0	BLTX_AB111919	0.92
202	0	BLTX_AB111919	1
203	0	BLTX_AB111919	1
204	0	BLTX_AB111919	1
205	0	BLTX_AB111919	1
206	0	BLTX_AB111919	0.99
207	0	BLTX_AB111919	1
208	0	BLTX_AB111919	0.96
209	0	BLTX_AB111919	1
210	0	BLTX_AB111919	0.99
211	0	BLTX_AB111919	1
212	0	BLTX_AB111919	1
213	0	BLTX_AB111919	0.98
216	0	BLTX_AB111919	1
218	0	BLTX_AB111919	1
219	0	BLTX_AB111919	0.93
22	0	BLTX_AB111919	0.99
220	0	BLTX_AB111919	1
221	0	BLTX_AB111919	1
222	0	BLTX_AB111919	1
223	0	BLTX_AB111919	0.98
224	0	BLTX_AB111919	1
225	0	BLTX_AB111919	1
226	0	BLTX_AB111919	0.96
228	0	BLTX_AB111919	0.99
23	0	BLTX_AB111919	1
231	0	BLTX_AB111919	1
233	0	BLTX_AB111919	1
234	0	BLTX_AB111919	1
238	0	BLTX_AB111919	1
24	0	BLTX_AB111919	0.91
240	0	BLTX_AB111919	1
242	0	BLTX_AB111919	1
244	0	BLTX_AB111919	1
245	0	BLTX_AB111919	1
248	0	BLTX_AB111919	1
249	0	BLTX_AB111919	0.99
25	0	BLTX_AB111919	1
250	0	BLTX_AB111919	0.95
253	0	BLTX_AB111919	0.89
254	0	BLTX_AB111919	0.97
255	0	BLTX_AB111919	0.99
256	0	BLTX_AB111919	0.99
257	0	BLTX_AB111919	0.72
26	0	BLTX_AB111919	1
260	0	BLTX_AB111919	0.97
264	0	BLTX_AB111919	0.99
266	0	BLTX_AB111919	1
267	0	BLTX_AB111919	1
268	0	BLTX_AB111919	0.99
269	0	BLTX_AB111919	0.93
27	0	BLTX_AB111919	1
272	0	BLTX_AB111919	1
274	0	BLTX_AB111919	1
276	0	BLTX_AB111919	1
277	0	BLTX_AB111919	1
28	0	BLTX_AB111919	1
29	0	BLTX_AB111919	1
30	0	BLTX_AB111919	0.98
31	0	BLTX_AB111919	1
36	0	BLTX_AB111919	1
38	0	BLTX_AB111919	1
39	0	BLTX_AB111919	1
44	0	BLTX_AB111919	1
45	0	BLTX_AB111919	0.99
46	0	BLTX_AB111919	1
47	0	BLTX_AB111919	0.96
48	0	BLTX_AB111919	1
49	0	BLTX_AB111919	1
5	0	BLTX_AB111919	1
50	0	BLTX_AB111919	0.97
51	0	BLTX_AB111919	0.98
52	0	BLTX_AB111919	1
53	0	BLTX_AB111919	0.99
54	0	BLTX_AB111919	0.99
55	0	BLTX_AB111919	1
58	0	BLTX_AB111919	0.99
59	0	BLTX_AB111919	1
60	0	BLTX_AB111919	1
61	0	BLTX_AB111919	1
63	0	BLTX_AB111919	1e+26
64	0	BLTX_AB111919	0.97
69	0	BLTX_AB111919	1
73	0	BLTX_AB111919	0.98
74	0	BLTX_AB111919	0.98
75	0	BLTX_AB111919	1
76	0	BLTX_AB111919	1
77	0	BLTX_AB111919	0.88
79	0	BLTX_AB111919	1
8	0	BLTX_AB111919	0.99
80	0	BLTX_AB111919	0.95
81	0	BLTX_AB111919	1
83	0	BLTX_AB111919	1
84	0	BLTX_AB111919	1
85	0	BLTX_AB111919	1
86	0	BLTX_AB111919	1
87	0	BLTX_AB111919	1
88	0	BLTX_AB111919	1
89	0	BLTX_AB111919	0.97
90	0	BLTX_AB111919	1
91	0	BLTX_AB111919	0.98
92	0	BLTX_AB111919	1
93	0	BLTX_AB111919	1
94	0	BLTX_AB111919	1
95	0	BLTX_AB111919	0.94
96	0	BLTX_AB111919	0.97
97	0	BLTX_AB111919	1
99	0	BLTX_AB111919	1
1	0	KLK1BLARSINAB105055	1
100	0	KLK1BLARSINAB105055	1
101	0	KLK1BLARSINAB105055	1
102	0	KLK1BLARSINAB105055	1
103	0	KLK1BLARSINAB105055	1
104	0	KLK1BLARSINAB105055	1
106	0	KLK1BLARSINAB105055	1
107	0	KLK1BLARSINAB105055	1
109	0	KLK1BLARSINAB105055	1
110	0	KLK1BLARSINAB105055	1
112	0	KLK1BLARSINAB105055	1
113	0	KLK1BLARSINAB105055	1
114	0	KLK1BLARSINAB105055	1
115	0	KLK1BLARSINAB105055	1
116	0	KLK1BLARSINAB105055	1
117	0	KLK1BLARSINAB105055	1
118	0	KLK1BLARSINAB105055	1
119	0	KLK1BLARSINAB105055	1
12	0	KLK1BLARSINAB105055	1
120	0	KLK1BLARSINAB105055	1
121	0	KLK1BLARSINAB105055	1
122	0	KLK1BLARSINAB105055	1
123	0	KLK1BLARSINAB105055	1
124	0	KLK1BLARSINAB105055	1
125	0	KLK1BLARSINAB105055	1
126	0	KLK1BLARSINAB105055	1
127	0	KLK1BLARSINAB105055	1
128	0	KLK1BLARSINAB105055	1
129	0	KLK1BLARSINAB105055	1
13	0	KLK1BLARSINAB105055	1
130	0	KLK1BLARSINAB105055	1
131	0	KLK1BLARSINAB105055	1
132	0	KLK1BLARSINAB105055	1
133	0	KLK1BLARSINAB105055	1
136	0	KLK1BLARSINAB105055	1
14	0	KLK1BLARSINAB105055	1
140	0	KLK1BLARSINAB105055	1
141	0	KLK1BLARSINAB105055	1
142	0	KLK1BLARSINAB105055	1
144	0	KLK1BLARSINAB105055	1
145	0	KLK1BLARSINAB105055	1
146	0	KLK1BLARSINAB105055	1
147	0	KLK1BLARSINAB105055	1
148	0	KLK1BLARSINAB105055	1
149	0	KLK1BLARSINAB105055	1
15	0	KLK1BLARSINAB105055	1
150	0	KLK1BLARSINAB105055	1
151	0	KLK1BLARSINAB105055	1
152	0	KLK1BLARSINAB105055	1
154	0	KLK1BLARSINAB105055	1
16	0	KLK1BLARSINAB105055	1
160	0	KLK1BLARSINAB105055	1
168	0	KLK1BLARSINAB105055	1
17	0	KLK1BLARSINAB105055	1
170	0	KLK1BLARSINAB105055	1
171	0	KLK1BLARSINAB105055	1
173	0	KLK1BLARSINAB105055	1
175	0	KLK1BLARSINAB105055	1
176	0	KLK1BLARSINAB105055	1
177	0	KLK1BLARSINAB105055	1
178	0	KLK1BLARSINAB105055	1
179	0	KLK1BLARSINAB105055	1
18	0	KLK1BLARSINAB105055	1
180	0	KLK1BLARSINAB105055	1
181	0	KLK1BLARSINAB105055	1
182	0	KLK1BLARSINAB105055	1
183	0	KLK1BLARSINAB105055	1
184	0	KLK1BLARSINAB105055	1
185	0	KLK1BLARSINAB105055	1
186	0	KLK1BLARSINAB105055	1
187	0	KLK1BLARSINAB105055	1
188	0	KLK1BLARSINAB105055	1
19	0	KLK1BLARSINAB105055	1
190	0	KLK1BLARSINAB105055	1
191	0	KLK1BLARSINAB105055	1
193	0	KLK1BLARSINAB105055	1
194	0	KLK1BLARSINAB105055	1
195	0	KLK1BLARSINAB105055	1
196	0	KLK1BLARSINAB105055	1
197	0	KLK1BLARSINAB105055	1
198	0	KLK1BLARSINAB105055	1
199	0	KLK1BLARSINAB105055	1
2	0	KLK1BLARSINAB105055	1
20	0	KLK1BLARSINAB105055	1
200	0	KLK1BLARSINAB105055	1
201	0	KLK1BLARSINAB105055	1
202	0	KLK1BLARSINAB105055	1
203	0	KLK1BLARSINAB105055	1
204	0	KLK1BLARSINAB105055	1
205	0	KLK1BLARSINAB105055	1
206	0	KLK1BLARSINAB105055	1
207	0	KLK1BLARSINAB105055	1
208	0	KLK1BLARSINAB105055	1
209	0	KLK1BLARSINAB105055	1
210	0	KLK1BLARSINAB105055	1
211	0	KLK1BLARSINAB105055	1
212	0	KLK1BLARSINAB105055	1
213	0	KLK1BLARSINAB105055	1
216	0	KLK1BLARSINAB105055	1
218	0	KLK1BLARSINAB105055	1
219	0	KLK1BLARSINAB105055	1
22	0	KLK1BLARSINAB105055	1
220	0	KLK1BLARSINAB105055	1
221	0	KLK1BLARSINAB105055	1
222	0	KLK1BLARSINAB105055	1
223	0	KLK1BLARSINAB105055	1
224	0	KLK1BLARSINAB105055	1
225	0	KLK1BLARSINAB105055	1
226	0	KLK1BLARSINAB105055	1
228	0	KLK1BLARSINAB105055	1
23	0	KLK1BLARSINAB105055	1
231	0	KLK1BLARSINAB105055	1
233	0	KLK1BLARSINAB105055	1
234	0	KLK1BLARSINAB105055	1
238	0	KLK1BLARSINAB105055	1
24	0	KLK1BLARSINAB105055	1
240	0	KLK1BLARSINAB105055	1
242	0	KLK1BLARSINAB105055	1
244	0	KLK1BLARSINAB105055	1
245	0	KLK1BLARSINAB105055	1
248	0	KLK1BLARSINAB105055	1
249	0	KLK1BLARSINAB105055	1
25	0	KLK1BLARSINAB105055	1
250	0	KLK1BLARSINAB105055	1
253	0	KLK1BLARSINAB105055	1
254	0	KLK1BLARSINAB105055	1
255	0	KLK1BLARSINAB105055	1
256	0	KLK1BLARSINAB105055	1
257	0	KLK1BLARSINAB105055	1
26	0	KLK1BLARSINAB105055	1
260	0	KLK1BLARSINAB105055	1
264	0	KLK1BLARSINAB105055	1
266	0	KLK1BLARSINAB105055	1
267	0	KLK1BLARSINAB105055	1
268	0	KLK1BLARSINAB105055	1
269	0	KLK1BLARSINAB105055	1
27	0	KLK1BLARSINAB105055	1
272	0	KLK1BLARSINAB105055	1
274	0	KLK1BLARSINAB105055	1
276	0	KLK1BLARSINAB105055	1
277	0	KLK1BLARSINAB105055	1
28	0	KLK1BLARSINAB105055	1
29	0	KLK1BLARSINAB105055	1
30	0	KLK1BLARSINAB105055	1
31	0	KLK1BLARSINAB105055	1
36	0	KLK1BLARSINAB105055	1
38	0	KLK1BLARSINAB105055	1
39	0	KLK1BLARSINAB105055	1
44	0	KLK1BLARSINAB105055	1
45	0	KLK1BLARSINAB105055	1
46	0	KLK1BLARSINAB105055	1
47	0	KLK1BLARSINAB105055	1
48	0	KLK1BLARSINAB105055	1
49	0	KLK1BLARSINAB105055	1
5	0	KLK1BLARSINAB105055	1
50	0	KLK1BLARSINAB105055	1
51	0	KLK1BLARSINAB105055	1
52	0	KLK1BLARSINAB105055	1
53	0	KLK1BLARSINAB105055	1
54	0	KLK1BLARSINAB105055	1
55	0	KLK1BLARSINAB105055	1
58	0	KLK1BLARSINAB105055	1
59	0	KLK1BLARSINAB105055	1
60	0	KLK1BLARSINAB105055	1
61	0	KLK1BLARSINAB105055	1
63	0	KLK1BLARSINAB105055	1
64	0	KLK1BLARSINAB105055	1
69	0	KLK1BLARSINAB105055	1
73	0	KLK1BLARSINAB105055	1
74	0	KLK1BLARSINAB105055	1
75	0	KLK1BLARSINAB105055	1
76	0	KLK1BLARSINAB105055	1
77	0	KLK1BLARSINAB105055	1
79	0	KLK1BLARSINAB105055	1
8	0	KLK1BLARSINAB105055	1
80	0	KLK1BLARSINAB105055	1
81	0	KLK1BLARSINAB105055	1
83	0	KLK1BLARSINAB105055	1
84	0	KLK1BLARSINAB105055	1
85	0	KLK1BLARSINAB105055	1
86	0	KLK1BLARSINAB105055	1
87	0	KLK1BLARSINAB105055	1
88	0	KLK1BLARSINAB105055	1
89	0	KLK1BLARSINAB105055	1
90	0	KLK1BLARSINAB105055	1
91	0	KLK1BLARSINAB105055	1
92	0	KLK1BLARSINAB105055	1
93	0	KLK1BLARSINAB105055	1
94	0	KLK1BLARSINAB105055	1
95	0	KLK1BLARSINAB105055	1
96	0	KLK1BLARSINAB105055	1
97	0	KLK1BLARSINAB105055	1
99	0	KLK1BLARSINAB105055	1
1	0	KLK1_BL1	1
100	0	KLK1_BL1	1
101	0	KLK1_BL1	73.39
102	0	KLK1_BL1	231.33
103	0	KLK1_BL1	1
104	0	KLK1_BL1	1
106	0	KLK1_BL1	0.09
107	0	KLK1_BL1	154.19
109	0	KLK1_BL1	193.51
110	0	KLK1_BL1	1
112	0	KLK1_BL1	0.56
113	0	KLK1_BL1	47.45
114	0	KLK1_BL1	57.71
115	0	KLK1_BL1	1
116	0	KLK1_BL1	4.09
117	0	KLK1_BL1	0.59
118	0	KLK1_BL1	1
119	0	KLK1_BL1	0.78
12	0	KLK1_BL1	8.38
120	0	KLK1_BL1	0.05
121	0	KLK1_BL1	156.08
122	0	KLK1_BL1	0.83
123	0	KLK1_BL1	1
124	0	KLK1_BL1	5.11
125	0	KLK1_BL1	1
126	0	KLK1_BL1	2.33
127	0	KLK1_BL1	170.23
128	0	KLK1_BL1	1
129	0	KLK1_BL1	0.02
13	0	KLK1_BL1	1
130	0	KLK1_BL1	0.86
131	0	KLK1_BL1	1
132	0	KLK1_BL1	1
133	0	KLK1_BL1	1
136	0	KLK1_BL1	1
14	0	KLK1_BL1	1
140	0	KLK1_BL1	0.69
141	0	KLK1_BL1	0.69
142	0	KLK1_BL1	6.07
144	0	KLK1_BL1	1
145	0	KLK1_BL1	9.46
146	0	KLK1_BL1	1
147	0	KLK1_BL1	1
148	0	KLK1_BL1	4635.36
149	0	KLK1_BL1	1
15	0	KLK1_BL1	1
150	0	KLK1_BL1	1
151	0	KLK1_BL1	1
152	0	KLK1_BL1	1
154	0	KLK1_BL1	1
16	0	KLK1_BL1	1
160	0	KLK1_BL1	1
168	0	KLK1_BL1	0.32
17	0	KLK1_BL1	1
170	0	KLK1_BL1	1
171	0	KLK1_BL1	1
173	0	KLK1_BL1	1
175	0	KLK1_BL1	1
176	0	KLK1_BL1	0.66
177	0	KLK1_BL1	1.04
178	0	KLK1_BL1	1.12
179	0	KLK1_BL1	5.3
18	0	KLK1_BL1	1883.28
180	0	KLK1_BL1	1
181	0	KLK1_BL1	2.18
182	0	KLK1_BL1	1
183	0	KLK1_BL1	1427.72
184	0	KLK1_BL1	1
185	0	KLK1_BL1	1
186	0	KLK1_BL1	1
187	0	KLK1_BL1	1.07
188	0	KLK1_BL1	20.59
19	0	KLK1_BL1	1
190	0	KLK1_BL1	46.5
191	0	KLK1_BL1	1
193	0	KLK1_BL1	1
194	0	KLK1_BL1	1
195	0	KLK1_BL1	3104.6
196	0	KLK1_BL1	1
197	0	KLK1_BL1	0.69
198	0	KLK1_BL1	0.79
199	0	KLK1_BL1	1
2	0	KLK1_BL1	1
20	0	KLK1_BL1	16.86
200	0	KLK1_BL1	0.57
201	0	KLK1_BL1	1.03
202	0	KLK1_BL1	1
203	0	KLK1_BL1	217.88
204	0	KLK1_BL1	1
205	0	KLK1_BL1	0.65
206	0	KLK1_BL1	62.06
207	0	KLK1_BL1	0.66
208	0	KLK1_BL1	3650.73
209	0	KLK1_BL1	1
210	0	KLK1_BL1	1.26
211	0	KLK1_BL1	1
212	0	KLK1_BL1	0.66
213	0	KLK1_BL1	61.24
216	0	KLK1_BL1	1
218	0	KLK1_BL1	1
219	0	KLK1_BL1	4178.83
22	0	KLK1_BL1	0.82
220	0	KLK1_BL1	0.65
221	0	KLK1_BL1	1
222	0	KLK1_BL1	1
223	0	KLK1_BL1	0.18
224	0	KLK1_BL1	1
225	0	KLK1_BL1	1
226	0	KLK1_BL1	0.1
228	0	KLK1_BL1	1.48
23	0	KLK1_BL1	1
231	0	KLK1_BL1	1
233	0	KLK1_BL1	1
234	0	KLK1_BL1	1
238	0	KLK1_BL1	1
24	0	KLK1_BL1	0.09
240	0	KLK1_BL1	0.71
242	0	KLK1_BL1	1
244	0	KLK1_BL1	0.65
245	0	KLK1_BL1	0.65
248	0	KLK1_BL1	1
249	0	KLK1_BL1	7.35
25	0	KLK1_BL1	1
250	0	KLK1_BL1	1.05
253	0	KLK1_BL1	0.13
254	0	KLK1_BL1	111.75
255	0	KLK1_BL1	5.78
256	0	KLK1_BL1	432.85
257	0	KLK1_BL1	0.78
26	0	KLK1_BL1	1
260	0	KLK1_BL1	4.87
264	0	KLK1_BL1	23.04
266	0	KLK1_BL1	1
267	0	KLK1_BL1	1
268	0	KLK1_BL1	0.66
269	0	KLK1_BL1	0.07
27	0	KLK1_BL1	1
272	0	KLK1_BL1	1
274	0	KLK1_BL1	0.66
276	0	KLK1_BL1	1
277	0	KLK1_BL1	1
28	0	KLK1_BL1	1
29	0	KLK1_BL1	1
30	0	KLK1_BL1	65.89
31	0	KLK1_BL1	1
36	0	KLK1_BL1	268.82
38	0	KLK1_BL1	1
39	0	KLK1_BL1	1
44	0	KLK1_BL1	1
45	0	KLK1_BL1	9.23
46	0	KLK1_BL1	1
47	0	KLK1_BL1	5474.22
48	0	KLK1_BL1	175.84
49	0	KLK1_BL1	1
5	0	KLK1_BL1	1
50	0	KLK1_BL1	0.59
51	0	KLK1_BL1	0.69
52	0	KLK1_BL1	1
53	0	KLK1_BL1	1
54	0	KLK1_BL1	1
55	0	KLK1_BL1	1
58	0	KLK1_BL1	305.18
59	0	KLK1_BL1	1
60	0	KLK1_BL1	1
61	0	KLK1_BL1	1
63	0	KLK1_BL1	0.16
64	0	KLK1_BL1	3462.15
69	0	KLK1_BL1	1
73	0	KLK1_BL1	0.25
74	0	KLK1_BL1	29.41
75	0	KLK1_BL1	1
76	0	KLK1_BL1	96.21
77	0	KLK1_BL1	0.06
79	0	KLK1_BL1	1
8	0	KLK1_BL1	0.5
80	0	KLK1_BL1	1.14
81	0	KLK1_BL1	1
83	0	KLK1_BL1	1
84	0	KLK1_BL1	1
85	0	KLK1_BL1	67.18
86	0	KLK1_BL1	1
87	0	KLK1_BL1	1
88	0	KLK1_BL1	1
89	0	KLK1_BL1	123.64
90	0	KLK1_BL1	1
91	0	KLK1_BL1	1.34
92	0	KLK1_BL1	0.65
93	0	KLK1_BL1	1
94	0	KLK1_BL1	1
95	0	KLK1_BL1	2725.45
96	0	KLK1_BL1	0.7
97	0	KLK1_BL1	1
99	0	KLK1_BL1	1
1	0	KLK2BLARINSINAB105056	1
100	0	KLK2BLARINSINAB105056	1
101	0	KLK2BLARINSINAB105056	0.99
102	0	KLK2BLARINSINAB105056	1
103	0	KLK2BLARINSINAB105056	1
104	0	KLK2BLARINSINAB105056	1
106	0	KLK2BLARINSINAB105056	0.97
107	0	KLK2BLARINSINAB105056	1
109	0	KLK2BLARINSINAB105056	1
110	0	KLK2BLARINSINAB105056	1
112	0	KLK2BLARINSINAB105056	1
113	0	KLK2BLARINSINAB105056	1
114	0	KLK2BLARINSINAB105056	1
115	0	KLK2BLARINSINAB105056	1
116	0	KLK2BLARINSINAB105056	0.99
117	0	KLK2BLARINSINAB105056	0.99
118	0	KLK2BLARINSINAB105056	1
119	0	KLK2BLARINSINAB105056	0.99
12	0	KLK2BLARINSINAB105056	0.98
120	0	KLK2BLARINSINAB105056	0.73
121	0	KLK2BLARINSINAB105056	1
122	0	KLK2BLARINSINAB105056	0.96
123	0	KLK2BLARINSINAB105056	1
124	0	KLK2BLARINSINAB105056	0.98
125	0	KLK2BLARINSINAB105056	1
126	0	KLK2BLARINSINAB105056	0.91
127	0	KLK2BLARINSINAB105056	0.99
128	0	KLK2BLARINSINAB105056	1
129	0	KLK2BLARINSINAB105056	0.76
13	0	KLK2BLARINSINAB105056	1
130	0	KLK2BLARINSINAB105056	0.74
131	0	KLK2BLARINSINAB105056	1
132	0	KLK2BLARINSINAB105056	1
133	0	KLK2BLARINSINAB105056	1
136	0	KLK2BLARINSINAB105056	1
14	0	KLK2BLARINSINAB105056	1
140	0	KLK2BLARINSINAB105056	1
141	0	KLK2BLARINSINAB105056	1
142	0	KLK2BLARINSINAB105056	0.99
144	0	KLK2BLARINSINAB105056	1
145	0	KLK2BLARINSINAB105056	0.99
146	0	KLK2BLARINSINAB105056	1
147	0	KLK2BLARINSINAB105056	1
148	0	KLK2BLARINSINAB105056	0.98
149	0	KLK2BLARINSINAB105056	1
15	0	KLK2BLARINSINAB105056	1
150	0	KLK2BLARINSINAB105056	1
151	0	KLK2BLARINSINAB105056	1
152	0	KLK2BLARINSINAB105056	1
154	0	KLK2BLARINSINAB105056	1
16	0	KLK2BLARINSINAB105056	1
160	0	KLK2BLARINSINAB105056	1
168	0	KLK2BLARINSINAB105056	0.99
17	0	KLK2BLARINSINAB105056	1
170	0	KLK2BLARINSINAB105056	1
171	0	KLK2BLARINSINAB105056	1
173	0	KLK2BLARINSINAB105056	1
175	0	KLK2BLARINSINAB105056	1
176	0	KLK2BLARINSINAB105056	1
177	0	KLK2BLARINSINAB105056	0.99
178	0	KLK2BLARINSINAB105056	0.99
179	0	KLK2BLARINSINAB105056	1
18	0	KLK2BLARINSINAB105056	0.99
180	0	KLK2BLARINSINAB105056	1
181	0	KLK2BLARINSINAB105056	0.97
182	0	KLK2BLARINSINAB105056	1
183	0	KLK2BLARINSINAB105056	0.02
184	0	KLK2BLARINSINAB105056	1
185	0	KLK2BLARINSINAB105056	1
186	0	KLK2BLARINSINAB105056	1
187	0	KLK2BLARINSINAB105056	0.99
188	0	KLK2BLARINSINAB105056	0.99
19	0	KLK2BLARINSINAB105056	1
190	0	KLK2BLARINSINAB105056	1
191	0	KLK2BLARINSINAB105056	1
193	0	KLK2BLARINSINAB105056	1
194	0	KLK2BLARINSINAB105056	1
195	0	KLK2BLARINSINAB105056	0.98
196	0	KLK2BLARINSINAB105056	1
197	0	KLK2BLARINSINAB105056	1
198	0	KLK2BLARINSINAB105056	1
199	0	KLK2BLARINSINAB105056	1
2	0	KLK2BLARINSINAB105056	1
20	0	KLK2BLARINSINAB105056	0.99
200	0	KLK2BLARINSINAB105056	0.99
201	0	KLK2BLARINSINAB105056	0.96
202	0	KLK2BLARINSINAB105056	1
203	0	KLK2BLARINSINAB105056	1
204	0	KLK2BLARINSINAB105056	1
205	0	KLK2BLARINSINAB105056	1
206	0	KLK2BLARINSINAB105056	1
207	0	KLK2BLARINSINAB105056	1
208	0	KLK2BLARINSINAB105056	0.98
209	0	KLK2BLARINSINAB105056	1
210	0	KLK2BLARINSINAB105056	0.99
211	0	KLK2BLARINSINAB105056	1
212	0	KLK2BLARINSINAB105056	1
213	0	KLK2BLARINSINAB105056	0.99
216	0	KLK2BLARINSINAB105056	1
218	0	KLK2BLARINSINAB105056	1
219	0	KLK2BLARINSINAB105056	0.97
22	0	KLK2BLARINSINAB105056	1
220	0	KLK2BLARINSINAB105056	1
221	0	KLK2BLARINSINAB105056	1
222	0	KLK2BLARINSINAB105056	1
223	0	KLK2BLARINSINAB105056	0.99
224	0	KLK2BLARINSINAB105056	1
225	0	KLK2BLARINSINAB105056	1
226	0	KLK2BLARINSINAB105056	0.98
228	0	KLK2BLARINSINAB105056	0.99
23	0	KLK2BLARINSINAB105056	1
231	0	KLK2BLARINSINAB105056	1
233	0	KLK2BLARINSINAB105056	1
234	0	KLK2BLARINSINAB105056	1
238	0	KLK2BLARINSINAB105056	1
24	0	KLK2BLARINSINAB105056	0.95
240	0	KLK2BLARINSINAB105056	1
242	0	KLK2BLARINSINAB105056	1
244	0	KLK2BLARINSINAB105056	1
245	0	KLK2BLARINSINAB105056	1
248	0	KLK2BLARINSINAB105056	1
249	0	KLK2BLARINSINAB105056	0.99
25	0	KLK2BLARINSINAB105056	1
250	0	KLK2BLARINSINAB105056	0.98
253	0	KLK2BLARINSINAB105056	0.94
254	0	KLK2BLARINSINAB105056	0.98
255	0	KLK2BLARINSINAB105056	0.99
256	0	KLK2BLARINSINAB105056	0.99
257	0	KLK2BLARINSINAB105056	6.9
26	0	KLK2BLARINSINAB105056	1
260	0	KLK2BLARINSINAB105056	0.99
264	0	KLK2BLARINSINAB105056	0.99
266	0	KLK2BLARINSINAB105056	1
267	0	KLK2BLARINSINAB105056	1
268	0	KLK2BLARINSINAB105056	1
269	0	KLK2BLARINSINAB105056	0.97
27	0	KLK2BLARINSINAB105056	1
272	0	KLK2BLARINSINAB105056	1
274	0	KLK2BLARINSINAB105056	1
276	0	KLK2BLARINSINAB105056	1
277	0	KLK2BLARINSINAB105056	1
28	0	KLK2BLARINSINAB105056	1
29	0	KLK2BLARINSINAB105056	1
30	0	KLK2BLARINSINAB105056	0.99
31	0	KLK2BLARINSINAB105056	1
36	0	KLK2BLARINSINAB105056	1
38	0	KLK2BLARINSINAB105056	1
39	0	KLK2BLARINSINAB105056	1
44	0	KLK2BLARINSINAB105056	1
45	0	KLK2BLARINSINAB105056	0.99
46	0	KLK2BLARINSINAB105056	1
47	0	KLK2BLARINSINAB105056	0.98
48	0	KLK2BLARINSINAB105056	1
49	0	KLK2BLARINSINAB105056	1
5	0	KLK2BLARINSINAB105056	1
50	0	KLK2BLARINSINAB105056	0.98
51	0	KLK2BLARINSINAB105056	0.99
52	0	KLK2BLARINSINAB105056	1
53	0	KLK2BLARINSINAB105056	1
54	0	KLK2BLARINSINAB105056	1
55	0	KLK2BLARINSINAB105056	1
58	0	KLK2BLARINSINAB105056	1
59	0	KLK2BLARINSINAB105056	1
60	0	KLK2BLARINSINAB105056	1
61	0	KLK2BLARINSINAB105056	1
63	0	KLK2BLARINSINAB105056	0.63
64	0	KLK2BLARINSINAB105056	0.99
69	0	KLK2BLARINSINAB105056	1
73	0	KLK2BLARINSINAB105056	0.99
74	0	KLK2BLARINSINAB105056	0.99
75	0	KLK2BLARINSINAB105056	1
76	0	KLK2BLARINSINAB105056	1
77	0	KLK2BLARINSINAB105056	0.94
79	0	KLK2BLARINSINAB105056	1
8	0	KLK2BLARINSINAB105056	0.99
80	0	KLK2BLARINSINAB105056	0.96
81	0	KLK2BLARINSINAB105056	1
83	0	KLK2BLARINSINAB105056	1
84	0	KLK2BLARINSINAB105056	1
85	0	KLK2BLARINSINAB105056	1
86	0	KLK2BLARINSINAB105056	1
87	0	KLK2BLARINSINAB105056	1
88	0	KLK2BLARINSINAB105056	1
89	0	KLK2BLARINSINAB105056	0.98
90	0	KLK2BLARINSINAB105056	1
91	0	KLK2BLARINSINAB105056	0.99
92	0	KLK2BLARINSINAB105056	1
93	0	KLK2BLARINSINAB105056	1
94	0	KLK2BLARINSINAB105056	1
95	0	KLK2BLARINSINAB105056	0.97
96	0	KLK2BLARINSINAB105056	0.98
97	0	KLK2BLARINSINAB105056	1
99	0	KLK2BLARINSINAB105056	1
1	0	KLKL1_BL2	1
100	0	KLKL1_BL2	1
101	0	KLKL1_BL2	13.52
102	0	KLKL1_BL2	0.83
103	0	KLKL1_BL2	1
104	0	KLKL1_BL2	1
106	0	KLKL1_BL2	0.23
107	0	KLKL1_BL2	0.85
109	0	KLKL1_BL2	0.82
110	0	KLKL1_BL2	1
112	0	KLKL1_BL2	3.64
113	0	KLKL1_BL2	0.69
114	0	KLKL1_BL2	0.85
115	0	KLKL1_BL2	1
116	0	KLKL1_BL2	2.11
117	0	KLKL1_BL2	20.42
118	0	KLKL1_BL2	1
119	0	KLKL1_BL2	5.57
12	0	KLKL1_BL2	0.98
120	0	KLKL1_BL2	2.13
121	0	KLKL1_BL2	0.84
122	0	KLKL1_BL2	1
123	0	KLKL1_BL2	1
124	0	KLKL1_BL2	1
125	0	KLKL1_BL2	1
126	0	KLKL1_BL2	2.4
127	0	KLKL1_BL2	0.76
128	0	KLKL1_BL2	1
129	0	KLKL1_BL2	0.03
13	0	KLKL1_BL2	1
130	0	KLKL1_BL2	0.68
131	0	KLKL1_BL2	1
132	0	KLKL1_BL2	1
133	0	KLKL1_BL2	1
136	0	KLKL1_BL2	1
14	0	KLKL1_BL2	1
140	0	KLKL1_BL2	0.86
141	0	KLKL1_BL2	0.86
142	0	KLKL1_BL2	0.6
144	0	KLKL1_BL2	1
145	0	KLKL1_BL2	3.98
146	0	KLKL1_BL2	1
147	0	KLKL1_BL2	1
148	0	KLKL1_BL2	0.3
149	0	KLKL1_BL2	1
15	0	KLKL1_BL2	1
150	0	KLKL1_BL2	1
151	0	KLKL1_BL2	1
152	0	KLKL1_BL2	1
154	0	KLKL1_BL2	1
16	0	KLKL1_BL2	1
160	0	KLKL1_BL2	1
168	0	KLKL1_BL2	38.47
17	0	KLKL1_BL2	1
170	0	KLKL1_BL2	1
171	0	KLKL1_BL2	1
173	0	KLKL1_BL2	1
175	0	KLKL1_BL2	1
176	0	KLKL1_BL2	0.85
177	0	KLKL1_BL2	0.8
178	0	KLKL1_BL2	0.79
179	0	KLKL1_BL2	0.72
18	0	KLKL1_BL2	0.57
180	0	KLKL1_BL2	1
181	0	KLKL1_BL2	1.56
182	0	KLKL1_BL2	1
183	0	KLKL1_BL2	0.03
184	0	KLKL1_BL2	1
185	0	KLKL1_BL2	1
186	0	KLKL1_BL2	1
187	0	KLKL1_BL2	1.31
188	0	KLKL1_BL2	8.49
19	0	KLKL1_BL2	1
190	0	KLKL1_BL2	0.85
191	0	KLKL1_BL2	1
193	0	KLKL1_BL2	1
194	0	KLKL1_BL2	1
195	0	KLKL1_BL2	1.38
196	0	KLKL1_BL2	1
197	0	KLKL1_BL2	0.86
198	0	KLKL1_BL2	1.08
199	0	KLKL1_BL2	1
2	0	KLKL1_BL2	1
20	0	KLKL1_BL2	2.12
200	0	KLKL1_BL2	2.89
201	0	KLKL1_BL2	10.84
202	0	KLKL1_BL2	1
203	0	KLKL1_BL2	0.84
204	0	KLKL1_BL2	1
205	0	KLKL1_BL2	0.84
206	0	KLKL1_BL2	10.32
207	0	KLKL1_BL2	0.85
208	0	KLKL1_BL2	0.24
209	0	KLKL1_BL2	1
210	0	KLKL1_BL2	0.73
211	0	KLKL1_BL2	1
212	0	KLKL1_BL2	0.85
213	0	KLKL1_BL2	0.64
216	0	KLKL1_BL2	1
218	0	KLKL1_BL2	1
219	0	KLKL1_BL2	0.16
22	0	KLKL1_BL2	1.08
220	0	KLKL1_BL2	0.84
221	0	KLKL1_BL2	1
222	0	KLKL1_BL2	1
223	0	KLKL1_BL2	0.45
224	0	KLKL1_BL2	1
225	0	KLKL1_BL2	1
226	0	KLKL1_BL2	0.32
228	0	KLKL1_BL2	0.91
23	0	KLKL1_BL2	1
231	0	KLKL1_BL2	1
233	0	KLKL1_BL2	1
234	0	KLKL1_BL2	1
238	0	KLKL1_BL2	1
24	0	KLKL1_BL2	0.16
240	0	KLKL1_BL2	11.8
242	0	KLKL1_BL2	1
244	0	KLKL1_BL2	0.84
245	0	KLKL1_BL2	0.85
248	0	KLKL1_BL2	1
249	0	KLKL1_BL2	0.97
25	0	KLKL1_BL2	1
250	0	KLKL1_BL2	1.45
253	0	KLKL1_BL2	0.14
254	0	KLKL1_BL2	1.89
255	0	KLKL1_BL2	0.74
256	0	KLKL1_BL2	0.71
257	0	KLKL1_BL2	1.39
26	0	KLKL1_BL2	1
260	0	KLKL1_BL2	1.57
264	0	KLKL1_BL2	0.71
266	0	KLKL1_BL2	1
267	0	KLKL1_BL2	1
268	0	KLKL1_BL2	0.85
269	0	KLKL1_BL2	0.18
27	0	KLKL1_BL2	1
272	0	KLKL1_BL2	1
274	0	KLKL1_BL2	0.85
276	0	KLKL1_BL2	1
277	0	KLKL1_BL2	1
28	0	KLKL1_BL2	1
29	0	KLKL1_BL2	1
30	0	KLKL1_BL2	0.73
31	0	KLKL1_BL2	1
36	0	KLKL1_BL2	0.85
38	0	KLKL1_BL2	1
39	0	KLKL1_BL2	1
44	0	KLKL1_BL2	1
45	0	KLKL1_BL2	1.03
46	0	KLKL1_BL2	1
47	0	KLKL1_BL2	0.23
48	0	KLKL1_BL2	0.84
49	0	KLKL1_BL2	1
5	0	KLKL1_BL2	1
50	0	KLKL1_BL2	0.93
51	0	KLKL1_BL2	1
52	0	KLKL1_BL2	1
53	0	KLKL1_BL2	0.78
54	0	KLKL1_BL2	0.83
55	0	KLKL1_BL2	1
58	0	KLKL1_BL2	0.81
59	0	KLKL1_BL2	1
60	0	KLKL1_BL2	1
61	0	KLKL1_BL2	1
63	0	KLKL1_BL2	0.03
64	0	KLKL1_BL2	0.42
69	0	KLKL1_BL2	1
73	0	KLKL1_BL2	147.75
74	0	KLKL1_BL2	6.34
75	0	KLKL1_BL2	1
76	0	KLKL1_BL2	0.85
77	0	KLKL1_BL2	923
79	0	KLKL1_BL2	1
8	0	KLKL1_BL2	0.9
80	0	KLKL1_BL2	2.17
81	0	KLKL1_BL2	1
83	0	KLKL1_BL2	1
84	0	KLKL1_BL2	1
85	0	KLKL1_BL2	0.86
86	0	KLKL1_BL2	1
87	0	KLKL1_BL2	1
88	0	KLKL1_BL2	1
89	0	KLKL1_BL2	0.56
90	0	KLKL1_BL2	1
91	0	KLKL1_BL2	1.12
92	0	KLKL1_BL2	0.84
93	0	KLKL1_BL2	1
94	0	KLKL1_BL2	1
95	0	KLKL1_BL2	1.39
96	0	KLKL1_BL2	1.1
97	0	KLKL1_BL2	1
99	0	KLKL1_BL2	1
1	0	Node1	1
100	0	Node1	1
101	0	Node1	0.99
102	0	Node1	1
103	0	Node1	1
104	0	Node1	1
106	0	Node1	0.98
107	0	Node1	1
109	0	Node1	1
110	0	Node1	1
112	0	Node1	1
113	0	Node1	1
114	0	Node1	1
115	0	Node1	1
116	0	Node1	0.99
117	0	Node1	0.99
118	0	Node1	1
119	0	Node1	0.99
12	0	Node1	0.99
120	0	Node1	0.81
121	0	Node1	1
122	0	Node1	0.97
123	0	Node1	1
124	0	Node1	0.98
125	0	Node1	1
126	0	Node1	1
127	0	Node1	0.99
128	0	Node1	1
129	0	Node1	0.82
13	0	Node1	1
130	0	Node1	3.96
131	0	Node1	1
132	0	Node1	1
133	0	Node1	1
136	0	Node1	1
14	0	Node1	1
140	0	Node1	1
141	0	Node1	1
142	0	Node1	0.99
144	0	Node1	1
145	0	Node1	0.99
146	0	Node1	1
147	0	Node1	1
148	0	Node1	0.98
149	0	Node1	1
15	0	Node1	1
150	0	Node1	1
151	0	Node1	1
152	0	Node1	1
154	0	Node1	1
16	0	Node1	1
160	0	Node1	1
168	0	Node1	0.99
17	0	Node1	1
170	0	Node1	1
171	0	Node1	1
173	0	Node1	1
175	0	Node1	1
176	0	Node1	1
177	0	Node1	0.99
178	0	Node1	0.99
179	0	Node1	1
18	0	Node1	0.99
180	0	Node1	1
181	0	Node1	0.97
182	0	Node1	1
183	0	Node1	0.03
184	0	Node1	1
185	0	Node1	1
186	0	Node1	1
187	0	Node1	0.99
188	0	Node1	1
19	0	Node1	1
190	0	Node1	1
191	0	Node1	1
193	0	Node1	1
194	0	Node1	1
195	0	Node1	0.99
196	0	Node1	1
197	0	Node1	1
198	0	Node1	1
199	0	Node1	1
2	0	Node1	1
20	0	Node1	0.99
200	0	Node1	0.99
201	0	Node1	0.97
202	0	Node1	1
203	0	Node1	1
204	0	Node1	1
205	0	Node1	1
206	0	Node1	1
207	0	Node1	1
208	0	Node1	0.98
209	0	Node1	1
210	0	Node1	0.99
211	0	Node1	1
212	0	Node1	1
213	0	Node1	0.99
216	0	Node1	1
218	0	Node1	1
219	0	Node1	0.97
22	0	Node1	1
220	0	Node1	1
221	0	Node1	1
222	0	Node1	1
223	0	Node1	0.99
224	0	Node1	1
225	0	Node1	1
226	0	Node1	0.99
228	0	Node1	1
23	0	Node1	1
231	0	Node1	1
233	0	Node1	1
234	0	Node1	1
238	0	Node1	1
24	0	Node1	0.96
240	0	Node1	1
242	0	Node1	1
244	0	Node1	1
245	0	Node1	1
248	0	Node1	1
249	0	Node1	1
25	0	Node1	1
250	0	Node1	0.98
253	0	Node1	0.95
254	0	Node1	0.98
255	0	Node1	1
256	0	Node1	0.99
257	0	Node1	0.91
26	0	Node1	1
260	0	Node1	0.99
264	0	Node1	1
266	0	Node1	1
267	0	Node1	1
268	0	Node1	1
269	0	Node1	0.98
27	0	Node1	1
272	0	Node1	1
274	0	Node1	1
276	0	Node1	1
277	0	Node1	1
28	0	Node1	1
29	0	Node1	1
30	0	Node1	0.99
31	0	Node1	1
36	0	Node1	1
38	0	Node1	1
39	0	Node1	1
44	0	Node1	1
45	0	Node1	0.99
46	0	Node1	1
47	0	Node1	0.98
48	0	Node1	1
49	0	Node1	1
5	0	Node1	1
50	0	Node1	0.98
51	0	Node1	0.99
52	0	Node1	1
53	0	Node1	1
54	0	Node1	1
55	0	Node1	1
58	0	Node1	1
59	0	Node1	1
60	0	Node1	1
61	0	Node1	1
63	0	Node1	0.69
64	0	Node1	0.99
69	0	Node1	1
73	0	Node1	0.99
74	0	Node1	0.99
75	0	Node1	1
76	0	Node1	1
77	0	Node1	0.95
79	0	Node1	1
8	0	Node1	1
80	0	Node1	0.97
81	0	Node1	1
83	0	Node1	1
84	0	Node1	1
85	0	Node1	1
86	0	Node1	1
87	0	Node1	1
88	0	Node1	1
89	0	Node1	0.99
90	0	Node1	1
91	0	Node1	0.99
92	0	Node1	1
93	0	Node1	1
94	0	Node1	1
95	0	Node1	0.98
96	0	Node1	0.99
97	0	Node1	1
99	0	Node1	1
1	0	Node2	1
100	0	Node2	1
101	0	Node2	31.41
102	0	Node2	0.8
103	0	Node2	1
104	0	Node2	1
106	0	Node2	293.01
107	0	Node2	0.82
109	0	Node2	0.79
110	0	Node2	1
112	0	Node2	0.71
113	0	Node2	51.39
114	0	Node2	0.82
115	0	Node2	1
116	0	Node2	0.6
117	0	Node2	0.48
118	0	Node2	1
119	0	Node2	1.19
12	0	Node2	1.04
120	0	Node2	0.04
121	0	Node2	0.82
122	0	Node2	4.39
123	0	Node2	1
124	0	Node2	0.8
125	0	Node2	1
126	0	Node2	0.14
127	0	Node2	2.03
128	0	Node2	1
129	0	Node2	0.04
13	0	Node2	1
130	0	Node2	0.43
131	0	Node2	1
132	0	Node2	1
133	0	Node2	1
136	0	Node2	1
14	0	Node2	1
140	0	Node2	59.54
141	0	Node2	59.54
142	0	Node2	9.59
144	0	Node2	1
145	0	Node2	1.4
146	0	Node2	1
147	0	Node2	1
148	0	Node2	0.24
149	0	Node2	1
15	0	Node2	1
150	0	Node2	1
151	0	Node2	1
152	0	Node2	1
154	0	Node2	1
16	0	Node2	1
160	0	Node2	1
168	0	Node2	0.59
17	0	Node2	1
170	0	Node2	1
171	0	Node2	1
173	0	Node2	1
175	0	Node2	1
176	0	Node2	0.83
177	0	Node2	77.93
178	0	Node2	2.22
179	0	Node2	0.68
18	0	Node2	0.51
180	0	Node2	1
181	0	Node2	1.17
182	0	Node2	1
183	0	Node2	0.01
184	0	Node2	1
185	0	Node2	1
186	0	Node2	1
187	0	Node2	1.67
188	0	Node2	0.65
19	0	Node2	1
190	0	Node2	0.82
191	0	Node2	1
193	0	Node2	1
194	0	Node2	1
195	0	Node2	0.37
196	0	Node2	1
197	0	Node2	59.54
198	0	Node2	0.83
199	0	Node2	1
2	0	Node2	1
20	0	Node2	0.52
200	0	Node2	0.44
201	0	Node2	0.18
202	0	Node2	1
203	0	Node2	0.81
204	0	Node2	1
205	0	Node2	78.95
206	0	Node2	0.67
207	0	Node2	0.84
208	0	Node2	0.19
209	0	Node2	1
210	0	Node2	46.69
211	0	Node2	1
212	0	Node2	92.76
213	0	Node2	2.89
216	0	Node2	1
218	0	Node2	1
219	0	Node2	0.12
22	0	Node2	0.83
220	0	Node2	44.67
221	0	Node2	1
222	0	Node2	1
223	0	Node2	267.99
224	0	Node2	1
225	0	Node2	1
226	0	Node2	0.3
228	0	Node2	0.87
23	0	Node2	1
231	0	Node2	1
233	0	Node2	1
234	0	Node2	1
238	0	Node2	1
24	0	Node2	0.14
240	0	Node2	0.83
242	0	Node2	1
244	0	Node2	39.15
245	0	Node2	0.84
248	0	Node2	1
249	0	Node2	0.65
25	0	Node2	1
250	0	Node2	2.66
253	0	Node2	0.11
254	0	Node2	2.07
255	0	Node2	11.16
256	0	Node2	0.67
257	0	Node2	0.76
26	0	Node2	1
260	0	Node2	0.74
264	0	Node2	0.69
266	0	Node2	1
267	0	Node2	1
268	0	Node2	0.86
269	0	Node2	0.2
27	0	Node2	1
272	0	Node2	1
274	0	Node2	63.75
276	0	Node2	1
277	0	Node2	1
28	0	Node2	1
29	0	Node2	1
30	0	Node2	0.68
31	0	Node2	1
36	0	Node2	0.82
38	0	Node2	1
39	0	Node2	1
44	0	Node2	1
45	0	Node2	0.64
46	0	Node2	1
47	0	Node2	0.18
48	0	Node2	0.81
49	0	Node2	1
5	0	Node2	1
50	0	Node2	0.83
51	0	Node2	1.36
52	0	Node2	1
53	0	Node2	9.03
54	0	Node2	0.82
55	0	Node2	1
58	0	Node2	0.78
59	0	Node2	1
60	0	Node2	1
61	0	Node2	1
63	0	Node2	0.03
64	0	Node2	0.35
69	0	Node2	1
73	0	Node2	0.45
74	0	Node2	0.56
75	0	Node2	1
76	0	Node2	0.82
77	0	Node2	0.06
79	0	Node2	1
8	0	Node2	6.91
80	0	Node2	1.71
81	0	Node2	1
83	0	Node2	1
84	0	Node2	1
85	0	Node2	0.83
86	0	Node2	1
87	0	Node2	1
88	0	Node2	1
89	0	Node2	0.59
90	0	Node2	1
91	0	Node2	1.19
92	0	Node2	97.29
93	0	Node2	1
94	0	Node2	1
95	0	Node2	0.2
96	0	Node2	1.78
97	0	Node2	1
99	0	Node2	1
1	0	Node3	1
100	0	Node3	1
101	0	Node3	0.86
102	0	Node3	0.92
103	0	Node3	1
104	0	Node3	1
106	0	Node3	0.52
107	0	Node3	0.93
109	0	Node3	0.92
110	0	Node3	1
112	0	Node3	0.95
113	0	Node3	0.86
114	0	Node3	0.94
115	0	Node3	1
116	0	Node3	1.66
117	0	Node3	2.45
118	0	Node3	1
119	0	Node3	2.02
12	0	Node3	0.9
120	0	Node3	0.11
121	0	Node3	0.93
122	0	Node3	0.95
123	0	Node3	1
124	0	Node3	1.1
125	0	Node3	1
126	0	Node3	2.24
127	0	Node3	0.84
128	0	Node3	1
129	0	Node3	0.04
13	0	Node3	1
130	0	Node3	0.99
131	0	Node3	1
132	0	Node3	1
133	0	Node3	1
136	0	Node3	1
14	0	Node3	1
140	0	Node3	0.95
141	0	Node3	0.95
142	0	Node3	0.84
144	0	Node3	1
145	0	Node3	0.86
146	0	Node3	1
147	0	Node3	1
148	0	Node3	0.56
149	0	Node3	1
15	0	Node3	1
150	0	Node3	1
151	0	Node3	1
152	0	Node3	1
154	0	Node3	1
16	0	Node3	1
160	0	Node3	1
168	0	Node3	0.86
17	0	Node3	1
170	0	Node3	1
171	0	Node3	1
173	0	Node3	1
175	0	Node3	1
176	0	Node3	0.94
177	0	Node3	0.84
178	0	Node3	0.89
179	0	Node3	0.9
18	0	Node3	0.78
180	0	Node3	1
181	0	Node3	1.09
182	0	Node3	1
183	0	Node3	0.03
184	0	Node3	1
185	0	Node3	1
[truncated: 510 more rows]

## Sheet: Solenodon
Site	Partition	&alpha;	&beta;<sup>-</sup>	p<sup>-</sup>	&beta;<sup>+</sup>	p<sup>+</sup>	LRT	p-value	# branches under selection	Total branch length	MEME LogL	FEL LogL
1	1	133.12	4.14	1	199.68	0	0	0.67	0	0	-15.83	-15.83
2	1	0	0	0.01	1.72	0.99	0.6	0.4	0	0	-8.35	-8.35
3	1	0	0	1	0	0	0	1	0	0	0	0
4	1	0	0	0	1.49	1	1.07	0.31	0	0	-8.66	-8.66
5	1	0	0	1	0	0	0	1	0	0	0	0
6	1	0	0	1	0	0	0	1	0	0	0	0
7	1	0	0	1	0	0	0	1	0	0	0	0
8	1	0	0	1	0	0	0	1	0	0	0	0
9	1	0	0	0	1.51	1	0.59	0.4	1	0	-8.3	-8.31
10	1	0	0	1	0	0	0	1	0	0	0	0
11	1	0	0	1	0	0	0	1	0	0	0	0
12	1	0	0	1	0	0	0	1	0	0	0	0
13	1	0	0	1	0	0	0	1	0	0	0	0
14	1	0	0	1	0	0	0	1	0	0	0	0
15	1	0	0	0	1.35	1	0.08	0.59	0	0	-8.95	-8.95
16	1	31	0	1	46.5	0	0	0.67	0	0	-5.77	-5.77
17	1	0	0	1	0	0	0	1	0	0	0	0
18	1	0	0	0	1.38	1	0.97	0.32	1	0	-9.44	-9.44
19	1	0	0	1	0	0	0	1	0	0	0	0
20	1	0	0	1	0	0	0	1	0	0	0	0
21	1	6.35	0	1	9.52	0	0	0.67	0	0	-11.09	-11.09
22	1	0	0	1	0	0	0	1	0	0	0	0
23	1	0	0	0	1.51	1	0.67	0.39	0	0	-8.12	-8.12
24	1	0	0	1	0	0	0	1	0	0	0	0
25	1	0	0	1	0	0	0	1	0	0	0	0
26	1	0	0	0.01	1.59	0.99	0.76	0.37	0	0	-8.4	-8.4
27	1	0	0	1	0	0	0	1	0	0	0	0
28	1	0	0	0	1.7	1	1.03	0.31	1	0	-8.16	-8.16
29	1	0	0	0.01	1.35	0.99	0.62	0.4	0	0	-10.19	-10.19
30	1	0	0	0	3.11	1	2.03	0.18	0	0	-11.26	-11.26
31	1	0	0	0	7.63	1	2.4	0.15	0	0	-14.73	-14.72
32	1	172.26	4.55	1	258.39	0	0	0.67	0	0	-16.85	-16.85
33	1	16.86	3.22	1	25.28	0	0	0.67	0	0	-16.94	-16.94
34	1	0	0	0.04	1.37	0.96	0.63	0.4	0	0	-10.37	-10.37
35	1	0	0	0.01	1.15	0.99	0.49	0.43	0	0	-9.39	-9.39
36	1	0	0	1	0	0	0	1	0	0	0	0
37	1	0	0	1	0	0	0	1	0	0	0	0
38	1	0	0	0	0.94	1	0.55	0.42	0	0	-7.14	-7.14
39	1	10.43	2.2	1	15.64	0	0	0.67	0	0	-14.85	-14.85
40	1	0	0	0.82	12.51	0.18	0.64	0.39	0	0	-10.64	-10.28
41	1	0	0	0.9	264.05	0.1	5.09	0.04	0	0	-12.16	-9.61
42	1	0	0	0.89	507.92	0.11	2.26	0.16	0	0	-13.99	-10.82
43	1	5.11	0	0.88	44.67	0.12	1.3	0.27	0	0	-14.7	-13.24		Model fits
44	1	0	0	0.89	304.31	0.11	2.47	0.14	0	0	-13.03	-10.18		Model	AICC	log L	Parameters	Rate distributions
45	1	0	0	0.89	29.52	0.11	2.48	0.14	1	0	-12.21	-10.93		Nucleotide GTR	5007.38	-2484.62	19
46	1	1.57	0	0.88	3410.9	0.12	2.14	0.17	0	0	-16.48	-14.21		Global MG94xREV	4932.07	-2439.63	26	non-synonymous/synonymous rate ratio for *test*
47	1	3.27	3.01	1	4.9	0	0	0.67	0	0	-19.98	-19.98						1	@	0.751
48	1	1.92	0	0.89	24.94	0.11	1.8	0.2	1	0	-15.95	-14.15
49	1	0	0	0.88	25.58	0.12	5.79	0.03	1	0	-12.58	-10.76
50	1	0	0	0	0.94	1	0.66	0.39	0	0	-8.49	-8.5
51	1	0	0	0.9	25.84	0.1	3.45	0.08	1	0	-12.17	-10.22
52	1	6.52	0	1	28.3	0	0	0.67	0	0	-7.36	-7.36
53	1	12.52	0.94	1	18.78	0	0	0.67	0	0	-16.56	-16.56
54	1	0	0	0.9	36.01	0.1	4.11	0.06	1	0	-12.75	-10.33
55	1	0	0	0	1.7	1	0.99	0.32	1	0	-12.66	-12.66
56	1	0	0	1	0	0	0	1	0	0	0	0
57	1	0	0	0	0.83	1	0.22	0.52	1	0	-8.51	-8.51
58	1	0	0	0.52	1.62	0.48	0.22	0.52	1	0	-10.41	-10.41
59	1	0	0	0.86	14.26	0.14	1.31	0.27	1	0	-10.66	-10.52
60	1	0	0	1	0	0	0	1	0	0	0	0
61	1	0	0	1	0	0	0	1	0	0	0	0
62	1	0	0	1	0	0	0	1	0	0	0	0
63	1	0	0	1	0	0	0	1	0	0	0	0
64	1	0	0	1	0	0	0	1	0	0	0	0
65	1	0	0	0	1.58	1	0.38	0.46	0	0	-11.18	-11.18
66	1	0	0	0.01	0.9	0.99	0.68	0.38	1	0	-9.36	-9.36
67	1	0	0	1	0	0	0	1	0	0	0	0
68	1	0	0	1	0	0	0	1	0	0	0	0
69	1	0	0	1	0	0	0	1	0	0	0	0
70	1	0	0	1	0	0	0	1	0	0	0	0
71	1	0	0	1	0	0	0	1	0	0	0	0
72	1	0	0	1	0	0	0	1	0	0	0	0
73	1	2.65	1.98	1	3.97	0	0	0.67	0	0	-15.87	-15.87
74	1	0	0	1	0	0	0	1	0	0	0	0
75	1	6.01	0	1	13.39	0	0	0.67	0	0	-8.39	-8.39
76	1	12.92	0	1	19.38	0	0	0.67	0	0	-7.46	-7.46
77	1	0	0	0	1.6	1	0.42	0.45	0	0	-11.92	-11.92
78	1	0	0	1	0	0	0	1	0	0	0	0
79	1	0	0	0	1.84	1	1.89	0.19	0	0	-13.76	-13.76
80	1	6.79	0.77	1	10.18	0	0	0.67	0	0	-11.87	-11.87
81	1	0	0	0	0.65	1	0.17	0.54	0	0	-9.74	-9.74
82	1	0	0	1	0	0	0	1	0	0	0	0
83	1	0	0	1	0	0	0	1	0	0	0	0
84	1	0	0	1	0	0	0	1	0	0	0	0
85	1	0	0	1	0	0	0	1	0	0	0	0
86	1	159	0	1	238.5	0	0	0.67	0	0	-8.72	-8.72
87	1	0	0	0	2.76	1	0.7	0.38	0	0	-15.15	-15.15
88	1	0	0	1	0	0	0	1	0	0	0	0
89	1	0	0	1	0	0	0	1	0	0	0	0
90	1	0	0	0.01	1.01	0.99	0.22	0.52	0	0	-7.82	-7.82
91	1	0	0	1	0	0	0	1	0	0	0	0
92	1	0	0	1	0	0	0	1	0	0	0	0
93	1	0	0	0	1.34	1	0.74	0.37	0	0	-8.45	-8.45
94	1	0	0	0	3.47	1	1.41	0.25	0	0	-13.49	-13.49
95	1	0	0	1	0	0	0	1	0	0	0	0
96	1	25.1	1.36	1	37.65	0	0	0.67	0	0	-13.63	-13.63
97	1	0	0	1	0	0	0	1	0	0	0	0
98	1	0	0	0	2.78	1	0.48	0.44	0	0	-10.79	-10.79
99	1	5.15	0	1	7.72	0	0	0.67	0	0	-7.08	-7.08
100	1	0	0	0.53	5.7	0.47	2.29	0.16	1	0	-13.43	-13.22
101	1	0	0	0	1.62	1	0.58	0.41	0	0	-12	-12
102	1	0	0	1	0	0	0	1	0	0	0	0
103	1	0	0	0.71	418.23	0.29	9.25	0	0	0	-24.86	-21.02
104	1	159	0	1	238.5	0	0	0.67	0	0	-7.64	-7.64
105	1	0	0	1	0	0	0	1	0	0	0	0
106	1	0	0	1	0	0	0	1	0	0	0	0
107	1	0	0	1	0	0	0	1	0	0	0	0
108	1	0	0	1	0	0	0	1	0	0	0	0
109	1	0	0	1	0	0	0	1	0	0	0	0
110	1	0	0	1	0	0	0	1	0	0	0	0
111	1	0	0	1	0	0	0	1	0	0	0	0
112	1	0	0	1	0	0	0	1	0	0	0	0
113	1	106.94	0	0.8	170.83	0.2	-0.01	0.67	2	0	-22.91	-18.32
114	1	0	0	1	0	0	0	1	0	0	0	0
115	1	0	0	1	0	0	0	1	0	0	0	0
116	1	0	0	1	0	0	0	1	0	0	0	0
117	1	0	0	0	0.72	1	0.19	0.53	0	0	-8.48	-8.48
118	1	8.11	0	1	12.17	0	0	0.67	0	0	-7.19	-7.19
119	1	0	0	1	0	0	0	1	0	0	0	0
120	1	0	0	1	0	0	0	1	0	0	0	0
121	1	0	0	1	0	0	0	1	0	0	0	0
122	1	0	0	1	0	0	0	1	0	0	0	0
123	1	0	0	1	0	0	0	1	0	0	0	0
124	1	0	0	1	0	0	0	1	0	0	0	0
125	1	0	0	0	0.9	1	0.68	0.38	0	0	-8.94	-8.94
126	1	0	0	0.01	0.77	0.99	0.2	0.53	1	0	-9.28	-9.28
127	1	1.7	0	1	2.56	0	0	0.67	0	0	-9.87	-9.87
128	1	0	0	1	0	0	0	1	0	0	0	0
129	1	0	0	1	0	0	0	1	0	0	0	0
130	1	0	0	0	2.66	1	0.67	0.39	0	0	-15.72	-15.69
131	1	0	0	1	0	0	0	1	0	0	0	0
132	1	0	0	0	0.95	1	0.72	0.37	0	0	-8.09	-8.09
133	1	2.2	0	1	3.31	0	0	0.67	0	0	-8.13	-8.13
134	1	1.67	0	1	2.5	0	0	0.67	0	0	-9.03	-9.03
135	1	0	0	1	0	0	0	1	0	0	0	0
136	1	0	0	1	0	0	0	1	0	0	0	0
137	1	12.93	0.87	1	19.4	0	0	0.67	0	0	-16.28	-16.28
138	1	0	0	1	0	0	0	1	0	0	0	0
139	1	6.34	0	1	23.94	0	0	0.67	0	0	-7.09	-7.08
140	1	0	0	0	1.91	1	1.3	0.27	0	0	-10.57	-10.57
141	1	0	0	1	0	0	0	1	0	0	0	0
142	1	0	0	1	0	0	0	1	0	0	0	0
143	1	0	0	1	0	0	0	1	0	0	0	0
144	1	2.79	0	1	4.18	0	0	0.67	0	0	-8.23	-8.23
145	1	0	0	0.52	1.54	0.48	0.22	0.52	0	0	-9.1	-9.09
146	1	0	0	1	0	0	0	1	0	0	0	0
147	1	0	0	1	0	0	0	1	0	0	0	0
148	1	0	0	0	2.35	1	0.42	0.45	0	0	-11.61	-11.59
149	1	0	0	1	0	0	0	1	0	0	0	0
150	1	0	0	0.01	0.95	0.99	0.72	0.37	1	0	-9.02	-9.02
151	1	2.12	0.87	1	3.18	0	0	0.67	0	0	-14.18	-14.18
152	1	0	0	0.91	2329.69	0.09	5.09	0.04	1	0	-13.73	-11.12
153	1	0	0	0	0.91	1	0.62	0.4	0	0	-7.9	-7.9
154	1	159	0	1	238.5	0	0	0.67	0	0	-10.52	-10.52
155	1	0	0	0.53	32.38	0.47	4.09	0.06	0	0	-22.14	-21.85
156	1	0	0	1	0	0	0	1	0	0	0	0
157	1	0	0	1	0	0	0	1	0	0	0	0
158	1	0	0	1	0	0	0	1	0	0	0	0
159	1	2.69	0	1	4.03	0	0	0.67	0	0	-7.85	-7.85
160	1	0	0	1	0	0	0	1	0	0	0	0
161	1	0	0	1	0	0	0	1	0	0	0	0
162	1	0	0	0	0.89	1	0.65	0.39	0	0	-8.22	-8.22
163	1	0	0	1	0	0	0	1	0	0	0	0
164	1	0	0	1	0	0	0	1	0	0	0	0
165	1	0	0	0	0.9	1	0.96	0.32	1	0	-9.68	-9.68
166	1	6.01	0	1	9.02	0	0	0.67	0	0	-10.11	-10.11
167	1	0	0	1	0	0	0	1	0	0	0	0
168	1	0	0	0.01	1.94	0.99	1.32	0.26	0	0	-12.3	-12.3
169	1	0	0	1	0	0	0	1	0	0	0	0
170	1	0	0	0	2.85	1	2.06	0.18	0	0	-17.47	-17.47
171	1	0	0	0	0.9	1	0.66	0.39	0	0	-8.13	-8.13
172	1	0	0	1	0	0	0	1	0	0	0	0
173	1	0	0	1	0	0	0	1	0	0	0	0
174	1	0	0	0.01	0.66	0.99	0.18	0.54	1	0	-8.73	-8.73
175	1	8.2	4.75	1	12.3	0	0	0.67	0	0	-22.12	-22.12
176	1	1.69	1.69	0.88	273.5	0.12	3.31	0.09	1	0	-19.31	-17.66
177	1	0	0	0	2.62	1	1.57	0.23	0	0	-12.26	-12.26
178	1	0	0	0.79	2186.87	0.21	10.89	0	1	0	-23.34	-17.95
179	1	0	0	1	0	0	0	1	0	0	0	0
180	1	0	0	0	1.38	1	0.39	0.46	0	0	-12.12	-12.12
181	1	1.55	0	1	2.32	0	0	0.67	0	0	-11.02	-11.02
182	1	495.97	0.7	1	99.65	0	0	0.67	0	0	-11.06	-11.06
183	1	0	0	1	0	0	0	1	0	0	0	0
184	1	0	0	1	0	0	0	1	0	0	0	0
185	1	6.36	2.35	1	9.54	0	0	0.67	0	0	-19.58	-19.58
186	1	21.78	0	1	32.67	0	0	0.67	0	0	-8.92	-8.92
187	1	0	0	1	0	0	0	1	0	0	0	0
188	1	0	0	1	0	0	0	1	0	0	0	0
189	1	0	0	0.75	12.78	0.25	2.54	0.14	2	0	-16.63	-15.63
190	1	0	0	1	0	0	0	1	0	0	0	0
191	1	0	0	0.83	6.64	0.17	0.31	0.49	1	0	-9.67	-9.62
192	1	39	0	1	58.5	0	0	0.67	0	0	-12.46	-12.46
193	1	0	0	1	0	0	0	1	0	0	0	0
194	1	0	0	1	0	0	0	1	0	0	0	0
195	1	0	0	0	2.16	1	1.16	0.29	0	0	-12.65	-12.65
196	1	68.05	0.87	1	102.08	0	0	0.67	0	0	-18.33	-18.33
197	1	0	0	0	0.71	1	0.53	0.42	1	0	-10.47	-10.47
198	1	0	0	0	2.82	1	1.37	0.26	0	0	-15.15	-15.15
199	1	0	0	0	0.9	1	0.97	0.32	1	0	-9.76	-9.76
200	1	0	0	1	0	0	0	1	0	0	0	0
201	1	0	0	1	0	0	0	1	0	0	0	0
202	1	2.31	0	1	3.46	0	0	0.67	0	0	-8.05	-8.05
203	1	0	0	1	0	0	0	1	0	0	0	0
204	1	5.72	0	1	8.58	0	0	0.67	0	0	-11.25	-11.25
205	1	0	0	1	0	0	0	1	0	0	0	0
206	1	0	0	0	1.77	1	1.24	0.28	0	0	-12.36	-12.36
207	1	0	0	1	0	0	0	1	0	0	0	0
208	1	0	0	1	0	0	0	1	0	0	0	0
209	1	0	0	1	0	0	0	1	0	0	0	0
210	1	0	0	0	0.88	1	0.64	0.39	1	0	-8.02	-8.02
211	1	0	0	1	0	0	0	1	0	0	0	0
212	1	0	0	1	0	0	0	1	0	0	0	0
213	1	0	0	1	0	0	0	1	0	0	0	0
214	1	0	0	1	0	0	0	1	0	0	0	0
215	1	2.34	0	1	3.51	0	0	0.67	0	0	-8.17	-8.17
216	1	0	0	1	0	0	0	1	0	0	0	0
217	1	0	0	1	0	0	0	1	0	0	0	0
218	1	0	0	1	0	0	0	1	0	0	0	0
219	1	0	0	0	5.9	1	1.84	0.2	0	0	-11.57	-11.57
220	1	0	0	0.54	8.59	0.46	1.91	0.19	1	0	-20.35	-20.01
221	1	5.53	0.94	1	8.3	0	0	0.67	0	0	-15.83	-15.83
222	1	0	0	1	0	0	0	1	0	0	0	0
223	1	6.04	0	1	12.8	0	0	0.67	0	0	-9.98	-9.98
224	1	0	0	0	16.27	1	4.9	0.04	0	0	-23.37	-23.37
225	1	0	0	1	0	0	0	1	0	0	0	0
226	1	0	0	0	6.16	1	1.56	0.23	0	0	-19.95	-19.95
227	1	11.95	2.45	1	17.93	0	0	0.67	0	0	-17.9	-17.9
228	1	16.78	0	1	25.17	0	0	0.67	0	0	-10.83	-10.83
229	1	0	0	0	5.99	1	3.24	0.09	0	0	-18.92	-18.92
230	1	0	0	0	1.88	1	1.26	0.27	0	0	-11.25	-11.25
231	1	0	0	0	1.71	1	0.45	0.44	0	0	-13.21	-13.21
232	1	2.77	0	1	4.15	0	0	0.67	0	0	-7.22	-7.22
233	1	0	0	0	1.52	1	1.05	0.31	0	0	-13.21	-13.21
234	1	0	0	1	0	0	0	1	0	0	0	0
235	1	0	0	1	0	0	0	1	0	0	0	0
236	1	0	0	1	0	0	0	1	0	0	0	0
237	1	0	0	1	0	0	0	1	0	0	0	0
238	1	0	0	0	2.21	1	2.05	0.18	0	0	-12.05	-12.05
239	1	0	0	0	4.12	1	4.01	0.06	0	0	-16.28	-16.28
240	1	0	0	1	0	0	0	1	0	0	0	0
241	1	0	0	1	0	0	0	1	0	0	0	0
242	1	0	0	1	0	0	0	1	0	0	0	0
243	1	0	0	0	0.73	1	0.17	0.54	1	0	-9.41	-9.41
244	1	0	0	1	0	0	0	1	0	0	0	0
245	1	0	0	1	0	0	0	1	0	0	0	0
246	1	0	0	0	0.76	1	0.23	0.52	1	0	-8.59	-8.59
247	1	0	0	1	0	0	0	1	0	0	0	0
248	1	0	0	1	0	0	0	1	0	0	0	0
249	1	0	0	1	0	0	0	1	0	0	0	0

## Sheet: SolenodonMEMEEBF
Site	Partition	Branch	EBF
1	0	KLK1_10668	1
100	0	KLK1_10668	0.46
101	0	KLK1_10668	0.76
103	0	KLK1_10668	0.02
104	0	KLK1_10668	1
113	0	KLK1_10668	0.15
117	0	KLK1_10668	0.88
118	0	KLK1_10668	1
125	0	KLK1_10668	48.3
126	0	KLK1_10668	0.88
127	0	KLK1_10668	1
130	0	KLK1_10668	2.88
132	0	KLK1_10668	32.86
133	0	KLK1_10668	1
134	0	KLK1_10668	1
137	0	KLK1_10668	1
139	0	KLK1_10668	1
140	0	KLK1_10668	0.77
144	0	KLK1_10668	1
145	0	KLK1_10668	0.75
148	0	KLK1_10668	0.69
15	0	KLK1_10668	1
150	0	KLK1_10668	0.88
151	0	KLK1_10668	1
152	0	KLK1_10668	0.04
153	0	KLK1_10668	0.92
154	0	KLK1_10668	1
155	0	KLK1_10668	0.38
159	0	KLK1_10668	1
16	0	KLK1_10668	1
162	0	KLK1_10668	0.88
165	0	KLK1_10668	0.87
166	0	KLK1_10668	1
168	0	KLK1_10668	4
170	0	KLK1_10668	0.75
171	0	KLK1_10668	0.92
174	0	KLK1_10668	0.88
175	0	KLK1_10668	1
176	0	KLK1_10668	0.85
177	0	KLK1_10668	0.89
178	0	KLK1_10668	0.12
18	0	KLK1_10668	1
180	0	KLK1_10668	0.78
181	0	KLK1_10668	1
182	0	KLK1_10668	1
185	0	KLK1_10668	1
186	0	KLK1_10668	1
189	0	KLK1_10668	0.19
191	0	KLK1_10668	0.38
192	0	KLK1_10668	1
195	0	KLK1_10668	0.96
196	0	KLK1_10668	1
197	0	KLK1_10668	0.88
198	0	KLK1_10668	0.83
199	0	KLK1_10668	0.87
2	0	KLK1_10668	1
202	0	KLK1_10668	1
204	0	KLK1_10668	1
206	0	KLK1_10668	0.77
21	0	KLK1_10668	1
210	0	KLK1_10668	0.88
215	0	KLK1_10668	1
219	0	KLK1_10668	1.97
220	0	KLK1_10668	112.24
221	0	KLK1_10668	1
223	0	KLK1_10668	1
224	0	KLK1_10668	0.71
226	0	KLK1_10668	2.24
227	0	KLK1_10668	1
228	0	KLK1_10668	1
229	0	KLK1_10668	6.45
23	0	KLK1_10668	1
230	0	KLK1_10668	0.77
231	0	KLK1_10668	0.87
232	0	KLK1_10668	1
233	0	KLK1_10668	0.82
238	0	KLK1_10668	3.65
239	0	KLK1_10668	7.34
243	0	KLK1_10668	0.88
246	0	KLK1_10668	0.88
26	0	KLK1_10668	1
28	0	KLK1_10668	1
29	0	KLK1_10668	1
30	0	KLK1_10668	1
31	0	KLK1_10668	1
32	0	KLK1_10668	1
33	0	KLK1_10668	1
34	0	KLK1_10668	1
35	0	KLK1_10668	1
38	0	KLK1_10668	1.72
39	0	KLK1_10668	1
4	0	KLK1_10668	1
40	0	KLK1_10668	5.77
41	0	KLK1_10668	9.56
42	0	KLK1_10668	8.85
43	0	KLK1_10668	8.18
44	0	KLK1_10668	8.89
45	0	KLK1_10668	0.13
46	0	KLK1_10668	0.05
47	0	KLK1_10668	1
48	0	KLK1_10668	0.14
49	0	KLK1_10668	0.13
50	0	KLK1_10668	0.89
51	0	KLK1_10668	0.11
52	0	KLK1_10668	1
53	0	KLK1_10668	1
54	0	KLK1_10668	0.1
55	0	KLK1_10668	0.75
57	0	KLK1_10668	0.88
58	0	KLK1_10668	0.75
59	0	KLK1_10668	0.2
65	0	KLK1_10668	0.76
66	0	KLK1_10668	0.88
73	0	KLK1_10668	1
75	0	KLK1_10668	1
76	0	KLK1_10668	1
77	0	KLK1_10668	23.78
79	0	KLK1_10668	19.14
80	0	KLK1_10668	1
81	0	KLK1_10668	48.15
86	0	KLK1_10668	1
87	0	KLK1_10668	9.42
9	0	KLK1_10668	1
90	0	KLK1_10668	0.83
93	0	KLK1_10668	0.83
94	0	KLK1_10668	0.92
96	0	KLK1_10668	1
98	0	KLK1_10668	1.3
99	0	KLK1_10668	1
1	0	KLK1_1307	1
100	0	KLK1_1307	0.71
101	0	KLK1_1307	0.89
103	0	KLK1_1307	0.26
104	0	KLK1_1307	1
113	0	KLK1_1307	0.06
117	0	KLK1_1307	0.95
118	0	KLK1_1307	1
125	0	KLK1_1307	0.95
126	0	KLK1_1307	0.95
127	0	KLK1_1307	1
130	0	KLK1_1307	0.86
132	0	KLK1_1307	0.94
133	0	KLK1_1307	1
134	0	KLK1_1307	1
137	0	KLK1_1307	1
139	0	KLK1_1307	1
140	0	KLK1_1307	1.15
144	0	KLK1_1307	1
145	0	KLK1_1307	0.92
148	0	KLK1_1307	1
15	0	KLK1_1307	0.91
150	0	KLK1_1307	0.95
151	0	KLK1_1307	1
152	0	KLK1_1307	0.01
153	0	KLK1_1307	0.95
154	0	KLK1_1307	1
155	0	KLK1_1307	1.99
159	0	KLK1_1307	1
16	0	KLK1_1307	1
162	0	KLK1_1307	0.96
165	0	KLK1_1307	0.94
166	0	KLK1_1307	1
168	0	KLK1_1307	0.89
170	0	KLK1_1307	1.95
171	0	KLK1_1307	0.95
174	0	KLK1_1307	0.95
175	0	KLK1_1307	1
176	0	KLK1_1307	0.03
177	0	KLK1_1307	0.88
178	0	KLK1_1307	0.02
18	0	KLK1_1307	0.92
180	0	KLK1_1307	0.9
181	0	KLK1_1307	1
182	0	KLK1_1307	1
185	0	KLK1_1307	1
186	0	KLK1_1307	1
189	0	KLK1_1307	0.4
191	0	KLK1_1307	615.93
192	0	KLK1_1307	1
195	0	KLK1_1307	0.88
196	0	KLK1_1307	1
197	0	KLK1_1307	0.95
198	0	KLK1_1307	0.92
199	0	KLK1_1307	0.94
2	0	KLK1_1307	0.9
202	0	KLK1_1307	1
204	0	KLK1_1307	1
206	0	KLK1_1307	11.99
21	0	KLK1_1307	1
210	0	KLK1_1307	0.95
215	0	KLK1_1307	1
219	0	KLK1_1307	1
220	0	KLK1_1307	35.54
221	0	KLK1_1307	1
223	0	KLK1_1307	1
224	0	KLK1_1307	1.34
226	0	KLK1_1307	0.74
227	0	KLK1_1307	1
228	0	KLK1_1307	1
229	0	KLK1_1307	0.71
23	0	KLK1_1307	0.91
230	0	KLK1_1307	0.89
231	0	KLK1_1307	0.88
232	0	KLK1_1307	1
233	0	KLK1_1307	0.9
238	0	KLK1_1307	0.89
239	0	KLK1_1307	1.04
243	0	KLK1_1307	0.95
246	0	KLK1_1307	0.95
26	0	KLK1_1307	0.94
28	0	KLK1_1307	0.92
29	0	KLK1_1307	0.92
30	0	KLK1_1307	0.86
31	0	KLK1_1307	0.76
32	0	KLK1_1307	1
33	0	KLK1_1307	1
34	0	KLK1_1307	0.89
35	0	KLK1_1307	0.91
38	0	KLK1_1307	0.94
39	0	KLK1_1307	1
4	0	KLK1_1307	0.91
40	0	KLK1_1307	0.5
41	0	KLK1_1307	0.03
42	0	KLK1_1307	0.03
43	0	KLK1_1307	0.14
44	0	KLK1_1307	0.02
45	0	KLK1_1307	0.18
46	0	KLK1_1307	0.03
47	0	KLK1_1307	1
48	0	KLK1_1307	0.26
49	0	KLK1_1307	0.28
50	0	KLK1_1307	0.95
51	0	KLK1_1307	0.2
52	0	KLK1_1307	1
53	0	KLK1_1307	1
54	0	KLK1_1307	0.11
55	0	KLK1_1307	0.9
57	0	KLK1_1307	0.95
58	0	KLK1_1307	134.48
59	0	KLK1_1307	496.19
65	0	KLK1_1307	1.73
66	0	KLK1_1307	0.95
73	0	KLK1_1307	1
75	0	KLK1_1307	1
76	0	KLK1_1307	1
77	0	KLK1_1307	0.89
79	0	KLK1_1307	0.89
80	0	KLK1_1307	1
81	0	KLK1_1307	0.95
86	0	KLK1_1307	1
87	0	KLK1_1307	1.05
9	0	KLK1_1307	0.91
90	0	KLK1_1307	1
93	0	KLK1_1307	1
94	0	KLK1_1307	1
96	0	KLK1_1307	1
98	0	KLK1_1307	1
99	0	KLK1_1307	1
1	0	KLK1_16542	1
100	0	KLK1_16542	15.11
101	0	KLK1_16542	5.69
103	0	KLK1_16542	5.6
104	0	KLK1_16542	1
113	0	KLK1_16542	0.14
117	0	KLK1_16542	0.88
118	0	KLK1_16542	1
125	0	KLK1_16542	0.88
126	0	KLK1_16542	0.88
127	0	KLK1_16542	1
130	0	KLK1_16542	0.68
132	0	KLK1_16542	0.88
133	0	KLK1_16542	1
134	0	KLK1_16542	1
137	0	KLK1_16542	1
139	0	KLK1_16542	1
140	0	KLK1_16542	0.78
144	0	KLK1_16542	1
145	0	KLK1_16542	0.75
148	0	KLK1_16542	1
15	0	KLK1_16542	85.16
150	0	KLK1_16542	0.88
151	0	KLK1_16542	1
152	0	KLK1_16542	0.08
153	0	KLK1_16542	0.88
154	0	KLK1_16542	1
155	0	KLK1_16542	0.66
159	0	KLK1_16542	1
16	0	KLK1_16542	1
162	0	KLK1_16542	0.88
165	0	KLK1_16542	0.88
166	0	KLK1_16542	1
168	0	KLK1_16542	0.76
170	0	KLK1_16542	1.03
171	0	KLK1_16542	0.88
174	0	KLK1_16542	0.88
175	0	KLK1_16542	1
176	0	KLK1_16542	0.65
177	0	KLK1_16542	1.07
178	0	KLK1_16542	0.12
18	0	KLK1_16542	0.82
180	0	KLK1_16542	5.38
181	0	KLK1_16542	1
182	0	KLK1_16542	1
185	0	KLK1_16542	1
186	0	KLK1_16542	1
189	0	KLK1_16542	0.14
191	0	KLK1_16542	0.38
192	0	KLK1_16542	1
195	0	KLK1_16542	0.79
196	0	KLK1_16542	1
197	0	KLK1_16542	609.76
198	0	KLK1_16542	0.78
199	0	KLK1_16542	0.88
2	0	KLK1_16542	0.8
202	0	KLK1_16542	1
204	0	KLK1_16542	1
206	0	KLK1_16542	21.13
21	0	KLK1_16542	1
210	0	KLK1_16542	157.07
215	0	KLK1_16542	1
219	0	KLK1_16542	1
220	0	KLK1_16542	0.26
221	0	KLK1_16542	1
223	0	KLK1_16542	1
224	0	KLK1_16542	2.55
226	0	KLK1_16542	0.56
227	0	KLK1_16542	1
228	0	KLK1_16542	1
229	0	KLK1_16542	7.89
23	0	KLK1_16542	65.55
230	0	KLK1_16542	83.69
231	0	KLK1_16542	0.85
232	0	KLK1_16542	1
233	0	KLK1_16542	0.76
238	0	KLK1_16542	0.78
239	0	KLK1_16542	0.63
243	0	KLK1_16542	368.33
246	0	KLK1_16542	354.15
26	0	KLK1_16542	0.8
28	0	KLK1_16542	0.82
29	0	KLK1_16542	0.82
30	0	KLK1_16542	0.68
31	0	KLK1_16542	1.32
32	0	KLK1_16542	1
33	0	KLK1_16542	1
34	0	KLK1_16542	0.88
35	0	KLK1_16542	0.83
38	0	KLK1_16542	0.87
39	0	KLK1_16542	1
4	0	KLK1_16542	36.56
40	0	KLK1_16542	0.23
41	0	KLK1_16542	0.03
42	0	KLK1_16542	0.03
43	0	KLK1_16542	0.07
44	0	KLK1_16542	0.02
45	0	KLK1_16542	0.05
46	0	KLK1_16542	0.05
47	0	KLK1_16542	1
48	0	KLK1_16542	0.1
49	0	KLK1_16542	0.11
50	0	KLK1_16542	0.88
51	0	KLK1_16542	0.07
52	0	KLK1_16542	1
53	0	KLK1_16542	1
54	0	KLK1_16542	0.04
55	0	KLK1_16542	131.58
57	0	KLK1_16542	328.98
58	0	KLK1_16542	0.76
59	0	KLK1_16542	0.2
65	0	KLK1_16542	0.78
66	0	KLK1_16542	0.88
73	0	KLK1_16542	1
75	0	KLK1_16542	1
76	0	KLK1_16542	1
77	0	KLK1_16542	0.77
79	0	KLK1_16542	52.96
80	0	KLK1_16542	1
81	0	KLK1_16542	0.88
86	0	KLK1_16542	1
87	0	KLK1_16542	0.69
9	0	KLK1_16542	0.81
90	0	KLK1_16542	1
93	0	KLK1_16542	1
94	0	KLK1_16542	1
96	0	KLK1_16542	1
98	0	KLK1_16542	1
99	0	KLK1_16542	1
1	0	KLK1_490	1
100	0	KLK1_490	0.6
101	0	KLK1_490	0.85
103	0	KLK1_490	0.04
104	0	KLK1_490	1
113	0	KLK1_490	0.09
117	0	KLK1_490	75.3
118	0	KLK1_490	1
125	0	KLK1_490	0.92
126	0	KLK1_490	123.29
127	0	KLK1_490	1
130	0	KLK1_490	3.5
132	0	KLK1_490	0.91
133	0	KLK1_490	1
134	0	KLK1_490	1
137	0	KLK1_490	1
139	0	KLK1_490	1
140	0	KLK1_490	0.84
144	0	KLK1_490	1
145	0	KLK1_490	0.82
148	0	KLK1_490	0.77
15	0	KLK1_490	0.88
150	0	KLK1_490	0.91
151	0	KLK1_490	1
152	0	KLK1_490	0.04
153	0	KLK1_490	0.92
154	0	KLK1_490	1
155	0	KLK1_490	0.44
159	0	KLK1_490	1
16	0	KLK1_490	1
162	0	KLK1_490	0.92
165	0	KLK1_490	0.91
166	0	KLK1_490	1
168	0	KLK1_490	4.6
170	0	KLK1_490	0.91
171	0	KLK1_490	0.92
174	0	KLK1_490	109.41
175	0	KLK1_490	1
176	0	KLK1_490	0.14
177	0	KLK1_490	2.03
178	0	KLK1_490	96
18	0	KLK1_490	0.87
180	0	KLK1_490	0.86
181	0	KLK1_490	1
182	0	KLK1_490	1
185	0	KLK1_490	1
186	0	KLK1_490	1
189	0	KLK1_490	0.24
191	0	KLK1_490	0.51
192	0	KLK1_490	1
195	0	KLK1_490	1.11
196	0	KLK1_490	1
197	0	KLK1_490	0.92
198	0	KLK1_490	0.84
199	0	KLK1_490	0.91
2	0	KLK1_490	2.91
202	0	KLK1_490	1
204	0	KLK1_490	1
206	0	KLK1_490	0.84
21	0	KLK1_490	1
210	0	KLK1_490	0.92
215	0	KLK1_490	1
219	0	KLK1_490	0.82
220	0	KLK1_490	43.61
221	0	KLK1_490	1
223	0	KLK1_490	1
224	0	KLK1_490	1.38
226	0	KLK1_490	4.37
227	0	KLK1_490	1
228	0	KLK1_490	1
229	0	KLK1_490	2.36
23	0	KLK1_490	0.88
230	0	KLK1_490	20.92
231	0	KLK1_490	0.9
232	0	KLK1_490	1
233	0	KLK1_490	0.83
238	0	KLK1_490	4.27
239	0	KLK1_490	0.73
243	0	KLK1_490	0.92
246	0	KLK1_490	0.92
26	0	KLK1_490	0.86
28	0	KLK1_490	0.88
29	0	KLK1_490	0.87
30	0	KLK1_490	0.77
31	0	KLK1_490	1.38
32	0	KLK1_490	1
33	0	KLK1_490	1
34	0	KLK1_490	0.92
35	0	KLK1_490	3.02
38	0	KLK1_490	0.91
39	0	KLK1_490	1
4	0	KLK1_490	0.89
40	0	KLK1_490	0.35
41	0	KLK1_490	0.04
42	0	KLK1_490	0.05
43	0	KLK1_490	0.1
44	0	KLK1_490	0.03
45	0	KLK1_490	0.1
46	0	KLK1_490	1.45
47	0	KLK1_490	1
48	0	KLK1_490	0.17
49	0	KLK1_490	0.19
50	0	KLK1_490	0.92
51	0	KLK1_490	0.12
52	0	KLK1_490	1
53	0	KLK1_490	1
54	0	KLK1_490	0.08
55	0	KLK1_490	0.85
57	0	KLK1_490	0.92
58	0	KLK1_490	0.83
59	0	KLK1_490	0.3
65	0	KLK1_490	0.83
66	0	KLK1_490	103.09
73	0	KLK1_490	1
75	0	KLK1_490	1
76	0	KLK1_490	1
77	0	KLK1_490	0.83
79	0	KLK1_490	0.84
80	0	KLK1_490	1
81	0	KLK1_490	0.92
86	0	KLK1_490	1
87	0	KLK1_490	0.77
9	0	KLK1_490	0.86
90	0	KLK1_490	0.88
93	0	KLK1_490	0.88
94	0	KLK1_490	0.91
96	0	KLK1_490	1
98	0	KLK1_490	0.85
99	0	KLK1_490	1
1	0	KLK1_7098	1
100	0	KLK1_7098	0.51
101	0	KLK1_7098	0.8
103	0	KLK1_7098	0.02
104	0	KLK1_7098	1
113	0	KLK1_7098	179.54
117	0	KLK1_7098	0.9
118	0	KLK1_7098	1
125	0	KLK1_7098	0.91
126	0	KLK1_7098	0.9
127	0	KLK1_7098	1
130	0	KLK1_7098	0.92
132	0	KLK1_7098	0.92
133	0	KLK1_7098	1
134	0	KLK1_7098	1
137	0	KLK1_7098	1
139	0	KLK1_7098	1
140	0	KLK1_7098	0.8
144	0	KLK1_7098	1
145	0	KLK1_7098	0.78
148	0	KLK1_7098	1
15	0	KLK1_7098	1
150	0	KLK1_7098	0.89
151	0	KLK1_7098	1
152	0	KLK1_7098	0.04
153	0	KLK1_7098	19
154	0	KLK1_7098	1
155	0	KLK1_7098	9.11
159	0	KLK1_7098	1
16	0	KLK1_7098	1
162	0	KLK1_7098	0.9
165	0	KLK1_7098	0.89
166	0	KLK1_7098	1
168	0	KLK1_7098	0.99
170	0	KLK1_7098	5.53
171	0	KLK1_7098	19.59
174	0	KLK1_7098	0.9
175	0	KLK1_7098	1
176	0	KLK1_7098	106.78
177	0	KLK1_7098	1
178	0	KLK1_7098	1
18	0	KLK1_7098	1
180	0	KLK1_7098	0.81
181	0	KLK1_7098	1
182	0	KLK1_7098	1
185	0	KLK1_7098	1
186	0	KLK1_7098	1
189	0	KLK1_7098	213.69
191	0	KLK1_7098	0.43
192	0	KLK1_7098	1
195	0	KLK1_7098	3.37
196	0	KLK1_7098	1
197	0	KLK1_7098	0.9
198	0	KLK1_7098	3.39
199	0	KLK1_7098	0.89
2	0	KLK1_7098	1
202	0	KLK1_7098	1
204	0	KLK1_7098	1
206	0	KLK1_7098	0.8
21	0	KLK1_7098	1
210	0	KLK1_7098	0.9
215	0	KLK1_7098	1
219	0	KLK1_7098	1
220	0	KLK1_7098	0.39
221	0	KLK1_7098	1
223	0	KLK1_7098	1
224	0	KLK1_7098	0.58
226	0	KLK1_7098	1
227	0	KLK1_7098	1
228	0	KLK1_7098	1
229	0	KLK1_7098	1
23	0	KLK1_7098	1
230	0	KLK1_7098	0.8
231	0	KLK1_7098	7.27
232	0	KLK1_7098	1
233	0	KLK1_7098	11.03
238	0	KLK1_7098	1.01
239	0	KLK1_7098	3.3
243	0	KLK1_7098	0.9
246	0	KLK1_7098	0.9
26	0	KLK1_7098	1
28	0	KLK1_7098	1
29	0	KLK1_7098	1
30	0	KLK1_7098	1
31	0	KLK1_7098	1
32	0	KLK1_7098	1
33	0	KLK1_7098	1
34	0	KLK1_7098	1
35	0	KLK1_7098	1
38	0	KLK1_7098	1
39	0	KLK1_7098	1
4	0	KLK1_7098	1
40	0	KLK1_7098	1
41	0	KLK1_7098	1
42	0	KLK1_7098	1
43	0	KLK1_7098	1
44	0	KLK1_7098	1
45	0	KLK1_7098	0.15
46	0	KLK1_7098	0.05
47	0	KLK1_7098	1
48	0	KLK1_7098	0.16
49	0	KLK1_7098	0.15
50	0	KLK1_7098	0.91
51	0	KLK1_7098	0.13
52	0	KLK1_7098	1
53	0	KLK1_7098	1
54	0	KLK1_7098	0.11
55	0	KLK1_7098	0.78
57	0	KLK1_7098	0.9
58	0	KLK1_7098	0.79
59	0	KLK1_7098	0.24
65	0	KLK1_7098	0.79
66	0	KLK1_7098	0.9
73	0	KLK1_7098	1
75	0	KLK1_7098	1
76	0	KLK1_7098	1
77	0	KLK1_7098	0.83
79	0	KLK1_7098	0.83
80	0	KLK1_7098	1
81	0	KLK1_7098	0.92
86	0	KLK1_7098	1
87	0	KLK1_7098	0.77
9	0	KLK1_7098	1
90	0	KLK1_7098	1
93	0	KLK1_7098	1
94	0	KLK1_7098	1
96	0	KLK1_7098	1
98	0	KLK1_7098	1
99	0	KLK1_7098	1
1	0	KLK1_7673	1
100	0	KLK1_7673	314.46
101	0	KLK1_7673	5.56
103	0	KLK1_7673	0.26
104	0	KLK1_7673	1
113	0	KLK1_7673	0.13
117	0	KLK1_7673	0.88
118	0	KLK1_7673	1
125	0	KLK1_7673	0.88
126	0	KLK1_7673	0.88
127	0	KLK1_7673	1
130	0	KLK1_7673	0.67
132	0	KLK1_7673	0.88
133	0	KLK1_7673	1
134	0	KLK1_7673	1
137	0	KLK1_7673	1
139	0	KLK1_7673	1
140	0	KLK1_7673	3.37
144	0	KLK1_7673	1
145	0	KLK1_7673	0.78
148	0	KLK1_7673	14.87
15	0	KLK1_7673	0.81
150	0	KLK1_7673	0.88
151	0	KLK1_7673	1
152	0	KLK1_7673	0.02
153	0	KLK1_7673	0.88
154	0	KLK1_7673	1
155	0	KLK1_7673	0.61
159	0	KLK1_7673	1
16	0	KLK1_7673	1
162	0	KLK1_7673	0.88
165	0	KLK1_7673	224.17
166	0	KLK1_7673	1
168	0	KLK1_7673	0.75
170	0	KLK1_7673	0.92
171	0	KLK1_7673	0.88
174	0	KLK1_7673	0.88
175	0	KLK1_7673	1
176	0	KLK1_7673	0.03
177	0	KLK1_7673	1.14
178	0	KLK1_7673	0.15
18	0	KLK1_7673	0.81
180	0	KLK1_7673	5.25
181	0	KLK1_7673	1
182	0	KLK1_7673	1
185	0	KLK1_7673	1
186	0	KLK1_7673	1
189	0	KLK1_7673	0.14
191	0	KLK1_7673	0.38
192	0	KLK1_7673	1
195	0	KLK1_7673	0.74
196	0	KLK1_7673	1
197	0	KLK1_7673	0.88
198	0	KLK1_7673	0.72
199	0	KLK1_7673	292.71
2	0	KLK1_7673	0.78
202	0	KLK1_7673	1
204	0	KLK1_7673	1
206	0	KLK1_7673	0.79
21	0	KLK1_7673	1
210	0	KLK1_7673	0.88
215	0	KLK1_7673	1
219	0	KLK1_7673	1.84
220	0	KLK1_7673	0.26
221	0	KLK1_7673	1
223	0	KLK1_7673	1
224	0	KLK1_7673	0.71
226	0	KLK1_7673	0.48
227	0	KLK1_7673	1
228	0	KLK1_7673	1
229	0	KLK1_7673	2.85
23	0	KLK1_7673	0.81
230	0	KLK1_7673	0.77
231	0	KLK1_7673	0.76
232	0	KLK1_7673	1
233	0	KLK1_7673	0.76
238	0	KLK1_7673	0.77
239	0	KLK1_7673	2.14
243	0	KLK1_7673	0.88
246	0	KLK1_7673	0.88
26	0	KLK1_7673	0.84
28	0	KLK1_7673	129.11
29	0	KLK1_7673	0.85
30	0	KLK1_7673	17.47
31	0	KLK1_7673	3.94
32	0	KLK1_7673	1
33	0	KLK1_7673	1
34	0	KLK1_7673	0.79
35	0	KLK1_7673	0.81
38	0	KLK1_7673	0.87
39	0	KLK1_7673	1
4	0	KLK1_7673	0.81
40	0	KLK1_7673	0.22
41	0	KLK1_7673	0.03
42	0	KLK1_7673	0.03
43	0	KLK1_7673	0.07
44	0	KLK1_7673	0.02
45	0	KLK1_7673	0.04
46	0	KLK1_7673	0.03
47	0	KLK1_7673	1
48	0	KLK1_7673	0.1
49	0	KLK1_7673	0.11
50	0	KLK1_7673	0.88
51	0	KLK1_7673	0.06
52	0	KLK1_7673	1
53	0	KLK1_7673	1
54	0	KLK1_7673	0.04
55	0	KLK1_7673	0.78
57	0	KLK1_7673	0.88
58	0	KLK1_7673	0.75
59	0	KLK1_7673	0.2
65	0	KLK1_7673	1.53
66	0	KLK1_7673	0.88
73	0	KLK1_7673	1
75	0	KLK1_7673	1
76	0	KLK1_7673	1
77	0	KLK1_7673	47.03
79	0	KLK1_7673	0.76
80	0	KLK1_7673	1
81	0	KLK1_7673	0.88
86	0	KLK1_7673	1
87	0	KLK1_7673	3.09
9	0	KLK1_7673	115.17
90	0	KLK1_7673	21.84
93	0	KLK1_7673	33.12
94	0	KLK1_7673	1.68
96	0	KLK1_7673	1
98	0	KLK1_7673	5.36
99	0	KLK1_7673	1
1	0	KLK1_9643	1
100	0	KLK1_9643	0.53
101	0	KLK1_9643	0.81
103	0	KLK1_9643	25.32
104	0	KLK1_9643	1
113	0	KLK1_9643	0.06
117	0	KLK1_9643	0.9
118	0	KLK1_9643	1
125	0	KLK1_9643	0.9
126	0	KLK1_9643	0.9
127	0	KLK1_9643	1
130	0	KLK1_9643	30.64
132	0	KLK1_9643	0.9
133	0	KLK1_9643	1
134	0	KLK1_9643	1
137	0	KLK1_9643	1
139	0	KLK1_9643	1
140	0	KLK1_9643	3.54
144	0	KLK1_9643	1
145	0	KLK1_9643	0.83
148	0	KLK1_9643	1.88
15	0	KLK1_9643	0.84
150	0	KLK1_9643	217.48
151	0	KLK1_9643	1
152	0	KLK1_9643	0.01
153	0	KLK1_9643	0.9
154	0	KLK1_9643	1
155	0	KLK1_9643	4.11
159	0	KLK1_9643	1
16	0	KLK1_9643	1
162	0	KLK1_9643	90.97
165	0	KLK1_9643	0.9
166	0	KLK1_9643	1
168	0	KLK1_9643	0.8
170	0	KLK1_9643	1.1
171	0	KLK1_9643	0.9
174	0	KLK1_9643	0.9
175	0	KLK1_9643	1
176	0	KLK1_9643	0.03
177	0	KLK1_9643	0.76
178	0	KLK1_9643	0.02
18	0	KLK1_9643	120.07
180	0	KLK1_9643	0.82
181	0	KLK1_9643	1
182	0	KLK1_9643	1
185	0	KLK1_9643	1
186	0	KLK1_9643	1
189	0	KLK1_9643	2985.42
191	0	KLK1_9643	0.5
192	0	KLK1_9643	1
195	0	KLK1_9643	0.79
196	0	KLK1_9643	1
197	0	KLK1_9643	0.9
198	0	KLK1_9643	12.41
199	0	KLK1_9643	0.9
2	0	KLK1_9643	1
202	0	KLK1_9643	1
204	0	KLK1_9643	1
206	0	KLK1_9643	0.87
21	0	KLK1_9643	1
210	0	KLK1_9643	0.9
215	0	KLK1_9643	1
219	0	KLK1_9643	0.71
220	0	KLK1_9643	0.4
221	0	KLK1_9643	1
223	0	KLK1_9643	1
224	0	KLK1_9643	41.77
226	0	KLK1_9643	4.1
227	0	KLK1_9643	1
228	0	KLK1_9643	1
229	0	KLK1_9643	0.52
23	0	KLK1_9643	0.84
230	0	KLK1_9643	0.81
231	0	KLK1_9643	0.78
232	0	KLK1_9643	1
233	0	KLK1_9643	51.33
238	0	KLK1_9643	0.81
239	0	KLK1_9643	2.47
243	0	KLK1_9643	0.9
246	0	KLK1_9643	0.9
26	0	KLK1_9643	0.87
28	0	KLK1_9643	0.85
29	0	KLK1_9643	0.84
30	0	KLK1_9643	29.27
31	0	KLK1_9643	4.18
32	0	KLK1_9643	1
33	0	KLK1_9643	1
34	0	KLK1_9643	0.8
35	0	KLK1_9643	0.85
38	0	KLK1_9643	0.89
39	0	KLK1_9643	1
4	0	KLK1_9643	0.85
40	0	KLK1_9643	0.29
41	0	KLK1_9643	0.03
42	0	KLK1_9643	0.03
43	0	KLK1_9643	0.07
44	0	KLK1_9643	0.02
45	0	KLK1_9643	0.06
46	0	KLK1_9643	0.03
47	0	KLK1_9643	1
48	0	KLK1_9643	0.14
49	0	KLK1_9643	0.14
50	0	KLK1_9643	0.9
51	0	KLK1_9643	0.08
52	0	KLK1_9643	1
53	0	KLK1_9643	1
54	0	KLK1_9643	0.05
55	0	KLK1_9643	0.82
57	0	KLK1_9643	0.9
58	0	KLK1_9643	0.82
59	0	KLK1_9643	0.34
65	0	KLK1_9643	1.63
66	0	KLK1_9643	0.9
73	0	KLK1_9643	1
75	0	KLK1_9643	1
76	0	KLK1_9643	1
77	0	KLK1_9643	0.81
79	0	KLK1_9643	0.8
80	0	KLK1_9643	1
81	0	KLK1_9643	0.9
86	0	KLK1_9643	1
87	0	KLK1_9643	3.4
9	0	KLK1_9643	0.84
90	0	KLK1_9643	0.88
93	0	KLK1_9643	0.88
94	0	KLK1_9643	2.11
96	0	KLK1_9643	1
98	0	KLK1_9643	0.79
99	0	KLK1_9643	1
1	0	Node2	1
100	0	Node2	0.97
101	0	Node2	1.06
103	0	Node2	4.63
104	0	Node2	1
113	0	Node2	0.11
117	0	Node2	0.98
118	0	Node2	1
125	0	Node2	0.97
126	0	Node2	0.97
127	0	Node2	1
130	0	Node2	1.1
132	0	Node2	0.97
133	0	Node2	1
134	0	Node2	1
137	0	Node2	1
139	0	Node2	1
140	0	Node2	0.94
144	0	Node2	1
145	0	Node2	0.92
148	0	Node2	0.93
15	0	Node2	0.95
150	0	Node2	0.97
151	0	Node2	1
152	0	Node2	0.08
153	0	Node2	0.97
154	0	Node2	1
155	0	Node2	2.31
159	0	Node2	1
16	0	Node2	1
162	0	Node2	0.97
165	0	Node2	0.96
166	0	Node2	1
168	0	Node2	1.13
170	0	Node2	1.35
171	0	Node2	0.97
174	0	Node2	0.97
175	0	Node2	1
176	0	Node2	0.07
177	0	Node2	0.95
178	0	Node2	0.08
18	0	Node2	0.95
180	0	Node2	1.07
181	0	Node2	1
182	0	Node2	1
185	0	Node2	1
186	0	Node2	1
189	0	Node2	0.53
191	0	Node2	0.76
192	0	Node2	1
195	0	Node2	3.07
196	0	Node2	1
197	0	Node2	0.97
198	0	Node2	0.94
199	0	Node2	0.96
2	0	Node2	1.31
202	0	Node2	1
204	0	Node2	1
206	0	Node2	0.96
21	0	Node2	1
210	0	Node2	0.97
215	0	Node2	1
219	0	Node2	0.89
220	0	Node2	0.75
221	0	Node2	1
223	0	Node2	1
224	0	Node2	0.96
226	0	Node2	0.92
227	0	Node2	1
228	0	Node2	1
229	0	Node2	1.15
23	0	Node2	0.95
230	0	Node2	0.97
231	0	Node2	0.95
232	0	Node2	1
233	0	Node2	0.93
238	0	Node2	1.14
239	0	Node2	0.88
243	0	Node2	0.97
246	0	Node2	0.97
26	0	Node2	0.94
28	0	Node2	0.95
29	0	Node2	0.95
30	0	Node2	0.9
31	0	Node2	1.07
32	0	Node2	1
33	0	Node2	1
34	0	Node2	0.97
35	0	Node2	1.33
38	0	Node2	0.97
39	0	Node2	1
4	0	Node2	0.95
40	0	Node2	0.65
41	0	Node2	0.05
42	0	Node2	0.05
43	0	Node2	0.26
44	0	Node2	0.04
45	0	Node2	0.33
46	0	Node2	1.45
47	0	Node2	1
48	0	Node2	0.42
49	0	Node2	0.44
50	0	Node2	0.97
51	0	Node2	0.35
52	0	Node2	1
53	0	Node2	1
54	0	Node2	0.22
55	0	Node2	0.95
57	0	Node2	0.97
58	0	Node2	0.93
59	0	Node2	0.59
65	0	Node2	0.95
66	0	Node2	0.97
73	0	Node2	1
75	0	Node2	1
76	0	Node2	1
77	0	Node2	0.93
79	0	Node2	0.93
80	0	Node2	1
81	0	Node2	0.97
86	0	Node2	1
87	0	Node2	0.9
9	0	Node2	0.94
90	0	Node2	0.96
93	0	Node2	0.96
94	0	Node2	0.9
96	0	Node2	1
98	0	Node2	0.92
99	0	Node2	1
1	0	Node4	1
100	0	Node4	0.47
101	0	Node4	0.77
103	0	Node4	0.04
104	0	Node4	1
113	0	Node4	0.11
117	0	Node4	0.89
118	0	Node4	1
125	0	Node4	0.89
126	0	Node4	0.88
127	0	Node4	1
130	0	Node4	0.69
132	0	Node4	0.9
133	0	Node4	1
134	0	Node4	1
137	0	Node4	1
139	0	Node4	1
140	0	Node4	0.77
144	0	Node4	1
145	0	Node4	0.74
148	0	Node4	0.69
15	0	Node4	1
150	0	Node4	0.87
151	0	Node4	1
152	0	Node4	0.04
153	0	Node4	0.92
154	0	Node4	1
155	0	Node4	0.28
159	0	Node4	1
16	0	Node4	1
162	0	Node4	0.88
165	0	Node4	0.87
166	0	Node4	1
168	0	Node4	0.78
170	0	Node4	0.74
171	0	Node4	0.92
174	0	Node4	0.89
175	0	Node4	1
176	0	Node4	0.85
177	0	Node4	0.89
178	0	Node4	0.12
18	0	Node4	1
180	0	Node4	0.79
181	0	Node4	1
182	0	Node4	1
185	0	Node4	1
186	0	Node4	1
189	0	Node4	0.19
191	0	Node4	0.37
192	0	Node4	1
195	0	Node4	0.95
196	0	Node4	1
197	0	Node4	0.88
198	0	Node4	0.74
199	0	Node4	0.87
2	0	Node4	1
202	0	Node4	1
204	0	Node4	1
206	0	Node4	0.77
21	0	Node4	1
210	0	Node4	0.88
215	0	Node4	1
219	0	Node4	2
220	0	Node4	0.33
221	0	Node4	1
223	0	Node4	1
224	0	Node4	0.74
226	0	Node4	2.28
227	0	Node4	1
228	0	Node4	1
229	0	Node4	0.66
23	0	Node4	1
230	0	Node4	0.79
231	0	Node4	0.81
232	0	Node4	1
233	0	Node4	0.82
238	0	Node4	0.8
239	0	Node4	0.76
243	0	Node4	0.88
246	0	Node4	0.88
26	0	Node4	1
28	0	Node4	1
29	0	Node4	1
30	0	Node4	1
31	0	Node4	1
32	0	Node4	1
33	0	Node4	1
34	0	Node4	1
35	0	Node4	1
38	0	Node4	1.74
39	0	Node4	1
4	0	Node4	1
40	0	Node4	5.83
41	0	Node4	9.56
42	0	Node4	8.85
43	0	Node4	8.24
44	0	Node4	8.89
45	0	Node4	2045.2
46	0	Node4	89.61
47	0	Node4	1
48	0	Node4	1188.61
49	0	Node4	1055.31
50	0	Node4	50.45
51	0	Node4	1728.4
52	0	Node4	1
53	0	Node4	1
54	0	Node4	1628.59
55	0	Node4	24.83
57	0	Node4	0.88
58	0	Node4	0.75
59	0	Node4	0.2
65	0	Node4	0.76
66	0	Node4	0.89
73	0	Node4	1
75	0	Node4	1
76	0	Node4	1
77	0	Node4	0.79
79	0	Node4	0.79
80	0	Node4	1
81	0	Node4	0.9
86	0	Node4	1
87	0	Node4	0.71
9	0	Node4	1
90	0	Node4	0.83
93	0	Node4	0.83
94	0	Node4	0.92
96	0	Node4	1
98	0	Node4	1.31
99	0	Node4	1
1	0	Node7	1
100	0	Node7	0.75
101	0	Node7	0.9
103	0	Node7	4.93
104	0	Node7	1
113	0	Node7	107.69
117	0	Node7	0.94
118	0	Node7	1
125	0	Node7	0.94
126	0	Node7	0.94
127	0	Node7	1
130	0	Node7	0.84
132	0	Node7	0.94
133	0	Node7	1
134	0	Node7	1
137	0	Node7	1
139	0	Node7	1
140	0	Node7	1.12
144	0	Node7	1
145	0	Node7	0.91
148	0	Node7	0.88
15	0	Node7	0.92
150	0	Node7	0.94
151	0	Node7	1
152	0	Node7	1945.39
153	0	Node7	0.94
154	0	Node7	1
155	0	Node7	0.29
159	0	Node7	1
16	0	Node7	1
162	0	Node7	0.94
165	0	Node7	0.94
166	0	Node7	1
168	0	Node7	0.89
170	0	Node7	0.85
171	0	Node7	0.94
174	0	Node7	0.94
175	0	Node7	1
176	0	Node7	0.18
177	0	Node7	0.89
178	0	Node7	0.05
18	0	Node7	0.91
180	0	Node7	0.9
181	0	Node7	1
182	0	Node7	1
185	0	Node7	1
186	0	Node7	1
189	0	Node7	0.36
191	0	Node7	0.63
192	0	Node7	1
195	0	Node7	0.92
196	0	Node7	1
197	0	Node7	0.94
198	0	Node7	2.39
199	0	Node7	0.94
2	0	Node7	0.91
202	0	Node7	1
204	0	Node7	1
206	0	Node7	0.89
21	0	Node7	1
210	0	Node7	0.95
215	0	Node7	1
219	0	Node7	0.81
220	0	Node7	0.52
221	0	Node7	1
223	0	Node7	1
224	0	Node7	0.82
226	0	Node7	1.56
227	0	Node7	1
228	0	Node7	1
229	0	Node7	0.8
23	0	Node7	0.92
230	0	Node7	0.9
231	0	Node7	7.07
232	0	Node7	1
233	0	Node7	0.88
238	0	Node7	0.9
239	0	Node7	0.95
243	0	Node7	0.95
246	0	Node7	0.95
26	0	Node7	0.95
28	0	Node7	0.92
29	0	Node7	0.94
30	0	Node7	0.86
31	0	Node7	1.18
32	0	Node7	1
33	0	Node7	1
34	0	Node7	12.67
35	0	Node7	0.92
38	0	Node7	0.94
39	0	Node7	1
4	0	Node7	0.93
40	0	Node7	0.48
41	0	Node7	0.03
42	0	Node7	0.03
43	0	Node7	0.16
44	0	Node7	0.02
45	0	Node7	0.16
46	0	Node7	0.06
47	0	Node7	1
48	0	Node7	0.24
49	0	Node7	0.26
50	0	Node7	0.94
51	0	Node7	0.18
52	0	Node7	1
53	0	Node7	1
54	0	Node7	0.1
55	0	Node7	0.9
57	0	Node7	0.95
58	0	Node7	0.88
59	0	Node7	0.43
65	0	Node7	1.64
66	0	Node7	0.94
73	0	Node7	1
75	0	Node7	1
76	0	Node7	1
77	0	Node7	0.9
79	0	Node7	0.89
80	0	Node7	1
81	0	Node7	0.94
86	0	Node7	1
87	0	Node7	1.01
9	0	Node7	0.91
90	0	Node7	0.94
93	0	Node7	0.93
94	0	Node7	0.83
96	0	Node7	1
98	0	Node7	0.86
99	0	Node7	1
1	0	Node9	1
100	0	Node9	0.86
101	0	Node9	1.03
103	0	Node9	0.03
104	0	Node9	1
113	0	Node9	0.13
117	0	Node9	0.94
118	0	Node9	1
125	0	Node9	0.94
126	0	Node9	0.94
127	0	Node9	1
130	0	Node9	0.84
132	0	Node9	0.94
133	0	Node9	1
134	0	Node9	1
137	0	Node9	1
139	0	Node9	1
140	0	Node9	0.91
144	0	Node9	1
145	0	Node9	49.54
148	0	Node9	1.28
15	0	Node9	0.91
150	0	Node9	0.95
151	0	Node9	1
152	0	Node9	0.02
153	0	Node9	0.94
154	0	Node9	1
155	0	Node9	1.45
159	0	Node9	1
16	0	Node9	1
162	0	Node9	0.95
165	0	Node9	0.94
166	0	Node9	1
168	0	Node9	0.88
170	0	Node9	0.84
171	0	Node9	0.94
174	0	Node9	0.94
175	0	Node9	1
176	0	Node9	0.04
177	0	Node9	2.03
178	0	Node9	108.49
18	0	Node9	0.92
180	0	Node9	1.04
181	0	Node9	1
182	0	Node9	1
185	0	Node9	1
186	0	Node9	1
189	0	Node9	0.38
191	0	Node9	0.68
192	0	Node9	1
195	0	Node9	0.88
196	0	Node9	1
197	0	Node9	0.94
198	0	Node9	0.89
199	0	Node9	0.94
2	0	Node9	0.89
202	0	Node9	1
204	0	Node9	1
206	0	Node9	0.93
21	0	Node9	1
210	0	Node9	0.94
215	0	Node9	1
219	0	Node9	0.83
220	0	Node9	0.6
221	0	Node9	1
223	0	Node9	1
224	0	Node9	0.97
226	0	Node9	0.8
227	0	Node9	1
228	0	Node9	1
229	0	Node9	0.79
23	0	Node9	0.91
230	0	Node9	0.89
231	0	Node9	0.9
232	0	Node9	1
233	0	Node9	0.9
238	0	Node9	0.89
239	0	Node9	0.82
243	0	Node9	0.95
246	0	Node9	0.94
26	0	Node9	10.16
28	0	Node9	0.92
29	0	Node9	15.83
30	0	Node9	0.88
31	0	Node9	0.76
32	0	Node9	1
33	0	Node9	1
34	0	Node9	0.92
35	0	Node9	0.91
38	0	Node9	0.94
39	0	Node9	1
4	0	Node9	0.91
40	0	Node9	0.48
41	0	Node9	0.03
42	0	Node9	0.03
43	0	Node9	0.14
44	0	Node9	0.02
45	0	Node9	0.17
46	0	Node9	0.03
47	0	Node9	1
48	0	Node9	0.25
49	0	Node9	0.27
50	0	Node9	0.94
51	0	Node9	0.18
52	0	Node9	1
53	0	Node9	1
54	0	Node9	0.1
55	0	Node9	0.89
57	0	Node9	0.95
58	0	Node9	0.91
59	0	Node9	0.52
65	0	Node9	0.91
66	0	Node9	0.94
73	0	Node9	1
75	0	Node9	1
76	0	Node9	1
77	0	Node9	0.9
79	0	Node9	0.88
80	0	Node9	1
81	0	Node9	0.94
86	0	Node9	1
87	0	Node9	0.85
9	0	Node9	0.91
90	0	Node9	0.93
93	0	Node9	0.93
94	0	Node9	1.35
96	0	Node9	1
98	0	Node9	0.88
99	0	Node9	1

## Sheet: Eupoitphyla
Site	Partition	&alpha;	&beta;<sup>-</sup>	p<sup>-</sup>	&beta;<sup>+</sup>	p<sup>+</sup>	LRT	p-value	# branches under selection	Total branch length	MEME LogL	FEL LogL
1	1	0	0	1	0	0	0	1	0	0	0	0
2	1	12.46	0.78	0.93	59.37	0.07	0.03	0.62	0	0	-22.89	-21.94
3	1	8.58	0.62	0.93	47.44	0.07	0.63	0.4	0	0	-22.1	-21.21
4	1	0	0	0.94	476.18	0.06	14.99	0	0	0	-16.45	-9.95
5	1	1.75	0.72	1	2.62	0	0	0.67	0	0	-18.05	-18.05
6	1	15.19	0.36	1	22.79	0	0	0.67	0	0	-19.31	-19.31
7	1	0	0	1	0	0	0	1	0	0	0	0
8	1	0.63	0	0.89	12.35	0.11	0.96	0.33	0	0	-12.78	-12.27
9	1	0	0	0	2.48	1	4.23	0.06	0	0	-19.19	-19.19
10	1	0.55	0	1	0.83	0	0	0.67	0	0	-8.53	-8.53
11	1	0.86	0.33	0.95	2496.77	0.05	4.41	0.05	0	0	-19.96	-17.68
12	1	0	0	0.95	431.67	0.05	6.8	0.01	0	0	-13.22	-10.18
13	1	0.23	0.23	0.85	78.2	0.15	1.86	0.2	1	0	-22.22	-21.41
14	1	2.8	0.41	0.94	446.23	0.06	3.5	0.08	0	0	-23.12	-21.15
15	1	5.45	0	0.8	7.12	0.2	0.01	0.64	1	0	-24.83	-24.27
16	1	1.3	0	0.8	5.87	0.2	0.46	0.44	0	0	-19.91	-19.52
17	1	1.27	0	1	1.9	0	0	0.67	0	0	-9.23	-9.23
18	1	0.44	0.02	0.01	0.73	0.99	0.16	0.55	0	0	-17.76	-17.76
19	1	0	0	0.85	3.06	0.15	3.42	0.09	1	0	-10.99	-9.93
20	1	2.39	0.26	1	3.58	0	0	0.67	0	0	-15.53	-15.53
21	1	0	0	0.01	4.1	0.99	5.07	0.04	0	0	-13.51	-13.51
22	1	0	0	1	0	0	0	1	0	0	0	0
23	1	0	0	0	1	1	1.45	0.25	0	0	-10.18	-10.18
24	1	213.13	0	1	2.96	0	0	0.67	0	0	-10.64	-10.64
25	1	0	0	0	1.25	1	0.6	0.4	0	0	-10.72	-10.72
26	1	1.23	0	1	1.85	0	0	0.67	0	0	-6.83	-6.83
27	1	3	0.79	1	4.51	0	0	0.67	0	0	-20.61	-20.61
28	1	0.76	0.06	0	1.57	1	0.44	0.45	0	0	-25.07	-25.07
29	1	1.06	0	1	1.59	0	0	0.67	0	0	-12.17	-12.17
30	1	1.11	0.19	0.96	2.17	0.04	0	0.66	0	0	-13.25	-13.24
31	1	0.83	0.4	0.87	77.01	0.13	4.07	0.06	1	0	-28.68	-26.57
32	1	2.26	0	1	4.05	0	0	0.67	0	0	-10.49	-10.49
33	1	0.55	0	1	0.82	0	0	0.67	0	0	-7.25	-7.25
34	1	0	0	0.9	6.37	0.1	0.59	0.41	1	0	-11.1	-10.81
35	1	1.83	0	1	2.79	0	0	0.67	0	0	-9.07	-9.07
36	1	0	0	1	0	0	0	1	0	0	0	0
37	1	0.44	0.23	0.47	2.03	0.53	0.37	0.47	0	0	-19.61	-19.52
38	1	1.18	0	1	1.77	0	0	0.67	0	0	-6.66	-6.66
39	1	5.16	0.22	1	7.74	0	0	0.67	0	0	-12.02	-12.02
40	1	7.77	0	1	11.65	0	0	0.67	0	0	-16.65	-16.65
41	1	0	0	0.01	0.24	0.99	0.25	0.51	1	0	-10.2	-10.2
42	1	0	0	0.73	2.82	0.27	1.66	0.22	2	0	-13.86	-13.68
43	1	0	0	1	0	0	0	1	0	0	0	0
44	1	0	0	1	0	0	0	1	0	0	0	0
45	1	0.76	0.6	1	1.31	0	0	0.67	0	0	-17.08	-17.07
46	1	0	0	0.77	6.37	0.23	4.98	0.04	0	0	-16.1	-15.55
47	1	1.01	0.86	1	1.51	0	0	0.67	0	0	-19.81	-19.81		odel fits
48	1	0.93	0	0.86	15.7	0.14	4.03	0.06	2	0	-21.19	-18.62		Model	AICC	log L	Parameters	Rate distributions
49	1	0	0	0.47	4.25	0.53	2.12	0.17	1	0	-22.62	-22.05		Nucleotide GTR	10520	-5224.91	35
50	1	1.04	0.08	0	3.44	1	0.89	0.34	0	0	-29.56	-29.56		Global MG94xREV	10350.4	-5132.76	42	non-synonymous/synonymous rate ratio for *test*
51	1	31.93	3.57	1	47.89	0	0	0.67	0	0	-30.05	-30.05						1	@	0.593
52	1	7.65	3.07	1	11.47	0	0	0.67	0	0	-29.39	-29.39
53	1	1.13	0.94	0.7	9.74	0.3	0.56	0.41	0	0	-29.2	-29.1
54	1	0	0	0	0.8	1	1	0.32	0	0	-16	-16
55	1	0	0	0	1.05	1	0.99	0.32	0	0	-8.08	-8.08
56	1	2.47	2.21	1	3.71	0	0	0.67	0	0	-16.14	-16.14
57	1	0	0	1	0	0	0	1	0	0	0	0
58	1	0	0	1	0	0	0	1	0	0	0	0
59	1	0.55	0.3	1	0.82	0	0	0.67	0	0	-12.4	-12.4
60	1	2.32	0	0.89	5.58	0.11	0.11	0.57	1	0	-17	-16.78
61	1	3.12	0	1	4.68	0	0	0.67	0	0	-10.96	-10.96
62	1	0.75	0	1	1.13	0	0	0.67	0	0	-7.41	-7.41
63	1	0	0	0	0.22	1	0.25	0.51	1	0	-7.93	-7.93
64	1	3.18	0	0.95	176.41	0.05	3.58	0.08	1	0	-20.42	-17.95
65	1	0	0	0.87	4.38	0.13	2.15	0.17	1	0	-11.7	-10.42
66	1	10000	0.25	1	1380.95	0	0	0.67	0	0	-11.58	-11.58
67	1	0	0	0.9	399.92	0.1	4.47	0.05	0	0	-19.55	-16.13
68	1	0	0	0.75	21.86	0.25	1.9	0.19	1	0	-26.12	-25.27
69	1	1.67	0	0.83	7.16	0.17	1.5	0.24	2	0	-28.53	-26.51
70	1	1.65	0	0.85	9.68	0.15	2.12	0.17	2	0	-26.48	-24.2
71	1	0	0	0.65	1.84	0.35	1.5	0.24	2	0	-13.56	-13.48
72	1	0	0	0.89	28.53	0.11	6.79	0.02	0	0	-20.88	-16.12
73	1	2.54	0	1	3.81	0	0	0.67	0	0	-7.72	-7.72
74	1	2.69	0.81	1	4.04	0	0	0.67	0	0	-28.19	-28.19
75	1	0	0	0.58	5.83	0.42	2.92	0.11	2	0	-25.9	-25.27
76	1	1.71	0	0.21	2.69	0.79	0.07	0.59	0	0	-31.11	-31.09
77	1	0	0	0	0.38	1	0.78	0.36	1	0	-12.75	-12.75
78	1	0	0	0.84	7.33	0.16	4.92	0.04	2	0	-17	-15.03
79	1	0	0	0.93	7.36	0.07	1.12	0.3	1	0	-11.53	-11.11
80	1	1.14	0.27	0.82	2.06	0.18	0.02	0.63	0	0	-21.16	-21.14
81	1	0.44	0.03	0	2.15	1	0.74	0.37	0	0	-25.83	-25.83
82	1	0.62	0	1	0.93	0	0	0.67	0	0	-8.42	-8.42
83	1	0.56	0	1	0.85	0	0	0.67	0	0	-8.11	-8.11
84	1	0.93	0.26	1	1.39	0	0	0.67	0	0	-16.39	-16.39
85	1	1.71	0	1	2.57	0	0	0.67	0	0	-7.03	-7.03
86	1	0	0	0	0.64	1	0.77	0.36	0	0	-16.13	-16.13
87	1	1.84	1.64	1	2.76	0	0	0.67	0	0	-26.7	-26.7
88	1	1.53	0	0.73	2.83	0.27	0.13	0.56	1	0	-21.83	-21.5
89	1	0.46	0.28	1	0.69	0	0	0.67	0	0	-16.36	-16.36
90	1	0	0	0.39	2.39	0.61	3.25	0.09	0	0	-22.32	-22.16
91	1	0.92	0.2	1	1.37	0	0	0.67	0	0	-13.48	-13.48
92	1	0	0	0.83	5.95	0.17	3.5	0.08	0	0	-16.42	-15.32
93	1	0	0	0.01	0.22	0.99	0.94	0.33	1	0	-10.15	-10.15
94	1	3.54	1.31	1	6.41	0	0	0.67	0	0	-29.51	-29.51
95	1	2.29	0	1	3.44	0	0	0.67	0	0	-7.11	-7.11
96	1	2.45	0.2	0.95	65.39	0.05	3.55	0.08	1	0	-25.98	-22.65
97	1	1.98	0.1	0.89	10.88	0.11	0.47	0.44	1	0	-22.55	-20.78
98	1	1.11	0.09	0	1.47	1	0.05	0.6	0	0	-24.63	-24.63
99	1	0.75	0	1	1.13	0	0	0.67	0	0	-6.9	-6.9
100	1	0.55	0.18	0.64	1.87	0.36	0.12	0.57	0	0	-24.88	-24.83
101	1	5.88	0.74	1	8.82	0	0	0.67	0	0	-22.89	-22.89
102	1	0.28	0.02	0	0.96	1	0.13	0.56	0	0	-23.46	-23.47
103	1	0	0	0	0.2	1	0.28	0.5	1	0	-8.85	-8.85
104	1	1.42	0.51	1	2.12	0	0	0.67	0	0	-20.26	-20.26
105	1	4.07	0	1	6.11	0	0	0.67	0	0	-7.97	-7.97
106	1	0	0	1	0	0	0	1	0	0	0	0
107	1	33.28	0.6	1	49.92	0	0	0.67	0	0	-23.81	-23.81
108	1	0	0	0.01	1.04	0.99	1.2	0.28	0	0	-20.99	-20.99
109	1	0	0	1	0	0	0	1	0	0	0	0
110	1	0.11	0.06	0.75	4.81	0.25	1.23	0.28	1	0	-21.76	-20.67
111	1	3.55	0.9	1	5.33	0	0	0.67	0	0	-24.04	-24.04
112	1	0	0	1	0	0	0	1	0	0	0	0
113	1	0.48	0.35	0.95	0.34	0.05	0	0.67	0	0	-13.25	-13.23
114	1	0	0	0	1.69	1	0.54	0.42	0	0	-20.98	-20.98
115	1	0.78	0.06	0	2.05	1	0.74	0.37	0	0	-23.77	-23.77
116	1	1.02	0.5	1	1.53	0	0	0.67	0	0	-11.93	-11.93
117	1	0	0	0	4.52	1	5.9	0.02	0	0	-13.42	-13.42
118	1	0	0	0.29	2.3	0.71	1.89	0.19	0	0	-12.91	-12.87
119	1	13.7	1.28	1	20.55	0	0	0.67	0	0	-12.62	-12.62
120	1	0.8	0.06	0	3.18	1	0.18	0.54	0	0	-15.47	-15.47
121	1	0.39	0.38	0.87	58.21	0.13	1.89	0.19	0	0	-15.42	-14.5
122	1	0	0	0	0.44	1	0.32	0.49	0	0	-7.45	-7.45
123	1	0	0	0	8.82	1	0.53	0.42	0	0	-12.95	-12.95
124	1	7.19	0.71	1	10.79	0	0	0.67	0	0	-9.53	-9.53
125	1	0	0	0	5.59	1	0.12	0.57	0	0	-11.29	-11.28
126	1	7.35	1.11	1	11.02	0	0	0.67	0	0	-14.05	-14.05
127	1	0	0	0.65	8.57	0.35	4.64	0.05	2	0	-20.59	-19.58
128	1	12.89	1.55	1	19.33	0	0	0.67	0	0	-25.78	-25.78
129	1	1.02	0.49	1	1.53	0	0	0.67	0	0	-14.9	-14.9
130	1	0	0	0.61	7.97	0.39	2.42	0.15	2	0	-25.9	-24.32
131	1	3.85	1.66	1	5.77	0	0	0.67	0	0	-29.09	-29.09
132	1	0.96	0.28	0.91	13.24	0.09	1.45	0.25	1	0	-20.92	-19.63
133	1	0.87	0.04	0	0.94	1	0.01	0.65	0	0	-22.19	-22.19
134	1	2.33	0	1	3.49	0	0	0.67	0	0	-7.9	-7.9
135	1	0	0	0.8	65.75	0.2	7.92	0.01	0	0	-34.67	-27.33
136	1	22.65	0	1	2.6	0	0	0.67	0	0	-9.3	-9.3
137	1	2.49	0	1	3.74	0	0	0.67	0	0	-8.38	-8.38
138	1	0	0	1	0	0	0	1	0	0	0	0
139	1	0	0	0	0.23	1	0.55	0.41	1	0	-7.94	-7.94
140	1	0	0	1	0	0	0	1	0	0	0	0
141	1	0	0	0	0.29	1	1.05	0.31	1	0	-8.86	-8.86
142	1	0	0	0	0.29	1	1.05	0.31	1	0	-8.86	-8.86
143	1	0	0	0	0.76	1	1.64	0.22	1	0	-20.18	-20.18
144	1	0	0	1	0	0	0	1	0	0	0	0
145	1	1.1	0.54	0.88	82.7	0.12	-4.3	0.67	0	0	-33.64	-30.03
146	1	0	0	0.01	0.93	0.99	0.82	0.35	1	0	-19.22	-19.22
147	1	2.04	0	1	3.06	0	0	0.67	0	0	-10.79	-10.79
148	1	0.72	0.27	1	1.08	0	0	0.67	0	0	-12.95	-12.95
149	1	0	0	0.35	1.55	0.65	1.32	0.26	0	0	-17.31	-17.28
150	1	1.67	0.26	1	2.51	0	0	0.67	0	0	-17.26	-17.26
151	1	3.26	0.22	1	4.89	0	0	0.67	0	0	-19.74	-19.74
152	1	2.09	0.41	1	3.13	0	0	0.67	0	0	-13.69	-13.69
153	1	2.89	0.24	1	4.34	0	0	0.67	0	0	-16.62	-16.62
154	1	0	0	1	0	0	0	1	0	0	0	0
155	1	1.51	0.46	1	2.27	0	0	0.67	0	0	-15.87	-15.87
156	1	0	0	0.86	2.82	0.14	3.41	0.09	1	0	-10.64	-9.65
157	1	0	0	0	0.61	1	1.87	0.2	1	0	-12.82	-12.82
158	1	0	0	0	0.42	1	0.36	0.47	1	0	-13.5	-13.5
159	1	0.43	0	1	0.65	0	0	0.67	0	0	-10.82	-10.82
160	1	0	0	1	0	0	0	1	0	0	0	0
161	1	0.74	0	1	1.1	0	0	0.67	0	0	-8.29	-8.29
162	1	0	0	0.83	6.7	0.17	1.73	0.21	2	0	-15.83	-15.24
163	1	0	0	1	0	0	0	1	0	0	0	0
164	1	0.76	0.52	1	1.13	0	0	0.67	0	0	-15.65	-15.65
165	1	1.53	0.23	1	2.3	0	0	0.67	0	0	-15.2	-15.2
166	1	0.57	0.29	1	0.85	0	0	0.67	0	0	-14.43	-14.43
167	1	0	0	1	0	0	0	1	0	0	0	0
168	1	0	0	0	0.21	1	0.4	0.46	1	0	-8.91	-8.91
169	1	6.37	0.96	1	9.55	0	0	0.67	0	0	-29.29	-29.29
170	1	0	0	1	0	0	0	1	0	0	0	0
171	1	9.89	0.74	1	14.84	0	0	0.67	0	0	-21.92	-21.92
172	1	0.68	0.06	0	1.08	1	0.17	0.54	0	0	-22.79	-22.79
173	1	0.53	0	1	0.79	0	0	0.67	0	0	-8.54	-8.54
174	1	1.6	0	1	2.4	0	0	0.67	0	0	-10.64	-10.64
175	1	0	0	1	0	0	0	1	0	0	0	0
176	1	1.71	0	1	2.57	0	0	0.67	0	0	-12.03	-12.03
177	1	0	0	0.76	2.42	0.24	0.9	0.34	2	0	-15.26	-15.03
178	1	0	0	0.54	1.2	0.46	1.06	0.31	1	0	-14.34	-14.29
179	1	0	0	0	1.37	1	4.3	0.05	0	0	-18.65	-18.65
180	1	1.43	0.11	0	2.2	1	0.17	0.54	0	0	-28.25	-28.25
181	1	5.68	0.88	1	8.51	0	0	0.67	0	0	-19.08	-19.08
182	1	0.88	0	0.44	3.46	0.56	0.46	0.44	1	0	-26.02	-25.92
183	1	4.35	0.36	0.87	243.11	0.13	5.79	0.03	2	0	-42.28	-37.48
184	1	0	0	0.75	152.29	0.25	3.34	0.09	3	0	-37.24	-34.99
185	1	0.59	0.54	1	0.89	0	0	0.67	0	0	-16.78	-16.78
186	1	4.12	1.98	1	6.18	0	0	0.67	0	0	-30.15	-30.15
187	1	0.72	0.37	0.6	27.81	0.4	2.74	0.12	0	0	-38.76	-37.9
188	1	1.62	0.5	1	2.44	0	0	0.67	0	0	-21.79	-21.79
189	1	0	0	0	1.25	1	1.87	0.2	0	0	-19.2	-19.2
190	1	0	0	0.27	1.53	0.73	1.31	0.27	1	0	-18.04	-17.99
191	1	0.71	0	1	1.07	0	0	0.67	0	0	-8.89	-8.89
192	1	0	0	0	0.24	1	0.33	0.48	0	0	-8.25	-8.25
193	1	0.67	0	1	1.01	0	0	0.67	0	0	-8.37	-8.37
194	1	0	0	0.84	2.15	0.16	0.84	0.35	1	0	-9.41	-9.33
195	1	0.74	0.2	1	1.12	0	0	0.67	0	0	-14.16	-14.16
196	1	0.73	0.25	1	1.1	0	0	0.67	0	0	-12.88	-12.88
197	1	0	0	0.65	3.63	0.35	5.15	0.03	2	0	-20.87	-19.96
198	1	1.54	0	1	2.31	0	0	0.67	0	0	-11.97	-11.97
199	1	0	0	0	0.29	1	1.05	0.31	1	0	-8.86	-8.86
200	1	0	0	0	0.75	1	1.97	0.19	0	0	-16.55	-16.55
201	1	4.23	0	1	6.34	0	0	0.67	0	0	-7.92	-7.92
202	1	0.48	0	0.42	3.01	0.58	1	0.32	1	0	-30.08	-29.79
203	1	1.82	1.4	1	2.73	0	0	0.67	0	0	-23.99	-23.99
204	1	1.77	0	1	2.66	0	0	0.67	0	0	-9.79	-9.79
205	1	0	0	0.01	0.26	0.99	0.69	0.38	0	0	-9.76	-9.76
206	1	4.19	1.13	1	6.29	0	0	0.67	0	0	-24.39	-24.39
207	1	0.75	0	0.5	2.18	0.5	0.28	0.5	2	0	-22.81	-22.68
208	1	0	0	0	1.07	1	1.05	0.31	0	0	-20.03	-20.03
209	1	1.23	0	0.52	5.5	0.48	1.45	0.25	1	0	-33.67	-32.7
210	1	0	0	0.78	465.2	0.22	15	0	1	0	-43.34	-35.83
211	1	5.42	0	1	8.14	0	0	0.67	0	0	-7.95	-7.95
212	1	0	0	0	1.16	1	0.99	0.32	0	0	-24.37	-24.37
213	1	2.44	0	1	3.65	0	0	0.67	0	0	-16.89	-16.89
214	1	10.44	0.66	1	15.65	0	0	0.67	0	0	-20.83	-20.83
215	1	0	0	0	1.07	1	1.76	0.21	0	0	-17.22	-17.22
216	1	0	0	1	0	0	0	1	0	0	0	0
217	1	0	0	0.91	456.76	0.09	14.83	0	2	0	-24.78	-17.43
218	1	12.37	0	1	18.56	0	0	0.67	0	0	-11.97	-11.97
219	1	0	0	1	0	0	0	1	0	0	0	0
220	1	0.4	0	1	0.6	0	0	0.67	0	0	-8.48	-8.48
221	1	1.95	0	0.66	6.36	0.34	0.61	0.4	2	0	-29.45	-28.43
222	1	0	0	0	0.41	1	0.53	0.42	0	0	-12.82	-12.83
223	1	2.22	0.85	1	3.32	0	0	0.67	0	0	-21.29	-21.29
224	1	12.76	0	1	19.14	0	0	0.67	0	0	-17.13	-17.13
225	1	0	0	0.01	0.25	0.99	0.67	0.39	1	0	-9.36	-9.36
226	1	2.29	0	1	3.44	0	0	0.67	0	0	-7.11	-7.11
227	1	1.71	0.71	1	2.57	0	0	0.67	0	0	-21.73	-21.73
228	1	4.18	0.44	1	6.28	0	0	0.67	0	0	-27.13	-27.13
229	1	0	0	0.91	4.71	0.09	1.04	0.31	1	0	-11.64	-11.39
230	1	0	0	0.6	4.48	0.4	3.3	0.09	0	0	-22.23	-21.93
231	1	0.4	0.24	0.93	0.77	0.07	0.01	0.64	0	0	-15.12	-15.12
232	1	0	0	1	0	0	0	1	0	0	0	0
233	1	0.37	0	1	0.56	0	0	0.67	0	0	-9.14	-9.14
234	1	0.69	0	1	1.03	0	0	0.67	0	0	-9.33	-9.33
235	1	0.9	0	1	1.75	0	0	0.67	0	0	-9.22	-9.22
236	1	2.95	0	1	4.42	0	0	0.67	0	0	-16.29	-16.29
237	1	0.58	0	1	0.86	0	0	0.67	0	0	-7.31	-7.31
238	1	0	0	0	0.68	1	0.78	0.36	0	0	-18.6	-18.6
239	1	0.93	0	1	1.39	0	0	0.67	0	0	-7.14	-7.14
240	1	2.28	0.2	1	3.42	0	0	0.67	0	0	-10.73	-10.73
241	1	0.73	0	1	1.1	0	0	0.67	0	0	-7.17	-7.17
242	1	0	0	0	0.52	1	1.34	0.26	0	0	-12.78	-12.78
243	1	0	0	0	0.23	1	0.61	0.4	1	0	-9.84	-9.84
244	1	2.72	0	1	4.08	0	0	0.67	0	0	-8.23	-8.23
245	1	0.49	0	1	0.73	0	0	0.67	0	0	-7.84	-7.84
246	1	0	0	0.01	0.2	0.99	0.4	0.46	1	0	-8.76	-8.76
247	1	0.95	0.21	1	1.7	0	0	0.67	0	0	-17.35	-17.35
248	1	0.53	0	1	0.79	0	0	0.67	0	0	-8.13	-8.13
249	1	0	0	1	0	0	0	1	0	0	0	0
250	1	0.7	0	1	1.04	0	0	0.67	0	0	-7.44	-7.44
251	1	0.99	0.03	0	3.05	1	1.47	0.24	0	0	-27.22	-27.22
252	1	0	0	0	2.74	1	2.81	0.12	0	0	-33.08	-33.08
253	1	1.48	0	0.9	4.83	0.1	0.21	0.52	1	0	-21.01	-20.77
254	1	0	0	1	0	0	0	1	0	0	0	0
255	1	2.24	0.56	1	3.36	0	0	0.67	0	0	-23.92	-23.92
256	1	0	0	0	9.44	1	6.65	0.02	1	0	-39.25	-39.25
257	1	0.26	0.02	0	0.93	1	0.54	0.42	0	0	-17.67	-17.67
258	1	0	0	0.42	5.77	0.58	5.68	0.03	1	0	-32.16	-31.51
259	1	3.37	2.03	1	5.99	0	0	0.67	0	0	-41.42	-41.42
260	1	1.34	0	1	2.01	0	0	0.67	0	0	-15.46	-15.46
261	1	0.43	0.11	0.59	4.54	0.41	1.69	0.22	0	0	-26.5	-26.03
262	1	0.48	0.02	0	2.09	1	1.01	0.32	0	0	-24.73	-24.73
263	1	0	0	0.83	5.33	0.17	1.27	0.27	0	0	-14.93	-14.58
264	1	0.71	0	0.82	1.88	0.18	0.38	0.46	1	0	-15.17	-14.51
265	1	0	0	0.69	1.62	0.31	1.1	0.3	2	0	-15.01	-14.91
266	1	0.75	0.43	1	1.13	0	0	0.67	0	0	-16.12	-16.12
267	1	0.87	0.2	1	1.3	0	0	0.67	0	0	-11.59	-11.59
268	1	2.4	0	0.77	3.88	0.23	0.13	0.56	2	0	-21.59	-20.71
269	1	3.02	0.23	1	4.52	0	0	0.67	0	0	-12.85	-12.85
270	1	0.58	0.02	0	1.05	1	0.24	0.51	0	0	-19.8	-19.81
271	1	0	0	0	2.74	1	3.41	0.09	0	0	-27.49	-27.49
272	1	0	0	1	0	0	0	1	0	0	0	0
273	1	0	0	1	0	0	0	1	0	0	0	0
274	1	1.82	0.58	1	2.74	0	0	0.67	0	0	-19.79	-19.79
275	1	0	0	0.88	3.19	0.12	0.53	0.42	1	0	-10.73	-10.58
276	1	0	0	0.01	0.21	0.99	0.58	0.41	1	0	-8.71	-8.71
277	1	0.92	0	1	1.38	0	0	0.67	0	0	-7.14	-7.14
278	1	1.24	0.1	0	1.46	1	0.01	0.64	0	0	-25.4	-25.4
279	1	0.4	0.03	0	0.47	1	0.03	0.62	0	0	-15.94	-15.94
280	1	1.05	0	1	1.58	0	0	0.67	0	0	-6.47	-6.47
281	1	0	0	0.88	3.49	0.12	3.55	0.08	1	0	-11.81	-10.49

## Sheet: EupotiphylaMEMEEBF
Site	Partition	Branch	EBF
10	0	BLARINASIN_1	1
100	0	BLARINASIN_1	0.96
101	0	BLARINASIN_1	1
102	0	BLARINASIN_1	0.98
103	0	BLARINASIN_1	0.99
104	0	BLARINASIN_1	1
105	0	BLARINASIN_1	1
107	0	BLARINASIN_1	1
108	0	BLARINASIN_1	0.98
11	0	BLARINASIN_1	0.02
110	0	BLARINASIN_1	0.87
111	0	BLARINASIN_1	1
113	0	BLARINASIN_1	1
114	0	BLARINASIN_1	0.96
115	0	BLARINASIN_1	0.96
116	0	BLARINASIN_1	1
117	0	BLARINASIN_1	0.93
118	0	BLARINASIN_1	0.94
119	0	BLARINASIN_1	1
12	0	BLARINASIN_1	0.05
120	0	BLARINASIN_1	0.93
121	0	BLARINASIN_1	0.41
122	0	BLARINASIN_1	0.99
123	0	BLARINASIN_1	0.81
124	0	BLARINASIN_1	1
125	0	BLARINASIN_1	0.89
126	0	BLARINASIN_1	1
127	0	BLARINASIN_1	0.82
128	0	BLARINASIN_1	1
129	0	BLARINASIN_1	1
13	0	BLARINASIN_1	0.16
130	0	BLARINASIN_1	0.84
131	0	BLARINASIN_1	1
132	0	BLARINASIN_1	0.78
133	0	BLARINASIN_1	0.98
134	0	BLARINASIN_1	1
135	0	BLARINASIN_1	0.24
136	0	BLARINASIN_1	1
137	0	BLARINASIN_1	1
139	0	BLARINASIN_1	1
14	0	BLARINASIN_1	0.03
141	0	BLARINASIN_1	0.99
142	0	BLARINASIN_1	0.99
143	0	BLARINASIN_1	0.98
145	0	BLARINASIN_1	0.23
146	0	BLARINASIN_1	0.98
147	0	BLARINASIN_1	1
148	0	BLARINASIN_1	1
149	0	BLARINASIN_1	0.97
15	0	BLARINASIN_1	0.85
150	0	BLARINASIN_1	1
151	0	BLARINASIN_1	1
152	0	BLARINASIN_1	1
153	0	BLARINASIN_1	1
155	0	BLARINASIN_1	1
156	0	BLARINASIN_1	0.95
157	0	BLARINASIN_1	0.99
158	0	BLARINASIN_1	0.99
159	0	BLARINASIN_1	1
16	0	BLARINASIN_1	0.89
161	0	BLARINASIN_1	1
162	0	BLARINASIN_1	0.87
164	0	BLARINASIN_1	1
165	0	BLARINASIN_1	1
166	0	BLARINASIN_1	1
168	0	BLARINASIN_1	0.99
169	0	BLARINASIN_1	1
17	0	BLARINASIN_1	1
171	0	BLARINASIN_1	1
172	0	BLARINASIN_1	0.98
173	0	BLARINASIN_1	1
174	0	BLARINASIN_1	1
176	0	BLARINASIN_1	1
177	0	BLARINASIN_1	0.94
178	0	BLARINASIN_1	0.97
179	0	BLARINASIN_1	0.97
18	0	BLARINASIN_1	0.99
180	0	BLARINASIN_1	0.96
181	0	BLARINASIN_1	1
182	0	BLARINASIN_1	1.08
183	0	BLARINASIN_1	4375.85
184	0	BLARINASIN_1	1e+26
185	0	BLARINASIN_1	1
186	0	BLARINASIN_1	1
187	0	BLARINASIN_1	0.64
188	0	BLARINASIN_1	1
189	0	BLARINASIN_1	0.98
19	0	BLARINASIN_1	0.94
190	0	BLARINASIN_1	0.96
191	0	BLARINASIN_1	1
192	0	BLARINASIN_1	1
193	0	BLARINASIN_1	1
194	0	BLARINASIN_1	0.96
195	0	BLARINASIN_1	1
196	0	BLARINASIN_1	1
197	0	BLARINASIN_1	0.92
198	0	BLARINASIN_1	1
199	0	BLARINASIN_1	0.99
2	0	BLARINASIN_1	0.34
20	0	BLARINASIN_1	1
200	0	BLARINASIN_1	0.98
201	0	BLARINASIN_1	1
202	0	BLARINASIN_1	0.92
203	0	BLARINASIN_1	1
204	0	BLARINASIN_1	1
205	0	BLARINASIN_1	0.99
206	0	BLARINASIN_1	1
207	0	BLARINASIN_1	0.95
208	0	BLARINASIN_1	0.97
209	0	BLARINASIN_1	0.86
21	0	BLARINASIN_1	0.92
210	0	BLARINASIN_1	0.03
211	0	BLARINASIN_1	1
212	0	BLARINASIN_1	0.97
213	0	BLARINASIN_1	1
214	0	BLARINASIN_1	1
215	0	BLARINASIN_1	0.97
217	0	BLARINASIN_1	0.05
218	0	BLARINASIN_1	1
220	0	BLARINASIN_1	1
221	0	BLARINASIN_1	0.86
222	0	BLARINASIN_1	0.99
223	0	BLARINASIN_1	1
224	0	BLARINASIN_1	1
225	0	BLARINASIN_1	0.99
226	0	BLARINASIN_1	1
227	0	BLARINASIN_1	1
228	0	BLARINASIN_1	1
229	0	BLARINASIN_1	0.89
23	0	BLARINASIN_1	0.97
230	0	BLARINASIN_1	0.92
231	0	BLARINASIN_1	0.99
233	0	BLARINASIN_1	1
234	0	BLARINASIN_1	1
235	0	BLARINASIN_1	1
236	0	BLARINASIN_1	1
237	0	BLARINASIN_1	1
238	0	BLARINASIN_1	0.98
239	0	BLARINASIN_1	1
24	0	BLARINASIN_1	1
240	0	BLARINASIN_1	1
241	0	BLARINASIN_1	1
242	0	BLARINASIN_1	0.99
243	0	BLARINASIN_1	0.99
244	0	BLARINASIN_1	1
245	0	BLARINASIN_1	1
246	0	BLARINASIN_1	1
247	0	BLARINASIN_1	1
248	0	BLARINASIN_1	1
25	0	BLARINASIN_1	0.97
250	0	BLARINASIN_1	1
251	0	BLARINASIN_1	0.94
252	0	BLARINASIN_1	0.94
253	0	BLARINASIN_1	0.91
255	0	BLARINASIN_1	1
256	0	BLARINASIN_1	0.8
257	0	BLARINASIN_1	0.98
258	0	BLARINASIN_1	0.87
259	0	BLARINASIN_1	1
26	0	BLARINASIN_1	1
260	0	BLARINASIN_1	1
261	0	BLARINASIN_1	0.92
262	0	BLARINASIN_1	0.96
263	0	BLARINASIN_1	0.9
264	0	BLARINASIN_1	0.97
265	0	BLARINASIN_1	0.96
266	0	BLARINASIN_1	1
267	0	BLARINASIN_1	1
268	0	BLARINASIN_1	0.94
269	0	BLARINASIN_1	1
27	0	BLARINASIN_1	1
270	0	BLARINASIN_1	0.98
271	0	BLARINASIN_1	0.94
274	0	BLARINASIN_1	1
275	0	BLARINASIN_1	0.93
276	0	BLARINASIN_1	0.99
277	0	BLARINASIN_1	1
278	0	BLARINASIN_1	0.97
279	0	BLARINASIN_1	0.99
28	0	BLARINASIN_1	0.97
280	0	BLARINASIN_1	1
281	0	BLARINASIN_1	0.91
29	0	BLARINASIN_1	1
3	0	BLARINASIN_1	0.44
30	0	BLARINASIN_1	0.95
31	0	BLARINASIN_1	0.3
32	0	BLARINASIN_1	1
33	0	BLARINASIN_1	1
34	0	BLARINASIN_1	0.88
35	0	BLARINASIN_1	1
37	0	BLARINASIN_1	0.96
38	0	BLARINASIN_1	1
39	0	BLARINASIN_1	1
4	0	BLARINASIN_1	0.05
40	0	BLARINASIN_1	1
41	0	BLARINASIN_1	0.99
42	0	BLARINASIN_1	0.94
45	0	BLARINASIN_1	1
46	0	BLARINASIN_1	0.89
47	0	BLARINASIN_1	1
48	0	BLARINASIN_1	0.71
49	0	BLARINASIN_1	0.9
5	0	BLARINASIN_1	1
50	0	BLARINASIN_1	0.93
51	0	BLARINASIN_1	1
52	0	BLARINASIN_1	1
53	0	BLARINASIN_1	0.85
54	0	BLARINASIN_1	0.98
55	0	BLARINASIN_1	0.98
56	0	BLARINASIN_1	1
59	0	BLARINASIN_1	1
6	0	BLARINASIN_1	1
60	0	BLARINASIN_1	0.9
61	0	BLARINASIN_1	1
62	0	BLARINASIN_1	1
63	0	BLARINASIN_1	0.99
64	0	BLARINASIN_1	0.09
65	0	BLARINASIN_1	0.91
66	0	BLARINASIN_1	1
67	0	BLARINASIN_1	0.05
68	0	BLARINASIN_1	0.67
69	0	BLARINASIN_1	0.85
70	0	BLARINASIN_1	0.83
71	0	BLARINASIN_1	0.96
72	0	BLARINASIN_1	0.52
73	0	BLARINASIN_1	1
74	0	BLARINASIN_1	1
75	0	BLARINASIN_1	0.9
76	0	BLARINASIN_1	0.94
77	0	BLARINASIN_1	0.99
78	0	BLARINASIN_1	0.86
79	0	BLARINASIN_1	0.84
8	0	BLARINASIN_1	0.83
80	0	BLARINASIN_1	0.96
81	0	BLARINASIN_1	0.95
82	0	BLARINASIN_1	1
83	0	BLARINASIN_1	1
84	0	BLARINASIN_1	1
85	0	BLARINASIN_1	1
86	0	BLARINASIN_1	0.98
87	0	BLARINASIN_1	1
88	0	BLARINASIN_1	0.93
89	0	BLARINASIN_1	1
9	0	BLARINASIN_1	0.95
90	0	BLARINASIN_1	0.94
91	0	BLARINASIN_1	1
92	0	BLARINASIN_1	0.87
93	0	BLARINASIN_1	1
94	0	BLARINASIN_1	1
95	0	BLARINASIN_1	1
96	0	BLARINASIN_1	0.25
97	0	BLARINASIN_1	0.77
98	0	BLARINASIN_1	0.97
99	0	BLARINASIN_1	1
10	0	BLARINASIN_2	1
100	0	BLARINASIN_2	0.99
101	0	BLARINASIN_2	1
102	0	BLARINASIN_2	1
103	0	BLARINASIN_2	1
104	0	BLARINASIN_2	1
105	0	BLARINASIN_2	1
107	0	BLARINASIN_2	1
108	0	BLARINASIN_2	1
11	0	BLARINASIN_2	0.04
110	0	BLARINASIN_2	0.97
111	0	BLARINASIN_2	1
113	0	BLARINASIN_2	1
114	0	BLARINASIN_2	0.99
115	0	BLARINASIN_2	0.99
116	0	BLARINASIN_2	1
117	0	BLARINASIN_2	0.99
118	0	BLARINASIN_2	0.99
119	0	BLARINASIN_2	1
12	0	BLARINASIN_2	0.32
120	0	BLARINASIN_2	0.99
121	0	BLARINASIN_2	0.72
122	0	BLARINASIN_2	1
123	0	BLARINASIN_2	0.96
124	0	BLARINASIN_2	1
125	0	BLARINASIN_2	0.98
126	0	BLARINASIN_2	1
127	0	BLARINASIN_2	0.97
128	0	BLARINASIN_2	1
129	0	BLARINASIN_2	1
13	0	BLARINASIN_2	0.65
130	0	BLARINASIN_2	0.96
131	0	BLARINASIN_2	1
132	0	BLARINASIN_2	0.95
133	0	BLARINASIN_2	1
134	0	BLARINASIN_2	1
135	0	BLARINASIN_2	0.73
136	0	BLARINASIN_2	1
137	0	BLARINASIN_2	1
139	0	BLARINASIN_2	1
14	0	BLARINASIN_2	0.27
141	0	BLARINASIN_2	1
142	0	BLARINASIN_2	1
143	0	BLARINASIN_2	1
145	0	BLARINASIN_2	0.7
146	0	BLARINASIN_2	1
147	0	BLARINASIN_2	1
148	0	BLARINASIN_2	1
149	0	BLARINASIN_2	0.99
15	0	BLARINASIN_2	0.97
150	0	BLARINASIN_2	1
151	0	BLARINASIN_2	1
152	0	BLARINASIN_2	1
153	0	BLARINASIN_2	1
155	0	BLARINASIN_2	1
156	0	BLARINASIN_2	0.99
157	0	BLARINASIN_2	1
158	0	BLARINASIN_2	1
159	0	BLARINASIN_2	1
16	0	BLARINASIN_2	0.98
161	0	BLARINASIN_2	1
162	0	BLARINASIN_2	0.97
164	0	BLARINASIN_2	1
165	0	BLARINASIN_2	1
166	0	BLARINASIN_2	1
168	0	BLARINASIN_2	1
169	0	BLARINASIN_2	1
17	0	BLARINASIN_2	1
171	0	BLARINASIN_2	1
172	0	BLARINASIN_2	1
173	0	BLARINASIN_2	1
174	0	BLARINASIN_2	1
176	0	BLARINASIN_2	1
177	0	BLARINASIN_2	0.99
178	0	BLARINASIN_2	0.99
179	0	BLARINASIN_2	0.99
18	0	BLARINASIN_2	1
180	0	BLARINASIN_2	0.99
181	0	BLARINASIN_2	1
182	0	BLARINASIN_2	1
183	0	BLARINASIN_2	0.56
184	0	BLARINASIN_2	0.47
185	0	BLARINASIN_2	1
186	0	BLARINASIN_2	1
187	0	BLARINASIN_2	0.91
188	0	BLARINASIN_2	1
189	0	BLARINASIN_2	1
19	0	BLARINASIN_2	0.99
190	0	BLARINASIN_2	0.99
191	0	BLARINASIN_2	1
192	0	BLARINASIN_2	1
193	0	BLARINASIN_2	1
194	0	BLARINASIN_2	0.99
195	0	BLARINASIN_2	1
196	0	BLARINASIN_2	1
197	0	BLARINASIN_2	0.98
198	0	BLARINASIN_2	1
199	0	BLARINASIN_2	1
2	0	BLARINASIN_2	0.79
20	0	BLARINASIN_2	1
200	0	BLARINASIN_2	1
201	0	BLARINASIN_2	1
202	0	BLARINASIN_2	0.98
203	0	BLARINASIN_2	1
204	0	BLARINASIN_2	1
205	0	BLARINASIN_2	1
206	0	BLARINASIN_2	1
207	0	BLARINASIN_2	0.99
208	0	BLARINASIN_2	0.99
209	0	BLARINASIN_2	0.97
21	0	BLARINASIN_2	0.98
210	0	BLARINASIN_2	0.15
211	0	BLARINASIN_2	1
212	0	BLARINASIN_2	0.99
213	0	BLARINASIN_2	1
214	0	BLARINASIN_2	1
215	0	BLARINASIN_2	0.99
217	0	BLARINASIN_2	0.31
218	0	BLARINASIN_2	1
220	0	BLARINASIN_2	1
221	0	BLARINASIN_2	0.97
222	0	BLARINASIN_2	1
223	0	BLARINASIN_2	1
224	0	BLARINASIN_2	1
225	0	BLARINASIN_2	1
226	0	BLARINASIN_2	1
227	0	BLARINASIN_2	1
228	0	BLARINASIN_2	1
229	0	BLARINASIN_2	0.98
23	0	BLARINASIN_2	0.99
230	0	BLARINASIN_2	0.98
231	0	BLARINASIN_2	1
233	0	BLARINASIN_2	1
234	0	BLARINASIN_2	1
235	0	BLARINASIN_2	1
236	0	BLARINASIN_2	1
237	0	BLARINASIN_2	1
238	0	BLARINASIN_2	1
239	0	BLARINASIN_2	1
24	0	BLARINASIN_2	1
240	0	BLARINASIN_2	1
241	0	BLARINASIN_2	1
242	0	BLARINASIN_2	1
243	0	BLARINASIN_2	1
244	0	BLARINASIN_2	1
245	0	BLARINASIN_2	1
246	0	BLARINASIN_2	1
247	0	BLARINASIN_2	1
248	0	BLARINASIN_2	1
25	0	BLARINASIN_2	0.99
250	0	BLARINASIN_2	1
251	0	BLARINASIN_2	0.99
252	0	BLARINASIN_2	0.99
253	0	BLARINASIN_2	0.98
255	0	BLARINASIN_2	1
256	0	BLARINASIN_2	0.96
257	0	BLARINASIN_2	1
258	0	BLARINASIN_2	0.97
259	0	BLARINASIN_2	1
26	0	BLARINASIN_2	1
260	0	BLARINASIN_2	1
261	0	BLARINASIN_2	0.98
262	0	BLARINASIN_2	0.99
263	0	BLARINASIN_2	0.98
264	0	BLARINASIN_2	0.99
265	0	BLARINASIN_2	0.99
266	0	BLARINASIN_2	1
267	0	BLARINASIN_2	1
268	0	BLARINASIN_2	0.99
269	0	BLARINASIN_2	1
27	0	BLARINASIN_2	1
270	0	BLARINASIN_2	1
271	0	BLARINASIN_2	0.99
274	0	BLARINASIN_2	1
275	0	BLARINASIN_2	0.99
276	0	BLARINASIN_2	1
277	0	BLARINASIN_2	1
278	0	BLARINASIN_2	0.99
279	0	BLARINASIN_2	1
28	0	BLARINASIN_2	0.99
280	0	BLARINASIN_2	1
281	0	BLARINASIN_2	0.98
29	0	BLARINASIN_2	1
3	0	BLARINASIN_2	0.84
30	0	BLARINASIN_2	0.99
31	0	BLARINASIN_2	0.76
32	0	BLARINASIN_2	1
33	0	BLARINASIN_2	1
34	0	BLARINASIN_2	0.97
35	0	BLARINASIN_2	1
37	0	BLARINASIN_2	0.99
38	0	BLARINASIN_2	1
39	0	BLARINASIN_2	1
4	0	BLARINASIN_2	0.29
40	0	BLARINASIN_2	1
41	0	BLARINASIN_2	1
42	0	BLARINASIN_2	0.99
45	0	BLARINASIN_2	1
46	0	BLARINASIN_2	0.98
47	0	BLARINASIN_2	1
48	0	BLARINASIN_2	0.93
49	0	BLARINASIN_2	0.98
5	0	BLARINASIN_2	1
50	0	BLARINASIN_2	0.99
51	0	BLARINASIN_2	1
52	0	BLARINASIN_2	1
53	0	BLARINASIN_2	0.97
54	0	BLARINASIN_2	1
55	0	BLARINASIN_2	1
56	0	BLARINASIN_2	1
59	0	BLARINASIN_2	1
6	0	BLARINASIN_2	1
60	0	BLARINASIN_2	0.98
61	0	BLARINASIN_2	1
62	0	BLARINASIN_2	1
63	0	BLARINASIN_2	1
64	0	BLARINASIN_2	0.51
65	0	BLARINASIN_2	0.98
66	0	BLARINASIN_2	1
67	0	BLARINASIN_2	0.29
68	0	BLARINASIN_2	0.92
69	0	BLARINASIN_2	0.97
70	0	BLARINASIN_2	0.96
71	0	BLARINASIN_2	0.99
72	0	BLARINASIN_2	0.87
73	0	BLARINASIN_2	1
74	0	BLARINASIN_2	1
75	0	BLARINASIN_2	0.98
76	0	BLARINASIN_2	0.99
77	0	BLARINASIN_2	1
78	0	BLARINASIN_2	0.97
79	0	BLARINASIN_2	0.96
8	0	BLARINASIN_2	0.96
80	0	BLARINASIN_2	0.99
81	0	BLARINASIN_2	0.99
82	0	BLARINASIN_2	1
83	0	BLARINASIN_2	1
84	0	BLARINASIN_2	1
85	0	BLARINASIN_2	1
86	0	BLARINASIN_2	1
87	0	BLARINASIN_2	1
88	0	BLARINASIN_2	0.99
89	0	BLARINASIN_2	1
9	0	BLARINASIN_2	0.99
90	0	BLARINASIN_2	0.99
91	0	BLARINASIN_2	1
92	0	BLARINASIN_2	0.97
93	0	BLARINASIN_2	1
94	0	BLARINASIN_2	1
95	0	BLARINASIN_2	1
96	0	BLARINASIN_2	0.74
97	0	BLARINASIN_2	0.95
98	0	BLARINASIN_2	0.99
99	0	BLARINASIN_2	1
10	0	BLTX	1
100	0	BLTX	1
101	0	BLTX	1
102	0	BLTX	1
103	0	BLTX	1
104	0	BLTX	1
105	0	BLTX	1
107	0	BLTX	1
108	0	BLTX	1
11	0	BLTX	1
110	0	BLTX	1
111	0	BLTX	1
113	0	BLTX	1
114	0	BLTX	1
115	0	BLTX	1
116	0	BLTX	1
117	0	BLTX	1
118	0	BLTX	1
119	0	BLTX	1
12	0	BLTX	1
120	0	BLTX	1
121	0	BLTX	1
122	0	BLTX	1
123	0	BLTX	1
124	0	BLTX	1
125	0	BLTX	1
126	0	BLTX	1
127	0	BLTX	1
128	0	BLTX	1
129	0	BLTX	1
13	0	BLTX	1
130	0	BLTX	1
131	0	BLTX	1
132	0	BLTX	1
133	0	BLTX	1
134	0	BLTX	1
135	0	BLTX	1
136	0	BLTX	1
137	0	BLTX	1
139	0	BLTX	1
14	0	BLTX	1
141	0	BLTX	1
142	0	BLTX	1
143	0	BLTX	1
145	0	BLTX	1
146	0	BLTX	1
147	0	BLTX	1
148	0	BLTX	1
149	0	BLTX	1
15	0	BLTX	1
150	0	BLTX	1
151	0	BLTX	1
152	0	BLTX	1
153	0	BLTX	1
155	0	BLTX	1
156	0	BLTX	1
157	0	BLTX	1
158	0	BLTX	1
159	0	BLTX	1
16	0	BLTX	1
161	0	BLTX	1
162	0	BLTX	1
164	0	BLTX	1
165	0	BLTX	1
166	0	BLTX	1
168	0	BLTX	1
169	0	BLTX	1
17	0	BLTX	1
171	0	BLTX	1
172	0	BLTX	1
173	0	BLTX	1
174	0	BLTX	1
176	0	BLTX	1
177	0	BLTX	1
178	0	BLTX	1
179	0	BLTX	1
18	0	BLTX	1
180	0	BLTX	1
181	0	BLTX	1
182	0	BLTX	1
183	0	BLTX	1
184	0	BLTX	1
185	0	BLTX	1
186	0	BLTX	1
187	0	BLTX	1
188	0	BLTX	1
189	0	BLTX	1
19	0	BLTX	1
190	0	BLTX	1
191	0	BLTX	1
192	0	BLTX	1
193	0	BLTX	1
194	0	BLTX	1
195	0	BLTX	1
196	0	BLTX	1
197	0	BLTX	1
198	0	BLTX	1
199	0	BLTX	1
2	0	BLTX	1
20	0	BLTX	1
200	0	BLTX	1
201	0	BLTX	1
202	0	BLTX	1
203	0	BLTX	1
204	0	BLTX	1
205	0	BLTX	1
206	0	BLTX	1
207	0	BLTX	1
208	0	BLTX	1
209	0	BLTX	1
21	0	BLTX	1
210	0	BLTX	1
211	0	BLTX	1
212	0	BLTX	1
213	0	BLTX	1
214	0	BLTX	1
215	0	BLTX	1
217	0	BLTX	1
218	0	BLTX	1
220	0	BLTX	1
221	0	BLTX	1
222	0	BLTX	1
223	0	BLTX	1
224	0	BLTX	1
225	0	BLTX	1
226	0	BLTX	1
227	0	BLTX	1
228	0	BLTX	1
229	0	BLTX	1
23	0	BLTX	1
230	0	BLTX	1
231	0	BLTX	1
233	0	BLTX	1
234	0	BLTX	1
235	0	BLTX	1
236	0	BLTX	1
237	0	BLTX	1
238	0	BLTX	1
239	0	BLTX	1
24	0	BLTX	1
240	0	BLTX	1
241	0	BLTX	1
242	0	BLTX	1
243	0	BLTX	1
244	0	BLTX	1
245	0	BLTX	1
246	0	BLTX	1
247	0	BLTX	1
248	0	BLTX	1
25	0	BLTX	1
250	0	BLTX	1
251	0	BLTX	1
252	0	BLTX	1
253	0	BLTX	1
255	0	BLTX	1
256	0	BLTX	1
257	0	BLTX	1
258	0	BLTX	1
259	0	BLTX	1
26	0	BLTX	1
260	0	BLTX	1
261	0	BLTX	1
262	0	BLTX	1
263	0	BLTX	1
264	0	BLTX	1
265	0	BLTX	1
266	0	BLTX	1
267	0	BLTX	1
268	0	BLTX	1
269	0	BLTX	1
27	0	BLTX	1
270	0	BLTX	1
271	0	BLTX	1
274	0	BLTX	1
275	0	BLTX	1
276	0	BLTX	1
277	0	BLTX	1
278	0	BLTX	1
279	0	BLTX	1
28	0	BLTX	1
280	0	BLTX	1
281	0	BLTX	1
29	0	BLTX	1
3	0	BLTX	1
30	0	BLTX	1
31	0	BLTX	1
32	0	BLTX	1
33	0	BLTX	1
34	0	BLTX	1
35	0	BLTX	1
37	0	BLTX	1
38	0	BLTX	1
39	0	BLTX	1
4	0	BLTX	1
40	0	BLTX	1
41	0	BLTX	1
42	0	BLTX	1
45	0	BLTX	1
46	0	BLTX	1
47	0	BLTX	1
48	0	BLTX	1
49	0	BLTX	1
5	0	BLTX	1
50	0	BLTX	1
51	0	BLTX	1
52	0	BLTX	1
53	0	BLTX	1
54	0	BLTX	1
55	0	BLTX	1
56	0	BLTX	1
59	0	BLTX	1
6	0	BLTX	1
60	0	BLTX	1
61	0	BLTX	1
62	0	BLTX	1
63	0	BLTX	1
64	0	BLTX	1
65	0	BLTX	1
66	0	BLTX	1
67	0	BLTX	1
68	0	BLTX	1
69	0	BLTX	1
70	0	BLTX	1
71	0	BLTX	1
72	0	BLTX	1
73	0	BLTX	1
74	0	BLTX	1
75	0	BLTX	1
76	0	BLTX	1
77	0	BLTX	1
78	0	BLTX	1
79	0	BLTX	1
8	0	BLTX	1
80	0	BLTX	1
81	0	BLTX	1
82	0	BLTX	1
83	0	BLTX	1
84	0	BLTX	1
85	0	BLTX	1
86	0	BLTX	1
87	0	BLTX	1
88	0	BLTX	1
89	0	BLTX	1
9	0	BLTX	1
90	0	BLTX	1
91	0	BLTX	1
92	0	BLTX	1
93	0	BLTX	1
94	0	BLTX	1
95	0	BLTX	1
96	0	BLTX	1
97	0	BLTX	1
98	0	BLTX	1
99	0	BLTX	1
10	0	BLTX_AB111919	1
100	0	BLTX_AB111919	0.98
101	0	BLTX_AB111919	1
102	0	BLTX_AB111919	0.99
103	0	BLTX_AB111919	1
104	0	BLTX_AB111919	1
105	0	BLTX_AB111919	1
107	0	BLTX_AB111919	1
108	0	BLTX_AB111919	0.99
11	0	BLTX_AB111919	0.03
110	0	BLTX_AB111919	0.95
111	0	BLTX_AB111919	1
113	0	BLTX_AB111919	1
114	0	BLTX_AB111919	0.98
115	0	BLTX_AB111919	0.99
116	0	BLTX_AB111919	1
117	0	BLTX_AB111919	0.98
118	0	BLTX_AB111919	0.98
119	0	BLTX_AB111919	1
12	0	BLTX_AB111919	0.17
120	0	BLTX_AB111919	0.97
121	0	BLTX_AB111919	0.56
122	0	BLTX_AB111919	1
123	0	BLTX_AB111919	0.95
124	0	BLTX_AB111919	1
125	0	BLTX_AB111919	0.95
126	0	BLTX_AB111919	1
127	0	BLTX_AB111919	0.94
128	0	BLTX_AB111919	1
129	0	BLTX_AB111919	1
13	0	BLTX_AB111919	0.59
130	0	BLTX_AB111919	0.93
131	0	BLTX_AB111919	1
132	0	BLTX_AB111919	0.92
133	0	BLTX_AB111919	0.99
134	0	BLTX_AB111919	1
135	0	BLTX_AB111919	0.57
136	0	BLTX_AB111919	1
137	0	BLTX_AB111919	1
139	0	BLTX_AB111919	1
14	0	BLTX_AB111919	0.11
141	0	BLTX_AB111919	1
142	0	BLTX_AB111919	1
143	0	BLTX_AB111919	1e+26
145	0	BLTX_AB111919	0.51
146	0	BLTX_AB111919	0.99
147	0	BLTX_AB111919	1
148	0	BLTX_AB111919	1
149	0	BLTX_AB111919	0.99
15	0	BLTX_AB111919	0.94
150	0	BLTX_AB111919	1
151	0	BLTX_AB111919	1
152	0	BLTX_AB111919	1
153	0	BLTX_AB111919	1
155	0	BLTX_AB111919	1
156	0	BLTX_AB111919	0.98
157	0	BLTX_AB111919	1
158	0	BLTX_AB111919	1
159	0	BLTX_AB111919	1
16	0	BLTX_AB111919	0.96
161	0	BLTX_AB111919	1
162	0	BLTX_AB111919	0.95
164	0	BLTX_AB111919	1
165	0	BLTX_AB111919	1
166	0	BLTX_AB111919	1
168	0	BLTX_AB111919	1
169	0	BLTX_AB111919	1
17	0	BLTX_AB111919	1
171	0	BLTX_AB111919	1
172	0	BLTX_AB111919	0.99
173	0	BLTX_AB111919	1
174	0	BLTX_AB111919	1
176	0	BLTX_AB111919	1
177	0	BLTX_AB111919	0.98
178	0	BLTX_AB111919	0.99
179	0	BLTX_AB111919	0.99
18	0	BLTX_AB111919	1
180	0	BLTX_AB111919	0.98
181	0	BLTX_AB111919	1
182	0	BLTX_AB111919	0.97
183	0	BLTX_AB111919	0.16
184	0	BLTX_AB111919	0.34
185	0	BLTX_AB111919	1
186	0	BLTX_AB111919	1
187	0	BLTX_AB111919	0.83
188	0	BLTX_AB111919	1
189	0	BLTX_AB111919	0.99
19	0	BLTX_AB111919	0.98
190	0	BLTX_AB111919	0.99
191	0	BLTX_AB111919	1
192	0	BLTX_AB111919	1
193	0	BLTX_AB111919	1
194	0	BLTX_AB111919	0.99
195	0	BLTX_AB111919	1
196	0	BLTX_AB111919	1
197	0	BLTX_AB111919	0.97
198	0	BLTX_AB111919	1
199	0	BLTX_AB111919	1
2	0	BLTX_AB111919	0.61
20	0	BLTX_AB111919	1
200	0	BLTX_AB111919	0.99
201	0	BLTX_AB111919	1
202	0	BLTX_AB111919	0.97
203	0	BLTX_AB111919	1
204	0	BLTX_AB111919	1
205	0	BLTX_AB111919	1
206	0	BLTX_AB111919	1
207	0	BLTX_AB111919	0.98
208	0	BLTX_AB111919	0.99
209	0	BLTX_AB111919	0.94
21	0	BLTX_AB111919	0.97
210	0	BLTX_AB111919	0.06
211	0	BLTX_AB111919	1
212	0	BLTX_AB111919	0.99
213	0	BLTX_AB111919	1
214	0	BLTX_AB111919	1
215	0	BLTX_AB111919	0.99
217	0	BLTX_AB111919	0.16
218	0	BLTX_AB111919	1
220	0	BLTX_AB111919	1
221	0	BLTX_AB111919	0.95
222	0	BLTX_AB111919	1
223	0	BLTX_AB111919	1
224	0	BLTX_AB111919	1
225	0	BLTX_AB111919	1
226	0	BLTX_AB111919	1
227	0	BLTX_AB111919	1
228	0	BLTX_AB111919	1
229	0	BLTX_AB111919	0.96
23	0	BLTX_AB111919	0.99
230	0	BLTX_AB111919	0.97
231	0	BLTX_AB111919	1
233	0	BLTX_AB111919	1
234	0	BLTX_AB111919	1
235	0	BLTX_AB111919	1
236	0	BLTX_AB111919	1
237	0	BLTX_AB111919	1
238	0	BLTX_AB111919	0.99
239	0	BLTX_AB111919	1
24	0	BLTX_AB111919	1
240	0	BLTX_AB111919	1
241	0	BLTX_AB111919	1
242	0	BLTX_AB111919	1
243	0	BLTX_AB111919	1
244	0	BLTX_AB111919	1
245	0	BLTX_AB111919	1
246	0	BLTX_AB111919	1
247	0	BLTX_AB111919	1
248	0	BLTX_AB111919	1
25	0	BLTX_AB111919	0.99
250	0	BLTX_AB111919	1
251	0	BLTX_AB111919	0.98
252	0	BLTX_AB111919	0.97
253	0	BLTX_AB111919	0.96
255	0	BLTX_AB111919	1
256	0	BLTX_AB111919	0.93
257	0	BLTX_AB111919	0.99
258	0	BLTX_AB111919	0.96
259	0	BLTX_AB111919	1
26	0	BLTX_AB111919	1
260	0	BLTX_AB111919	1
261	0	BLTX_AB111919	0.97
262	0	BLTX_AB111919	0.98
263	0	BLTX_AB111919	0.96
264	0	BLTX_AB111919	0.99
265	0	BLTX_AB111919	0.98
266	0	BLTX_AB111919	1
267	0	BLTX_AB111919	1
268	0	BLTX_AB111919	0.98
269	0	BLTX_AB111919	1
27	0	BLTX_AB111919	1
270	0	BLTX_AB111919	0.99
271	0	BLTX_AB111919	0.97
274	0	BLTX_AB111919	1
275	0	BLTX_AB111919	0.97
276	0	BLTX_AB111919	1
277	0	BLTX_AB111919	1
278	0	BLTX_AB111919	0.99
279	0	BLTX_AB111919	1
28	0	BLTX_AB111919	0.99
280	0	BLTX_AB111919	1
281	0	BLTX_AB111919	0.97
29	0	BLTX_AB111919	1
3	0	BLTX_AB111919	0.67
30	0	BLTX_AB111919	0.98
31	0	BLTX_AB111919	0.54
32	0	BLTX_AB111919	1
33	0	BLTX_AB111919	1
34	0	BLTX_AB111919	0.96
35	0	BLTX_AB111919	1
37	0	BLTX_AB111919	0.98
38	0	BLTX_AB111919	1
39	0	BLTX_AB111919	1
4	0	BLTX_AB111919	0.15
40	0	BLTX_AB111919	1
41	0	BLTX_AB111919	1
42	0	BLTX_AB111919	0.98
45	0	BLTX_AB111919	1
46	0	BLTX_AB111919	0.96
47	0	BLTX_AB111919	1
48	0	BLTX_AB111919	0.88
49	0	BLTX_AB111919	0.96
5	0	BLTX_AB111919	1
50	0	BLTX_AB111919	0.97
51	0	BLTX_AB111919	1
52	0	BLTX_AB111919	1
53	0	BLTX_AB111919	0.93
54	0	BLTX_AB111919	0.99
55	0	BLTX_AB111919	0.99
56	0	BLTX_AB111919	1
59	0	BLTX_AB111919	1
6	0	BLTX_AB111919	1
60	0	BLTX_AB111919	0.96
61	0	BLTX_AB111919	1
62	0	BLTX_AB111919	1
63	0	BLTX_AB111919	1
64	0	BLTX_AB111919	1e+26
65	0	BLTX_AB111919	0.97
66	0	BLTX_AB111919	1
67	0	BLTX_AB111919	0.15
68	0	BLTX_AB111919	0.86
69	0	BLTX_AB111919	0.94
70	0	BLTX_AB111919	0.93
71	0	BLTX_AB111919	0.99
72	0	BLTX_AB111919	0.78
73	0	BLTX_AB111919	1
74	0	BLTX_AB111919	1
75	0	BLTX_AB111919	0.96
76	0	BLTX_AB111919	0.98
77	0	BLTX_AB111919	1
78	0	BLTX_AB111919	0.95
79	0	BLTX_AB111919	0.94
8	0	BLTX_AB111919	0.93
80	0	BLTX_AB111919	0.99
81	0	BLTX_AB111919	0.99
82	0	BLTX_AB111919	1
83	0	BLTX_AB111919	1
84	0	BLTX_AB111919	1
85	0	BLTX_AB111919	1
86	0	BLTX_AB111919	0.99
87	0	BLTX_AB111919	1
88	0	BLTX_AB111919	0.98
89	0	BLTX_AB111919	1
9	0	BLTX_AB111919	0.98
90	0	BLTX_AB111919	0.98
91	0	BLTX_AB111919	1
92	0	BLTX_AB111919	0.95
93	0	BLTX_AB111919	1
94	0	BLTX_AB111919	1
95	0	BLTX_AB111919	1
96	0	BLTX_AB111919	0.58
97	0	BLTX_AB111919	0.93
98	0	BLTX_AB111919	0.99
99	0	BLTX_AB111919	1
10	0	KLK1_10668	1
100	0	KLK1_10668	7.05
101	0	KLK1_10668	1
102	0	KLK1_10668	20.63
103	0	KLK1_10668	0.95
104	0	KLK1_10668	1
105	0	KLK1_10668	1
107	0	KLK1_10668	1
108	0	KLK1_10668	49.14
11	0	KLK1_10668	1
110	0	KLK1_10668	0.26
111	0	KLK1_10668	1
113	0	KLK1_10668	1
114	0	KLK1_10668	0.72
115	0	KLK1_10668	1.56
116	0	KLK1_10668	1
117	0	KLK1_10668	1
118	0	KLK1_10668	1
119	0	KLK1_10668	1
12	0	KLK1_10668	1
120	0	KLK1_10668	1
121	0	KLK1_10668	1
122	0	KLK1_10668	1
123	0	KLK1_10668	1
124	0	KLK1_10668	1
125	0	KLK1_10668	1
126	0	KLK1_10668	1
127	0	KLK1_10668	0.4
128	0	KLK1_10668	1
129	0	KLK1_10668	1
13	0	KLK1_10668	1
130	0	KLK1_10668	8.55
131	0	KLK1_10668	1
132	0	KLK1_10668	0.16
133	0	KLK1_10668	0.8
134	0	KLK1_10668	1
135	0	KLK1_10668	0.03
136	0	KLK1_10668	1
137	0	KLK1_10668	1
139	0	KLK1_10668	0.94
14	0	KLK1_10668	1
141	0	KLK1_10668	0.95
142	0	KLK1_10668	0.95
143	0	KLK1_10668	0.85
145	0	KLK1_10668	0.08
146	0	KLK1_10668	0.78
147	0	KLK1_10668	1
148	0	KLK1_10668	1
149	0	KLK1_10668	0.71
15	0	KLK1_10668	1
150	0	KLK1_10668	1
151	0	KLK1_10668	1
152	0	KLK1_10668	1
153	0	KLK1_10668	1
155	0	KLK1_10668	1
156	0	KLK1_10668	0.54
157	0	KLK1_10668	161.96
158	0	KLK1_10668	0.91
159	0	KLK1_10668	1
16	0	KLK1_10668	24.09
161	0	KLK1_10668	1
162	0	KLK1_10668	0.33
164	0	KLK1_10668	1
165	0	KLK1_10668	1
166	0	KLK1_10668	1
168	0	KLK1_10668	0.95
169	0	KLK1_10668	1
17	0	KLK1_10668	1
171	0	KLK1_10668	1
172	0	KLK1_10668	0.8
173	0	KLK1_10668	1
174	0	KLK1_10668	1
176	0	KLK1_10668	1
177	0	KLK1_10668	0.51
178	0	KLK1_10668	0.75
179	0	KLK1_10668	0.75
18	0	KLK1_10668	1
180	0	KLK1_10668	0.6
181	0	KLK1_10668	1
182	0	KLK1_10668	0.48
183	0	KLK1_10668	0.06
184	0	KLK1_10668	0.04
185	0	KLK1_10668	1
186	0	KLK1_10668	1
187	0	KLK1_10668	0.11
188	0	KLK1_10668	1
189	0	KLK1_10668	0.72
19	0	KLK1_10668	1
190	0	KLK1_10668	0.73
191	0	KLK1_10668	1
192	0	KLK1_10668	0.95
193	0	KLK1_10668	1
194	0	KLK1_10668	0.65
195	0	KLK1_10668	1
196	0	KLK1_10668	1
197	0	KLK1_10668	0.43
198	0	KLK1_10668	1
199	0	KLK1_10668	0.95
2	0	KLK1_10668	1
20	0	KLK1_10668	1
200	0	KLK1_10668	0.88
201	0	KLK1_10668	1
202	0	KLK1_10668	0.49
203	0	KLK1_10668	1
204	0	KLK1_10668	1
205	0	KLK1_10668	0.94
206	0	KLK1_10668	1
207	0	KLK1_10668	0.74
208	0	KLK1_10668	2.46
209	0	KLK1_10668	0.72
21	0	KLK1_10668	1
210	0	KLK1_10668	0.3
211	0	KLK1_10668	1
212	0	KLK1_10668	0.74
213	0	KLK1_10668	1
214	0	KLK1_10668	1
215	0	KLK1_10668	0.75
217	0	KLK1_10668	0.02
218	0	KLK1_10668	1
220	0	KLK1_10668	1
221	0	KLK1_10668	0.21
222	0	KLK1_10668	0.93
223	0	KLK1_10668	1
224	0	KLK1_10668	1
225	0	KLK1_10668	0.95
226	0	KLK1_10668	1
227	0	KLK1_10668	1
228	0	KLK1_10668	1
229	0	KLK1_10668	0.31
23	0	KLK1_10668	1
230	0	KLK1_10668	0.47
231	0	KLK1_10668	0.89
233	0	KLK1_10668	1
234	0	KLK1_10668	1
235	0	KLK1_10668	1
236	0	KLK1_10668	1
237	0	KLK1_10668	1
238	0	KLK1_10668	0.85
239	0	KLK1_10668	1
24	0	KLK1_10668	1
240	0	KLK1_10668	1
241	0	KLK1_10668	1
242	0	KLK1_10668	0.9
243	0	KLK1_10668	0.96
244	0	KLK1_10668	1
245	0	KLK1_10668	1
246	0	KLK1_10668	0.95
247	0	KLK1_10668	1
248	0	KLK1_10668	1
25	0	KLK1_10668	1
250	0	KLK1_10668	1
251	0	KLK1_10668	32.01
252	0	KLK1_10668	74.13
253	0	KLK1_10668	0.37
255	0	KLK1_10668	1
256	0	KLK1_10668	1.48
257	0	KLK1_10668	0.82
258	0	KLK1_10668	1375.74
259	0	KLK1_10668	1
26	0	KLK1_10668	1
260	0	KLK1_10668	1
261	0	KLK1_10668	10.06
262	0	KLK1_10668	0.73
263	0	KLK1_10668	0.36
264	0	KLK1_10668	0.64
265	0	KLK1_10668	0.63
266	0	KLK1_10668	1
267	0	KLK1_10668	1
268	0	KLK1_10668	0.38
269	0	KLK1_10668	1
27	0	KLK1_10668	1
270	0	KLK1_10668	0.85
271	0	KLK1_10668	17.01
274	0	KLK1_10668	1
275	0	KLK1_10668	0.48
276	0	KLK1_10668	0.95
277	0	KLK1_10668	1
278	0	KLK1_10668	0.72
279	0	KLK1_10668	0.91
28	0	KLK1_10668	10.78
280	0	KLK1_10668	1
281	0	KLK1_10668	0.48
29	0	KLK1_10668	1
3	0	KLK1_10668	1
30	0	KLK1_10668	7.84
31	0	KLK1_10668	1051.97
32	0	KLK1_10668	1
33	0	KLK1_10668	1
34	0	KLK1_10668	1
35	0	KLK1_10668	1
37	0	KLK1_10668	1
38	0	KLK1_10668	1
39	0	KLK1_10668	1
4	0	KLK1_10668	1
40	0	KLK1_10668	1
41	0	KLK1_10668	282.43
42	0	KLK1_10668	206.07
45	0	KLK1_10668	1
46	0	KLK1_10668	1
47	0	KLK1_10668	1
48	0	KLK1_10668	1
49	0	KLK1_10668	1
5	0	KLK1_10668	1
50	0	KLK1_10668	1
51	0	KLK1_10668	1
52	0	KLK1_10668	1
53	0	KLK1_10668	1
54	0	KLK1_10668	1
55	0	KLK1_10668	1
56	0	KLK1_10668	1
59	0	KLK1_10668	1
6	0	KLK1_10668	1
60	0	KLK1_10668	1
61	0	KLK1_10668	1
62	0	KLK1_10668	1
63	0	KLK1_10668	1
64	0	KLK1_10668	1
65	0	KLK1_10668	1
66	0	KLK1_10668	1
67	0	KLK1_10668	1
68	0	KLK1_10668	4.12
69	0	KLK1_10668	143.27
70	0	KLK1_10668	194.4
71	0	KLK1_10668	287.3
72	0	KLK1_10668	7.01
73	0	KLK1_10668	1
74	0	KLK1_10668	1
75	0	KLK1_10668	0.83
76	0	KLK1_10668	4.87
77	0	KLK1_10668	0.9
78	0	KLK1_10668	0.24
79	0	KLK1_10668	0.19
8	0	KLK1_10668	1
80	0	KLK1_10668	0.7
81	0	KLK1_10668	0.64
82	0	KLK1_10668	1
83	0	KLK1_10668	1
84	0	KLK1_10668	1
85	0	KLK1_10668	1
86	0	KLK1_10668	0.85
87	0	KLK1_10668	1
88	0	KLK1_10668	0.53
89	0	KLK1_10668	1
9	0	KLK1_10668	1
90	0	KLK1_10668	0.55
91	0	KLK1_10668	1
92	0	KLK1_10668	0.27
93	0	KLK1_10668	0.95
94	0	KLK1_10668	1
95	0	KLK1_10668	1
96	0	KLK1_10668	0.03
97	0	KLK1_10668	0.11
98	0	KLK1_10668	10.52
99	0	KLK1_10668	1
10	0	KLK1_1307	1
100	0	KLK1_1307	0.87
101	0	KLK1_1307	1
102	0	KLK1_1307	0.91
103	0	KLK1_1307	0.98
104	0	KLK1_1307	1
105	0	KLK1_1307	1
107	0	KLK1_1307	1
108	0	KLK1_1307	1.14
11	0	KLK1_1307	0.02
110	0	KLK1_1307	1
111	0	KLK1_1307	1
113	0	KLK1_1307	1
114	0	KLK1_1307	1
115	0	KLK1_1307	1
116	0	KLK1_1307	1
117	0	KLK1_1307	1
118	0	KLK1_1307	1
119	0	KLK1_1307	1
12	0	KLK1_1307	0.03
120	0	KLK1_1307	1
121	0	KLK1_1307	1
122	0	KLK1_1307	1
123	0	KLK1_1307	1
124	0	KLK1_1307	1
125	0	KLK1_1307	1
126	0	KLK1_1307	1
127	0	KLK1_1307	1
128	0	KLK1_1307	1
129	0	KLK1_1307	1
13	0	KLK1_1307	0.1
130	0	KLK1_1307	1
131	0	KLK1_1307	1
132	0	KLK1_1307	0.45
133	0	KLK1_1307	0.93
134	0	KLK1_1307	1
135	0	KLK1_1307	0.7
136	0	KLK1_1307	1
137	0	KLK1_1307	1
139	0	KLK1_1307	0.98
14	0	KLK1_1307	0.08
141	0	KLK1_1307	0.98
142	0	KLK1_1307	0.98
143	0	KLK1_1307	0.95
145	0	KLK1_1307	0.65
146	0	KLK1_1307	0.92
147	0	KLK1_1307	1
148	0	KLK1_1307	1
149	0	KLK1_1307	0.87
15	0	KLK1_1307	0.6
150	0	KLK1_1307	1
151	0	KLK1_1307	1
152	0	KLK1_1307	1
153	0	KLK1_1307	1
155	0	KLK1_1307	1
156	0	KLK1_1307	0.81
157	0	KLK1_1307	0.96
158	0	KLK1_1307	0.97
159	0	KLK1_1307	1
16	0	KLK1_1307	0.67
161	0	KLK1_1307	1
162	0	KLK1_1307	0.64
164	0	KLK1_1307	1
165	0	KLK1_1307	1
166	0	KLK1_1307	1
168	0	KLK1_1307	0.98
169	0	KLK1_1307	1
17	0	KLK1_1307	1
171	0	KLK1_1307	1
172	0	KLK1_1307	1.16
173	0	KLK1_1307	1
174	0	KLK1_1307	1
176	0	KLK1_1307	1
177	0	KLK1_1307	0.86
178	0	KLK1_1307	0.91
179	0	KLK1_1307	0.91
18	0	KLK1_1307	0.95
180	0	KLK1_1307	1
181	0	KLK1_1307	1
182	0	KLK1_1307	0.8
183	0	KLK1_1307	0.02
184	0	KLK1_1307	0.04
185	0	KLK1_1307	1
186	0	KLK1_1307	1
187	0	KLK1_1307	4.28
188	0	KLK1_1307	1
189	0	KLK1_1307	0.9
19	0	KLK1_1307	0.8
190	0	KLK1_1307	0.9
191	0	KLK1_1307	1
192	0	KLK1_1307	0.98
193	0	KLK1_1307	1
194	0	KLK1_1307	0.89
195	0	KLK1_1307	1
196	0	KLK1_1307	1
197	0	KLK1_1307	0.75
198	0	KLK1_1307	1
199	0	KLK1_1307	0.98
2	0	KLK1_1307	0.07
20	0	KLK1_1307	1
200	0	KLK1_1307	0.94
201	0	KLK1_1307	1
202	0	KLK1_1307	15.21
203	0	KLK1_1307	1
204	0	KLK1_1307	1
205	0	KLK1_1307	0.98
206	0	KLK1_1307	1
207	0	KLK1_1307	0.88
208	0	KLK1_1307	0.92
209	0	KLK1_1307	0.72
21	0	KLK1_1307	1
210	0	KLK1_1307	0.02
211	0	KLK1_1307	1
212	0	KLK1_1307	0.91
213	0	KLK1_1307	1
214	0	KLK1_1307	1
215	0	KLK1_1307	0.91
217	0	KLK1_1307	0.07
218	0	KLK1_1307	1
220	0	KLK1_1307	1
221	0	KLK1_1307	0.57
222	0	KLK1_1307	0.97
223	0	KLK1_1307	1
224	0	KLK1_1307	1
225	0	KLK1_1307	0.98
226	0	KLK1_1307	1
227	0	KLK1_1307	1
228	0	KLK1_1307	1
229	0	KLK1_1307	0.67
23	0	KLK1_1307	1
230	0	KLK1_1307	0.76
231	0	KLK1_1307	0.96
233	0	KLK1_1307	1
234	0	KLK1_1307	1
235	0	KLK1_1307	1
236	0	KLK1_1307	1
237	0	KLK1_1307	1
238	0	KLK1_1307	17.6
239	0	KLK1_1307	1
24	0	KLK1_1307	1
240	0	KLK1_1307	1
241	0	KLK1_1307	1
242	0	KLK1_1307	0.96
243	0	KLK1_1307	0.99
244	0	KLK1_1307	1
245	0	KLK1_1307	1
246	0	KLK1_1307	0.98
247	0	KLK1_1307	1
248	0	KLK1_1307	1
25	0	KLK1_1307	1
250	0	KLK1_1307	1
251	0	KLK1_1307	1
252	0	KLK1_1307	14.28
253	0	KLK1_1307	0.74
255	0	KLK1_1307	1
256	0	KLK1_1307	1.86
257	0	KLK1_1307	0.93
258	0	KLK1_1307	0.69
259	0	KLK1_1307	1
26	0	KLK1_1307	1
260	0	KLK1_1307	1
261	0	KLK1_1307	0.74
262	0	KLK1_1307	0.87
263	0	KLK1_1307	0.63
264	0	KLK1_1307	0.86
265	0	KLK1_1307	0.87
266	0	KLK1_1307	1
267	0	KLK1_1307	1
268	0	KLK1_1307	0.71
269	0	KLK1_1307	1
27	0	KLK1_1307	1
270	0	KLK1_1307	0.94
271	0	KLK1_1307	1.27
274	0	KLK1_1307	1
275	0	KLK1_1307	0.78
276	0	KLK1_1307	0.98
277	0	KLK1_1307	1
278	0	KLK1_1307	0.9
279	0	KLK1_1307	0.97
28	0	KLK1_1307	0.89
280	0	KLK1_1307	1
281	0	KLK1_1307	0.77
29	0	KLK1_1307	1
3	0	KLK1_1307	0.14
30	0	KLK1_1307	0.84
31	0	KLK1_1307	0.07
32	0	KLK1_1307	1
33	0	KLK1_1307	1
34	0	KLK1_1307	0.63
35	0	KLK1_1307	1
37	0	KLK1_1307	0.87
38	0	KLK1_1307	1
39	0	KLK1_1307	1
4	0	KLK1_1307	0.03
40	0	KLK1_1307	1
41	0	KLK1_1307	0.98
42	0	KLK1_1307	0.81
45	0	KLK1_1307	1
46	0	KLK1_1307	0.64
47	0	KLK1_1307	1
48	0	KLK1_1307	0.34
49	0	KLK1_1307	0.81
5	0	KLK1_1307	1
50	0	KLK1_1307	0.88
51	0	KLK1_1307	1
52	0	KLK1_1307	1
53	0	KLK1_1307	0.45
54	0	KLK1_1307	0.93
55	0	KLK1_1307	1
56	0	KLK1_1307	1
59	0	KLK1_1307	1
6	0	KLK1_1307	1
60	0	KLK1_1307	0.69
61	0	KLK1_1307	1
62	0	KLK1_1307	1
63	0	KLK1_1307	0.98
64	0	KLK1_1307	0.03
65	0	KLK1_1307	0.72
66	0	KLK1_1307	1
67	0	KLK1_1307	0.03
68	0	KLK1_1307	0.28
69	0	KLK1_1307	0.57
70	0	KLK1_1307	0.52
71	0	KLK1_1307	0.87
72	0	KLK1_1307	0.15
73	0	KLK1_1307	1
74	0	KLK1_1307	1
75	0	KLK1_1307	0.58
76	0	KLK1_1307	0.8
77	0	KLK1_1307	0.96
78	0	KLK1_1307	0.59
79	0	KLK1_1307	3572.96
8	0	KLK1_1307	3.44
80	0	KLK1_1307	6.88
81	0	KLK1_1307	0.86
82	0	KLK1_1307	1
83	0	KLK1_1307	1
84	0	KLK1_1307	1
85	0	KLK1_1307	1
86	0	KLK1_1307	1.97
87	0	KLK1_1307	1
88	0	KLK1_1307	0.8
89	0	KLK1_1307	1
9	0	KLK1_1307	0.89
90	0	KLK1_1307	0.81
91	0	KLK1_1307	1
92	0	KLK1_1307	0.61
93	0	KLK1_1307	0.98
94	0	KLK1_1307	1
95	0	KLK1_1307	1
96	0	KLK1_1307	0.04
97	0	KLK1_1307	0.4
98	0	KLK1_1307	0.9
99	0	KLK1_1307	1
10	0	KLK1_16542	1
100	0	KLK1_16542	0.97
101	0	KLK1_16542	1
102	0	KLK1_16542	0.86
103	0	KLK1_16542	0.97
104	0	KLK1_16542	1
105	0	KLK1_16542	1
107	0	KLK1_16542	1
108	0	KLK1_16542	0.88
11	0	KLK1_16542	0.03
110	0	KLK1_16542	36.58
111	0	KLK1_16542	1
113	0	KLK1_16542	1
114	0	KLK1_16542	1
115	0	KLK1_16542	1
116	0	KLK1_16542	1
117	0	KLK1_16542	1
118	0	KLK1_16542	1
119	0	KLK1_16542	1
12	0	KLK1_16542	0.02
120	0	KLK1_16542	1
121	0	KLK1_16542	1
122	0	KLK1_16542	1
123	0	KLK1_16542	1
124	0	KLK1_16542	1
125	0	KLK1_16542	1
126	0	KLK1_16542	1
127	0	KLK1_16542	1
128	0	KLK1_16542	1
129	0	KLK1_16542	1
13	0	KLK1_16542	0.05
130	0	KLK1_16542	1
131	0	KLK1_16542	1
132	0	KLK1_16542	1
133	0	KLK1_16542	1.59
134	0	KLK1_16542	1
135	0	KLK1_16542	6.73
136	0	KLK1_16542	1
137	0	KLK1_16542	1
139	0	KLK1_16542	0.97
14	0	KLK1_16542	0.08
141	0	KLK1_16542	0.97
142	0	KLK1_16542	0.97
143	0	KLK1_16542	0.91
145	0	KLK1_16542	0.22
146	0	KLK1_16542	0.87
147	0	KLK1_16542	1
148	0	KLK1_16542	1
149	0	KLK1_16542	0.79
15	0	KLK1_16542	0.4
150	0	KLK1_16542	1
151	0	KLK1_16542	1
152	0	KLK1_16542	1
153	0	KLK1_16542	1
155	0	KLK1_16542	1
156	0	KLK1_16542	0.7
157	0	KLK1_16542	0.93
158	0	KLK1_16542	0.94
159	0	KLK1_16542	1
16	0	KLK1_16542	0.51
161	0	KLK1_16542	1
162	0	KLK1_16542	0.45
164	0	KLK1_16542	1
165	0	KLK1_16542	1
166	0	KLK1_16542	1
168	0	KLK1_16542	0.97
169	0	KLK1_16542	1
17	0	KLK1_16542	1
171	0	KLK1_16542	1
172	0	KLK1_16542	0.89
173	0	KLK1_16542	1
174	0	KLK1_16542	1
176	0	KLK1_16542	1
177	0	KLK1_16542	0.68
178	0	KLK1_16542	0.85
179	0	KLK1_16542	0.85
18	0	KLK1_16542	1.37
180	0	KLK1_16542	1
181	0	KLK1_16542	1
182	0	KLK1_16542	0.66
183	0	KLK1_16542	0.05
184	0	KLK1_16542	0.16
185	0	KLK1_16542	1
186	0	KLK1_16542	1
187	0	KLK1_16542	0.74
188	0	KLK1_16542	1
189	0	KLK1_16542	0.83
19	0	KLK1_16542	0.68
190	0	KLK1_16542	0.84
191	0	KLK1_16542	1
192	0	KLK1_16542	0.97
193	0	KLK1_16542	1
194	0	KLK1_16542	0.78
195	0	KLK1_16542	1
196	0	KLK1_16542	1
197	0	KLK1_16542	0.61
198	0	KLK1_16542	1
199	0	KLK1_16542	0.97
2	0	KLK1_16542	0.03
20	0	KLK1_16542	1
200	0	KLK1_16542	0.9
201	0	KLK1_16542	1
202	0	KLK1_16542	0.64
203	0	KLK1_16542	1
204	0	KLK1_16542	1
205	0	KLK1_16542	0.97
206	0	KLK1_16542	1
207	0	KLK1_16542	0.77
208	0	KLK1_16542	1.23
209	0	KLK1_16542	0.71
21	0	KLK1_16542	1
210	0	KLK1_16542	0.15
211	0	KLK1_16542	1
212	0	KLK1_16542	0.96
213	0	KLK1_16542	1
214	0	KLK1_16542	1
215	0	KLK1_16542	0.85
217	0	KLK1_16542	0.02
218	0	KLK1_16542	1
220	0	KLK1_16542	1
221	0	KLK1_16542	0.39
222	0	KLK1_16542	0.96
223	0	KLK1_16542	1
224	0	KLK1_16542	1
225	0	KLK1_16542	0.97
226	0	KLK1_16542	1
227	0	KLK1_16542	1
228	0	KLK1_16542	1
229	0	KLK1_16542	8144.81
23	0	KLK1_16542	1
230	0	KLK1_16542	0.67
231	0	KLK1_16542	0.94
233	0	KLK1_16542	1
234	0	KLK1_16542	1
235	0	KLK1_16542	1
236	0	KLK1_16542	1
237	0	KLK1_16542	1
238	0	KLK1_16542	1.12
239	0	KLK1_16542	1
24	0	KLK1_16542	1
240	0	KLK1_16542	1
241	0	KLK1_16542	1
242	0	KLK1_16542	20.72
243	0	KLK1_16542	0.98
244	0	KLK1_16542	1
245	0	KLK1_16542	1
246	0	KLK1_16542	0.97
247	0	KLK1_16542	1
248	0	KLK1_16542	1
25	0	KLK1_16542	1
250	0	KLK1_16542	1
251	0	KLK1_16542	1
252	0	KLK1_16542	0.68
253	0	KLK1_16542	0.56
255	0	KLK1_16542	1
256	0	KLK1_16542	2.13
257	0	KLK1_16542	0.89
258	0	KLK1_16542	0.58
259	0	KLK1_16542	1
26	0	KLK1_16542	1
260	0	KLK1_16542	1
261	0	KLK1_16542	16.78
262	0	KLK1_16542	4.47
263	0	KLK1_16542	0.56
264	0	KLK1_16542	0.77
265	0	KLK1_16542	0.77
266	0	KLK1_16542	1
267	0	KLK1_16542	1
268	0	KLK1_16542	0.57
269	0	KLK1_16542	1
27	0	KLK1_16542	1
270	0	KLK1_16542	0.91
271	0	KLK1_16542	0.9
274	0	KLK1_16542	1
275	0	KLK1_16542	3728.14
276	0	KLK1_16542	0.97
277	0	KLK1_16542	1
278	0	KLK1_16542	2.75
279	0	KLK1_16542	0.95
28	0	KLK1_16542	0.82
280	0	KLK1_16542	1
281	0	KLK1_16542	0.65
29	0	KLK1_16542	1
3	0	KLK1_16542	0.08
30	0	KLK1_16542	0.75
31	0	KLK1_16542	0.05
32	0	KLK1_16542	1
33	0	KLK1_16542	1
34	0	KLK1_16542	5638.57
35	0	KLK1_16542	1
37	0	KLK1_16542	0.79
38	0	KLK1_16542	1
39	0	KLK1_16542	1
4	0	KLK1_16542	0.02
40	0	KLK1_16542	1
41	0	KLK1_16542	0.97
42	0	KLK1_16542	327.15
45	0	KLK1_16542	1
46	0	KLK1_16542	0.48
47	0	KLK1_16542	1
48	0	KLK1_16542	0.19
49	0	KLK1_16542	0.66
5	0	KLK1_16542	1
50	0	KLK1_16542	1.31
51	0	KLK1_16542	1
52	0	KLK1_16542	1
53	0	KLK1_16542	0.51
54	0	KLK1_16542	0.88
55	0	KLK1_16542	1
56	0	KLK1_16542	1
59	0	KLK1_16542	1
6	0	KLK1_16542	1
60	0	KLK1_16542	1676.53
61	0	KLK1_16542	1
62	0	KLK1_16542	1
63	0	KLK1_16542	0.96
64	0	KLK1_16542	0.09
65	0	KLK1_16542	0.58
66	0	KLK1_16542	1
67	0	KLK1_16542	0.03
68	0	KLK1_16542	0.15
69	0	KLK1_16542	0.4
70	0	KLK1_16542	0.34
71	0	KLK1_16542	0.8
72	0	KLK1_16542	0.08
73	0	KLK1_16542	1
74	0	KLK1_16542	1
75	0	KLK1_16542	0.42
76	0	KLK1_16542	5.08
77	0	KLK1_16542	0.94
78	0	KLK1_16542	1327.7
79	0	KLK1_16542	0.36
8	0	KLK1_16542	0.37
80	0	KLK1_16542	0.82
81	0	KLK1_16542	0.78
82	0	KLK1_16542	1
83	0	KLK1_16542	1
84	0	KLK1_16542	1
85	0	KLK1_16542	1
86	0	KLK1_16542	0.91
87	0	KLK1_16542	1
88	0	KLK1_16542	0.69
89	0	KLK1_16542	1
9	0	KLK1_16542	0.82
90	0	KLK1_16542	0.71
91	0	KLK1_16542	1
92	0	KLK1_16542	0.45
93	0	KLK1_16542	0.97
94	0	KLK1_16542	1
95	0	KLK1_16542	1
96	0	KLK1_16542	0.03
97	0	KLK1_16542	0.24
98	0	KLK1_16542	0.83
99	0	KLK1_16542	1
10	0	KLK1_490	1
100	0	KLK1_490	0.81
101	0	KLK1_490	1
102	0	KLK1_490	0.86
103	0	KLK1_490	0.97
104	0	KLK1_490	1
105	0	KLK1_490	1
107	0	KLK1_490	1
108	0	KLK1_490	0.88
11	0	KLK1_490	9.77
110	0	KLK1_490	0.42
111	0	KLK1_490	1
113	0	KLK1_490	1
114	0	KLK1_490	0.81
115	0	KLK1_490	1.11
116	0	KLK1_490	1
117	0	KLK1_490	1
118	0	KLK1_490	1
119	0	KLK1_490	1
12	0	KLK1_490	9.68
120	0	KLK1_490	1
121	0	KLK1_490	1
122	0	KLK1_490	1
123	0	KLK1_490	1
124	0	KLK1_490	1
125	0	KLK1_490	1
126	0	KLK1_490	1
127	0	KLK1_490	0.54
128	0	KLK1_490	1
129	0	KLK1_490	1
13	0	KLK1_490	6.11
130	0	KLK1_490	1.02
131	0	KLK1_490	1
132	0	KLK1_490	0.26
133	0	KLK1_490	0.87
134	0	KLK1_490	1
135	0	KLK1_490	0.04
136	0	KLK1_490	1
137	0	KLK1_490	1
139	0	KLK1_490	0.96
14	0	KLK1_490	8.7
141	0	KLK1_490	0.97
142	0	KLK1_490	0.97
143	0	KLK1_490	0.9
145	0	KLK1_490	0.09
146	0	KLK1_490	0.86
147	0	KLK1_490	1
148	0	KLK1_490	1
149	0	KLK1_490	37.3
15	0	KLK1_490	3.49
150	0	KLK1_490	1
151	0	KLK1_490	1
152	0	KLK1_490	1
153	0	KLK1_490	1
155	0	KLK1_490	1
156	0	KLK1_490	0.68
157	0	KLK1_490	0.93
158	0	KLK1_490	117.19
159	0	KLK1_490	1
16	0	KLK1_490	16.9
161	0	KLK1_490	1
162	0	KLK1_490	0.47
164	0	KLK1_490	1
165	0	KLK1_490	1
166	0	KLK1_490	1
168	0	KLK1_490	0.97
169	0	KLK1_490	1
17	0	KLK1_490	1
171	0	KLK1_490	1
172	0	KLK1_490	0.87
173	0	KLK1_490	1
174	0	KLK1_490	1
176	0	KLK1_490	1
177	0	KLK1_490	0.65
178	0	KLK1_490	0.83
179	0	KLK1_490	0.84
18	0	KLK1_490	0.93
180	0	KLK1_490	0.73
181	0	KLK1_490	1
182	0	KLK1_490	0.62
183	0	KLK1_490	3.28
184	0	KLK1_490	0.04
185	0	KLK1_490	1
186	0	KLK1_490	1
187	0	KLK1_490	0.14
188	0	KLK1_490	1
189	0	KLK1_490	0.82
19	0	KLK1_490	0.66
190	0	KLK1_490	0.82
191	0	KLK1_490	1
192	0	KLK1_490	0.97
193	0	KLK1_490	1
194	0	KLK1_490	0.76
195	0	KLK1_490	1
196	0	KLK1_490	1
197	0	KLK1_490	0.58
198	0	KLK1_490	1
199	0	KLK1_490	0.97
2	0	KLK1_490	6.17
20	0	KLK1_490	1
200	0	KLK1_490	0.94
201	0	KLK1_490	1
202	0	KLK1_490	0.65
203	0	KLK1_490	1
204	0	KLK1_490	1
205	0	KLK1_490	0.96
206	0	KLK1_490	1
207	0	KLK1_490	27.26
208	0	KLK1_490	1.24
209	0	KLK1_490	6.42
21	0	KLK1_490	1
210	0	KLK1_490	55.1
211	0	KLK1_490	1
212	0	KLK1_490	0.83
213	0	KLK1_490	1
214	0	KLK1_490	1
215	0	KLK1_490	0.84
217	0	KLK1_490	0.02
218	0	KLK1_490	1
220	0	KLK1_490	1
221	0	KLK1_490	0.35
222	0	KLK1_490	0.95
223	0	KLK1_490	1
224	0	KLK1_490	1
225	0	KLK1_490	0.97
226	0	KLK1_490	1
227	0	KLK1_490	1
228	0	KLK1_490	1
229	0	KLK1_490	0.47
23	0	KLK1_490	1
230	0	KLK1_490	0.62
231	0	KLK1_490	0.93
233	0	KLK1_490	1
234	0	KLK1_490	1
235	0	KLK1_490	1
236	0	KLK1_490	1
237	0	KLK1_490	1
238	0	KLK1_490	0.9
239	0	KLK1_490	1
24	0	KLK1_490	1
240	0	KLK1_490	1
241	0	KLK1_490	1
242	0	KLK1_490	0.94
243	0	KLK1_490	0.97
244	0	KLK1_490	1
245	0	KLK1_490	1
246	0	KLK1_490	0.97
247	0	KLK1_490	1
248	0	KLK1_490	1
25	0	KLK1_490	1
250	0	KLK1_490	1
251	0	KLK1_490	1
252	0	KLK1_490	3.11
253	0	KLK1_490	0.52
255	0	KLK1_490	1
256	0	KLK1_490	1.73
257	0	KLK1_490	0.88
258	0	KLK1_490	6.45
259	0	KLK1_490	1
26	0	KLK1_490	1
260	0	KLK1_490	1
261	0	KLK1_490	1.1
262	0	KLK1_490	7.49
263	0	KLK1_490	0.52
264	0	KLK1_490	0.75
265	0	KLK1_490	0.75
266	0	KLK1_490	1
267	0	KLK1_490	1
268	0	KLK1_490	0.54
269	0	KLK1_490	1
27	0	KLK1_490	1
270	0	KLK1_490	0.92
271	0	KLK1_490	0.78
274	0	KLK1_490	1
275	0	KLK1_490	0.63
276	0	KLK1_490	0.97
277	0	KLK1_490	1
278	0	KLK1_490	0.81
279	0	KLK1_490	0.94
28	0	KLK1_490	0.82
280	0	KLK1_490	1
281	0	KLK1_490	0.62
29	0	KLK1_490	1
3	0	KLK1_490	7.5
30	0	KLK1_490	0.76
31	0	KLK1_490	0.09
32	0	KLK1_490	1
33	0	KLK1_490	1
34	0	KLK1_490	0.44
35	0	KLK1_490	1
37	0	KLK1_490	0.77
38	0	KLK1_490	1
39	0	KLK1_490	1
4	0	KLK1_490	9.12
40	0	KLK1_490	1
41	0	KLK1_490	0.97
42	0	KLK1_490	0.73
45	0	KLK1_490	1
46	0	KLK1_490	0.46
47	0	KLK1_490	1
48	0	KLK1_490	0.18
49	0	KLK1_490	0.64
5	0	KLK1_490	1
50	0	KLK1_490	1.27
51	0	KLK1_490	1
52	0	KLK1_490	1
53	0	KLK1_490	0.48
54	0	KLK1_490	1.71
55	0	KLK1_490	1
56	0	KLK1_490	1
59	0	KLK1_490	1
6	0	KLK1_490	1
60	0	KLK1_490	0.52
61	0	KLK1_490	1
62	0	KLK1_490	1
63	0	KLK1_490	0.96
64	0	KLK1_490	0.08
65	0	KLK1_490	0.56
66	0	KLK1_490	1
67	0	KLK1_490	6.92
68	0	KLK1_490	5.01
[truncated: 4,859 more rows]

## Sheet: ALL_KALLIKREN
Site	Partition	&alpha;	&beta;<sup>-</sup>	p<sup>-</sup>	&beta;<sup>+</sup>	p<sup>+</sup>	LRT	p-value	# branches under selection	Total branch length	MEME LogL	FEL LogL
1	1	0	0	1	0	0	0	1	0	0	0	0
2	1	37.72	0.84	1	56.58	0	0	0.67	0	0	-21.95	-21.95
3	1	2.83	0.66	1	4.24	0	0	0.67	0	0	-19.29	-19.29
4	1	0	0	1	0	0	0	1	0	0	0	0
5	1	0.65	0.25	0.93	1028.7	0.07	6.05	0.02	0	0	-22.98	-19.25
6	1	1.14	0	1	1.71	0	0	0.67	0	0	-10.99	-10.99
7	1	0	0	0.91	6.08	0.09	0.81	0.35	0	0	-9.35	-9.06
8	1	1.05	0	0.91	10.4	0.09	0.62	0.4	0	0	-17.27	-16.86
9	1	0	0	0	1.31	1	3.05	0.1	0	0	-18.37	-18.37
10	1	0	0	0.95	613.99	0.05	7.84	0.01	0	0	-14.2	-10.64
11	1	1.49	0.49	1	2.24	0	0	0.67	0	0	-19.76	-19.76
12	1	0.47	0	0.78	6.84	0.22	2.89	0.11	1	0	-19.9	-18.75
13	1	3.58	0.13	0.89	23.37	0.11	1.14	0.29	1	0	-24.36	-22.69
14	1	0.83	0.29	1	1.24	0	0	0.67	0	0	-14.01	-14.01
15	1	1.01	0.24	1	1.51	0	0	0.67	0	0	-15.48	-15.48
16	1	1.21	0	0.8	4.39	0.2	0.32	0.48	0	0	-20.32	-20.09
17	1	0.96	0	1	1.44	0	0	0.67	0	0	-10.49	-10.49
18	1	0.7	0.05	0	1.05	1	0.22	0.52	0	0	-26.67	-26.67
19	1	0	0	0.77	3.1	0.23	3.64	0.08	1	0	-14.96	-14.08
20	1	3.02	0.44	1	4.52	0	0	0.67	0	0	-22.62	-22.62
21	1	1.1	0	1	1.64	0	0	0.67	0	0	-7.06	-7.06
22	1	4.8	0.9	1	7.2	0	0	0.67	0	0	-21.02	-21.02
23	1	0.69	0.05	0	1	1	0.12	0.57	0	0	-23.3	-23.3
24	1	0.44	0	1	0.66	0	0	0.67	0	0	-8.76	-8.76
25	1	2.79	0	1	7.21	0	0	0.67	0	0	-9.22	-9.22
26	1	1.99	1.12	0.93	4.03	0.07	0	0.66	0	0	-23.51	-23.51
27	1	1.73	0	1	2.6	0	0	0.67	0	0	-12.01	-12.01
28	1	0.55	0	1	0.82	0	0	0.67	0	0	-8.12	-8.12
29	1	0	0	0.91	5.81	0.09	0.42	0.45	1	0	-11.06	-10.86
30	1	2.91	0	1	4.37	0	0	0.67	0	0	-10	-10
31	1	0	0	1	0	0	0	1	0	0	0	0
32	1	0.92	0.08	0	1	1	0	0.65	0	0	-22.52	-22.52
33	1	1.35	0	1	2.03	0	0	0.67	0	0	-7.33	-7.33
34	1	5.33	0.37	1	7.99	0	0	0.67	0	0	-16.63	-16.63
35	1	6.2	0	1	9.29	0	0	0.67	0	0	-16.22	-16.22
36	1	0	0	0	0.21	1	0.23	0.52	0	0	-8.81	-8.81
37	1	0	0	0.91	4.79	0.09	0.95	0.33	1	0	-10	-9.84
38	1	0	0	1	0	0	0	1	0	0	0	0
39	1	0	0	1	0	0	0	1	0	0	0	0
40	1	0.6	0.53	1	0.99	0	0	0.67	0	0	-18.5	-18.5
41	1	0.39	0	0.82	7.56	0.18	2.84	0.12	0	0	-20.67	-19.5
42	1	0.63	0	0.57	1.81	0.43	0.21	0.53	2	0	-20.75	-20.63
43	1	0.92	0	0.87	15.67	0.13	4.15	0.06	2	0	-22.18	-19.03
44	1	0.88	0.44	0.51	4.33	0.49	0.57	0.41	0	0	-27.74	-27.54
45	1	0.94	0.01	0	3.39	1	1.12	0.3	0	0	-32.88	-32.85
46	1	42.74	2.26	1	64.12	0	0	0.67	0	0	-34.95	-34.95
47	1	7.68	2.65	1	11.52	0	0	0.67	0	0	-32.33	-32.33		Model fits
48	1	2.25	0	0.82	10.86	0.18	0.55	0.42	2	0	-24.59	-24.03		Model	AICC	log L	Parameters	Rate distributions
49	1	0.81	0.07	0	0.88	1	0.01	0.64	0	0	-23.48	-23.48		Nucleotide GTR	10910	-5417.88	37
50	1	0.67	0	1	1	0	0	0.67	0	0	-8.06	-8.06		Global MG94xREV	10706.9	-5308.99	44	non-synonymous/synonymous rate ratio for *test*
51	1	0.71	0	1	1.06	0	0	0.67	0	0	-7.81	-7.81						1	@	0.513
52	1	0.54	0.25	1	1	0	0	0.67	0	0	-13.48	-13.48
53	1	3.58	0	0.9	5.05	0.1	0.01	0.64	1	0	-18.55	-18.38
54	1	3.43	0	1	5.15	0	0	0.67	0	0	-13.91	-13.91
55	1	0.74	0	0.9	122.51	0.1	4.71	0.04	1	0	-25.13	-21.93
56	1	1.79	0.35	1	3.2	0	0	0.67	0	0	-16.16	-16.16
57	1	1.1	0.24	0.95	143.97	0.05	2.43	0.14	1	0	-24.72	-23.51
58	1	0	0	0.86	9.43	0.14	4.48	0.05	1	0	-19.96	-17.7
59	1	54.88	0	0.88	11.94	0.12	0	0.67	0	0	-17.73	-17.13
60	1	0.19	0.09	0.94	652.71	0.06	6.38	0.02	0	0	-21.27	-16.98
61	1	0	0	0.79	37.69	0.21	7.41	0.01	0	0	-30.75	-27.22
62	1	1.37	0	0.95	25.76	0.05	4.55	0.05	1	0	-24.98	-20.78
63	1	1.95	0	0.95	30.84	0.05	4.39	0.05	1	0	-27.21	-22.82
64	1	0	0	0.91	5.2	0.09	1.09	0.3	0	0	-9.56	-9.34
65	1	0	0	0.94	22.05	0.06	7.02	0.01	0	0	-13.37	-10.11
66	1	1.85	0	1	2.78	0	0	0.67	0	0	-7.63	-7.63
67	1	3.47	0.62	1	5.2	0	0	0.67	0	0	-31.05	-31.05
68	1	0.63	0.62	0.86	12.51	0.14	1.93	0.19	0	0	-27.79	-27.15
69	1	1.44	0.02	0.02	1.54	0.98	0	0.66	0	0	-32.46	-32.46
70	1	0	0	0	0.3	1	0.86	0.35	0	0	-13.4	-13.4
71	1	0	0	0.85	6.73	0.15	4.86	0.04	2	0	-17.33	-15.31
72	1	0	0	0	0.34	1	0.46	0.44	1	0	-15.63	-15.63
73	1	0.98	0.71	1	1.48	0	0	0.67	0	0	-25.5	-25.5
74	1	0	0	0.73	10.44	0.27	4.84	0.04	1	0	-29.12	-27.18
75	1	0.43	0	1	0.64	0	0	0.67	0	0	-8.66	-8.66
76	1	0.48	0	1	0.71	0	0	0.67	0	0	-8.63	-8.63
77	1	1.23	0.47	1	1.84	0	0	0.67	0	0	-22.48	-22.48
78	1	1.52	0	1	2.28	0	0	0.67	0	0	-7.37	-7.37
79	1	0	0	0.01	0.7	0.99	0.95	0.33	0	0	-18.54	-18.54
80	1	1.04	0.65	0.91	23.73	0.09	1.15	0.29	0	0	-30.06	-29.48
81	1	0.48	0.16	0.9	912.57	0.1	2.35	0.15	1	0	-30.71	-28.51
82	1	0.85	0.47	1	1.28	0	0	0.67	0	0	-21.91	-21.91
83	1	0	0	0.16	1.75	0.84	4.19	0.06	0	0	-25.38	-25.35
84	1	0.73	0.17	1	1.09	0	0	0.67	0	0	-13.77	-13.77
85	1	0	0	0.73	4.49	0.27	2.14	0.17	0	0	-19.9	-19.57
86	1	0	0	0.77	2.64	0.23	4.49	0.05	2	0	-16.44	-15.67
87	1	4.13	1.44	1	6.2	0	0	0.67	0	0	-33.86	-33.86
88	1	1.72	0	1	2.58	0	0	0.67	0	0	-7.22	-7.22
89	1	2.54	0.37	0.95	51.16	0.05	3.06	0.1	1	0	-29.02	-26.93
90	1	1.15	0.37	0.93	11.65	0.07	0.42	0.45	1	0	-25.94	-25.18
91	1	1.02	0.08	0	1.18	1	0.02	0.63	0	0	-26.07	-26.07
92	1	0.64	0	1	0.96	0	0	0.67	0	0	-7.37	-7.37
93	1	0.45	0.01	0.02	0.57	0.98	0.03	0.62	0	0	-26.58	-26.58
94	1	7.8	0.93	1	11.71	0	0	0.67	0	0	-27.88	-27.88
95	1	1.04	0.68	1	1.55	0	0	0.67	0	0	-24.89	-24.89
96	1	0	0	0	0.16	1	0.25	0.51	1	0	-9.08	-9.08
97	1	1.07	0.42	1	1.61	0	0	0.67	0	0	-21.52	-21.52
98	1	4.07	0	1	6.1	0	0	0.67	0	0	-8.27	-8.27
99	1	0	0	1	0	0	0	1	0	0	0	0
100	1	33.08	0.46	1	49.62	0	0	0.67	0	0	-25.23	-25.23
101	1	0	0	0	1.09	1	1.37	0.26	0	0	-23.08	-23.09
102	1	0	0	1	0	0	0	1	0	0	0	0
103	1	0	0	0	0.15	1	0.03	0.62	1	0	-9.08	-9.08
104	1	4.04	0.64	1	6.06	0	0	0.67	0	0	-25.22	-25.22
105	1	0	0	1	0	0	0	1	0	0	0	0
106	1	0.39	0.3	1	0.59	0	0	0.67	0	0	-13.78	-13.78
107	1	0	0	0	1.58	1	1.72	0.21	0	0	-23.73	-23.73
108	1	3.05	1.94	1	4.58	0	0	0.67	0	0	-32.69	-32.69
109	1	0	0	0.69	8.08	0.31	5.37	0.03	1	0	-25.54	-23.85
110	1	13.3	1.18	1	19.95	0	0	0.67	0	0	-28.73	-28.73
111	1	1.87	0.39	1	2.81	0	0	0.67	0	0	-17.98	-17.98
112	1	0	0	0.52	4.51	0.48	2.25	0.16	1	0	-27.91	-27.36
113	1	4.3	1.18	1	6.45	0	0	0.67	0	0	-32.62	-32.62
114	1	0.83	0.1	0.87	5.81	0.13	1.51	0.24	1	0	-24.39	-23.16
115	1	1.13	0.89	1	1.69	0	0	0.67	0	0	-25.02	-25.02
116	1	2.57	0	1	3.85	0	0	0.67	0	0	-8.35	-8.35
117	1	0.24	0.24	0.88	91.58	0.12	16.52	0	0	0	-36	-28.89
118	1	20.92	0	1	31.38	0	0	0.67	0	0	-9.54	-9.54
119	1	2.59	0.16	1	5.01	0	0	0.67	0	0	-13.82	-13.81
120	1	0	0	1	0	0	0	1	0	0	0	0
121	1	0	0	0	0.2	1	0.54	0.42	0	0	-8.45	-8.45
122	1	0	0	1	0	0	0	1	0	0	0	0
123	1	0	0	0	0.24	1	1.04	0.31	1	0	-9	-9
124	1	0.41	0.24	1	0.62	0	0	0.67	0	0	-13.46	-13.46
125	1	0	0	0	0.62	1	1.61	0.23	1	0	-20.53	-20.53
126	1	0	0	1	0	0	0	1	0	0	0	0
127	1	26.72	0.31	0.87	53.54	0.13	0.2	0.53	2	0	-37.9	-33.16
128	1	0	0	0.04	0.77	0.96	0.9	0.34	1	0	-20.2	-20.19
129	1	2.08	0	1	3.13	0	0	0.67	0	0	-11.79	-11.79
130	1	1.17	0.22	1	1.75	0	0	0.67	0	0	-15.71	-15.71
131	1	0	0	0.5	1.66	0.5	1.57	0.23	2	0	-18.8	-18.66
132	1	1.4	0.2	1	2.1	0	0	0.67	0	0	-19.41	-19.41
133	1	3.36	0.18	1	6.8	0	0	0.67	0	0	-22.1	-22.1
134	1	1.68	0	0.89	2.47	0.11	0.04	0.61	1	0	-14.72	-13.52
135	1	2.86	0.41	1	4.29	0	0	0.67	0	0	-21.32	-21.32
136	1	0	0	1	0	0	0	1	0	0	0	0
137	1	2.59	0.67	1	3.88	0	0	0.67	0	0	-21.7	-21.7
138	1	0	0	0.91	4.33	0.09	4.54	0.05	1	0	-11.61	-10.03
139	1	0	0	0	0.5	1	1.9	0.19	1	0	-13.49	-13.49
140	1	0	0	0	0.35	1	0.39	0.46	1	0	-14.08	-14.08
141	1	0.36	0	1	0.54	0	0	0.67	0	0	-11.05	-11.05
142	1	0	0	1	0	0	0	1	0	0	0	0
143	1	0.61	0	1	0.92	0	0	0.67	0	0	-8.4	-8.4
144	1	0	0	0.75	4.51	0.25	1.53	0.24	1	0	-19.68	-19.32
145	1	0	0	1	0	0	0	1	0	0	0	0
146	1	0.63	0.42	1	0.94	0	0	0.67	0	0	-16.77	-16.77
147	1	1.3	0.18	1	1.95	0	0	0.67	0	0	-16.15	-16.15
148	1	0.44	0.25	1	0.65	0	0	0.67	0	0	-15.66	-15.66
149	1	0	0	1	0	0	0	1	0	0	0	0
150	1	0	0	0	0.16	1	0.35	0.47	1	0	-9.46	-9.46
151	1	8.31	1.05	1	12.47	0	0	0.67	0	0	-32.78	-32.78
152	1	0	0	1	0	0	0	1	0	0	0	0
153	1	5.25	0.62	1	7.87	0	0	0.67	0	0	-23.8	-23.8
154	1	0.6	0.05	0	0.87	1	0.14	0.56	0	0	-23.5	-23.5
155	1	0.41	0	1	0.61	0	0	0.67	0	0	-9.12	-9.12
156	1	1.3	0	1	1.95	0	0	0.67	0	0	-11.07	-11.07
157	1	0	0	1	0	0	0	1	0	0	0	0
158	1	1.35	0	1	2.03	0	0	0.67	0	0	-12.36	-12.36
159	1	0	0	0.8	2.49	0.2	0.66	0.39	2	0	-15.59	-15.46
160	1	0	0	0.67	2.87	0.33	3.23	0.09	2	0	-20.42	-19.81
161	1	0.39	0.02	0	1.08	1	0.72	0.37	0	0	-24.11	-24.11
162	1	0.92	0.04	0	1.7	1	0.42	0.45	0	0	-31.17	-31.17
163	1	5.85	0.65	1	8.77	0	0	0.67	0	0	-21.39	-21.39
164	1	0.86	0	0.75	12.57	0.25	4.19	0.06	2	0	-33.69	-31.36
165	1	1.4	0.95	0.9	10000	0.1	6.78	0.02	1	0	-45.51	-41.56
166	1	1.96	0	0.57	6	0.43	0.62	0.4	0	0	-35.92	-35.38
167	1	1.54	0.49	1	2.94	0	0	0.67	0	0	-19.55	-19.55
168	1	26.37	1.01	1	39.56	0	0	0.67	0	0	-21.56	-21.56
169	1	0.48	0.3	0.52	20.53	0.48	3.04	0.1	0	0	-43.1	-42.41
170	1	1.24	0.41	1	1.86	0	0	0.67	0	0	-23.41	-23.41
171	1	0.74	0.06	0	1.04	1	0.08	0.59	0	0	-23.53	-23.53
172	1	0.69	0	0.06	1.05	0.94	0.08	0.59	0	0	-23.17	-23.17
173	1	0.59	0	1	0.89	0	0	0.67	0	0	-8.95	-8.95
174	1	0	0	0	0.2	1	0.31	0.49	0	0	-8.43	-8.43
175	1	0.54	0	1	0.81	0	0	0.67	0	0	-8.51	-8.51
176	1	0	0	0.57	0.51	0.43	0.68	0.38	1	0	-9.51	-9.49
177	1	1.56	0.16	1	2.34	0	0	0.67	0	0	-15.81	-15.81
178	1	0.59	0.2	1	0.88	0	0	0.67	0	0	-13.16	-13.16
179	1	0	0	0.53	3.22	0.47	5.42	0.03	2	0	-24.41	-24.39
180	1	2.17	0	1	3.26	0	0	0.67	0	0	-14.26	-14.26
181	1	0	0	0	0.24	1	1.04	0.31	1	0	-9	-9
182	1	0	0	0	0.82	1	2.5	0.14	0	0	-20.27	-20.27
183	1	4.21	0	1	6.32	0	0	0.67	0	0	-8.29	-8.29
184	1	0.49	0.03	0	1.8	1	0.95	0.33	0	0	-36.09	-36.09
185	1	1.7	0	0.06	1.81	0.94	0.01	0.64	1	0	-29.18	-29.18
186	1	1.28	0	1	1.91	0	0	0.67	0	0	-10.34	-10.34
187	1	0	0	0	0.43	1	1.34	0.26	0	0	-13	-13
188	1	4.15	1.15	1	6.23	0	0	0.67	0	0	-28.68	-28.68
189	1	0.6	0.01	0.02	0.71	0.98	0.01	0.64	0	0	-23.23	-23.23
190	1	0	0	0	0.81	1	0.99	0.32	0	0	-20.96	-20.97
191	1	1.88	0	0.63	7.22	0.37	1.93	0.19	0	0	-38.14	-36.43
192	1	0	0	0.72	3330.52	0.28	8.84	0.01	0	0	-41.32	-36.8
193	1	4.71	0.14	0.99	9.8	0.01	-0.03	0.67	0	0	-14.98	-14.98
194	1	0	0	0	1.05	1	0.69	0.38	0	0	-27.71	-27.71
195	1	1.91	0	1	2.86	0	0	0.67	0	0	-18.42	-18.42
196	1	13.99	0.57	1	20.99	0	0	0.67	0	0	-23.2	-23.2
197	1	0	0	0.01	1.13	0.99	2.32	0.15	0	0	-19.8	-19.8
198	1	0	0	1	0	0	0	1	0	0	0	0
199	1	0	0	0.91	548.84	0.09	17.48	0	2	0	-26.33	-17.54
200	1	13.38	0	1	20.07	0	0	0.67	0	0	-13.36	-13.36
201	1	0	0	1	0	0	0	1	0	0	0	0
202	1	0.32	0	1	0.48	0	0	0.67	0	0	-8.7	-8.7
203	1	1.77	0	0.71	7.03	0.29	0.84	0.35	3	0	-32.42	-30.22
204	1	0.66	0.43	1	0.99	0	0	0.67	0	0	-15.87	-15.87
205	1	1.71	0.78	1	2.57	0	0	0.67	0	0	-23.19	-23.19
206	1	12.56	0	1	18.84	0	0	0.67	0	0	-18.97	-18.97
207	1	0	0	0.01	0.21	0.99	0.66	0.39	1	0	-9.46	-9.46
208	1	4.42	0	1	6.64	0	0	0.67	0	0	-8.56	-8.56
209	1	1.9	0.58	1	3.2	0	0	0.66	0	0	-23.49	-23.49
210	1	7.75	0.36	1	11.63	0	0	0.67	0	0	-29.39	-29.39
211	1	0	0	0.91	3.98	0.09	0.86	0.34	1	0	-11.7	-11.54
212	1	0	0	0	1.33	1	3.35	0.09	0	0	-25.85	-25.85
213	1	0.32	0.2	0.92	0.6	0.08	0	0.66	0	0	-16.25	-16.25
214	1	0	0	1	0	0	0	1	0	0	0	0
215	1	0.31	0	1	0.46	0	0	0.67	0	0	-9.36	-9.36
216	1	0.55	0	1	0.83	0	0	0.67	0	0	-9.31	-9.31
217	1	0.69	0	1	1.03	0	0	0.67	0	0	-9.33	-9.33
218	1	2.08	0	1	3.12	0	0	0.67	0	0	-16.9	-16.9
219	1	0.48	0	1	0.72	0	0	0.67	0	0	-8.4	-8.4
220	1	0	0	0.53	1.4	0.47	0.92	0.33	1	0	-20.25	-20.18
221	1	1.06	0	1	1.59	0	0	0.67	0	0	-7.81	-7.81
222	1	1.96	0.17	1	3.21	0	0	0.67	0	0	-11.44	-11.44
223	1	1.24	0	1	1.85	0	0	0.67	0	0	-9.73	-9.73
224	1	0.6	0.41	1	1.02	0	0	0.67	0	0	-17.2	-17.2
225	1	0	0	0	0.17	1	0.62	0.4	1	0	-10.25	-10.25
226	1	2.02	0	1	3.03	0	0	0.67	0	0	-8.94	-8.94
227	1	0.39	0	1	0.58	0	0	0.67	0	0	-8.37	-8.37
228	1	0	0	0	0.34	1	0.8	0.36	0	0	-12.11	-12.12
229	1	0.93	0.18	1	1.39	0	0	0.67	0	0	-18.2	-18.2
230	1	0.41	0	1	0.62	0	0	0.67	0	0	-9.21	-9.21
231	1	0	0	1	0	0	0	1	0	0	0	0
232	1	1.51	0	1	2.26	0	0	0.67	0	0	-10.14	-10.14
233	1	1.46	0.01	0.04	2.41	0.96	0.32	0.48	0	0	-31.57	-31.57
234	1	0.77	0.06	0	3.3	1	1.18	0.29	0	0	-39.45	-39.45
235	1	2.07	0	0.92	5.29	0.08	0.11	0.57	1	0	-22.92	-22.75
236	1	0	0	0.95	34.45	0.05	11.38	0	1	0	-17.76	-12.85
237	1	2.83	0.76	1	4.24	0	0	0.67	0	0	-29.47	-29.47
238	1	0	0	0	8.56	1	6.33	0.02	1	0	-38.81	-38.81
239	1	0.21	0.01	0	0.87	1	0.52	0.42	0	0	-17.53	-17.53
240	1	0	0	0.33	4.18	0.67	4.58	0.05	0	0	-31.27	-31.17
241	1	3.2	1.29	0.91	119.09	0.09	2.05	0.18	0	0	-41.82	-40.78
242	1	2	0	1	3	0	0	0.67	0	0	-17.27	-17.27
243	1	0.39	0	0.65	7.2	0.35	4.07	0.06	0	0	-28.99	-27.76
244	1	0.5	0.04	0	1.86	1	0.81	0.35	0	0	-25	-25
245	1	0	0	0.82	4.01	0.18	1	0.32	2	0	-15.06	-14.82
246	1	0.7	0	0.88	3.59	0.12	0.79	0.36	0	0	-14.97	-14.28
247	1	0	0	0.74	1.84	0.26	1.08	0.3	2	0	-15.35	-15.25
248	1	0.7	0.39	1	1.04	0	0	0.67	0	0	-16.13	-16.13
249	1	0.83	0.19	1	1.24	0	0	0.67	0	0	-11.36	-11.36
250	1	2.31	0	0.81	5.03	0.19	0.3	0.49	1	0	-21.14	-20.43
251	1	2.95	0.2	1	5.07	0	0	0.67	0	0	-12.76	-12.76
252	1	0.48	0.04	0	1.4	1	0.64	0.39	0	0	-22.38	-22.38
253	1	0	0	0	2.61	1	3.43	0.09	0	0	-27.56	-27.56
254	1	0	0	1	0	0	0	1	0	0	0	0
255	1	0	0	1	0	0	0	1	0	0	0	0
256	1	1.71	0.54	1	2.56	0	0	0.67	0	0	-19.58	-19.58
257	1	0	0	0.84	1.62	0.16	0.32	0.48	1	0	-10.67	-10.63
258	1	0	0	0	0.19	1	0.56	0.41	1	0	-8.73	-8.74
259	1	0.87	0	1	1.31	0	0	0.67	0	0	-7.08	-7.08
260	1	1.18	0.07	0	1.36	1	0.01	0.64	0	0	-25.08	-25.08
261	1	0.35	0.01	0	0.46	1	0.02	0.63	0	0	-15.91	-15.92
262	1	0.96	0	1	1.44	0	0	0.67	0	0	-6.42	-6.42
263	1	0	0	0.92	7.12	0.08	3.83	0.07	0	0	-11.65	-10.18

## Sheet: ALLKALLIKRENMEMEEBF
Site	Partition	Branch	EBF
10	0	BLARINASIN_1	0.05
100	0	BLARINASIN_1	1
101	0	BLARINASIN_1	0.98
103	0	BLARINASIN_1	1
104	0	BLARINASIN_1	1
106	0	BLARINASIN_1	1
107	0	BLARINASIN_1	0.97
108	0	BLARINASIN_1	1
109	0	BLARINASIN_1	0.87
11	0	BLARINASIN_1	1
110	0	BLARINASIN_1	1
111	0	BLARINASIN_1	1
112	0	BLARINASIN_1	0.93
113	0	BLARINASIN_1	1
114	0	BLARINASIN_1	0.92
115	0	BLARINASIN_1	1
116	0	BLARINASIN_1	1
117	0	BLARINASIN_1	0.23
118	0	BLARINASIN_1	1
119	0	BLARINASIN_1	1
12	0	BLARINASIN_1	0.92
121	0	BLARINASIN_1	1
123	0	BLARINASIN_1	0.99
124	0	BLARINASIN_1	1
125	0	BLARINASIN_1	0.99
127	0	BLARINASIN_1	0.45
128	0	BLARINASIN_1	0.99
129	0	BLARINASIN_1	1
13	0	BLARINASIN_1	0.61
130	0	BLARINASIN_1	1
131	0	BLARINASIN_1	0.97
132	0	BLARINASIN_1	1
133	0	BLARINASIN_1	1
134	0	BLARINASIN_1	0.96
135	0	BLARINASIN_1	1
137	0	BLARINASIN_1	1
138	0	BLARINASIN_1	0.94
139	0	BLARINASIN_1	0.99
14	0	BLARINASIN_1	1
140	0	BLARINASIN_1	0.99
141	0	BLARINASIN_1	1
143	0	BLARINASIN_1	1
144	0	BLARINASIN_1	0.93
146	0	BLARINASIN_1	1
147	0	BLARINASIN_1	1
148	0	BLARINASIN_1	1
15	0	BLARINASIN_1	1
150	0	BLARINASIN_1	1
151	0	BLARINASIN_1	1
153	0	BLARINASIN_1	1
154	0	BLARINASIN_1	0.99
155	0	BLARINASIN_1	1
156	0	BLARINASIN_1	1
158	0	BLARINASIN_1	1
159	0	BLARINASIN_1	0.95
16	0	BLARINASIN_1	0.94
160	0	BLARINASIN_1	0.94
161	0	BLARINASIN_1	0.98
162	0	BLARINASIN_1	0.98
163	0	BLARINASIN_1	1
164	0	BLARINASIN_1	0.89
165	0	BLARINASIN_1	2584.61
166	0	BLARINASIN_1	1.04
167	0	BLARINASIN_1	1
168	0	BLARINASIN_1	1
169	0	BLARINASIN_1	0.78
17	0	BLARINASIN_1	1
170	0	BLARINASIN_1	1
171	0	BLARINASIN_1	0.99
172	0	BLARINASIN_1	0.98
173	0	BLARINASIN_1	1
174	0	BLARINASIN_1	1
175	0	BLARINASIN_1	1
176	0	BLARINASIN_1	0.99
177	0	BLARINASIN_1	1
178	0	BLARINASIN_1	1
179	0	BLARINASIN_1	0.95
18	0	BLARINASIN_1	0.99
180	0	BLARINASIN_1	1
181	0	BLARINASIN_1	0.99
182	0	BLARINASIN_1	0.99
183	0	BLARINASIN_1	1
184	0	BLARINASIN_1	0.96
185	0	BLARINASIN_1	0.97
186	0	BLARINASIN_1	1
187	0	BLARINASIN_1	0.99
188	0	BLARINASIN_1	1
189	0	BLARINASIN_1	0.99
19	0	BLARINASIN_1	0.95
190	0	BLARINASIN_1	0.99
191	0	BLARINASIN_1	0.86
192	0	BLARINASIN_1	0.01
193	0	BLARINASIN_1	0.84
194	0	BLARINASIN_1	0.98
195	0	BLARINASIN_1	1
196	0	BLARINASIN_1	1
197	0	BLARINASIN_1	0.98
199	0	BLARINASIN_1	0.05
2	0	BLARINASIN_1	1
20	0	BLARINASIN_1	1
200	0	BLARINASIN_1	1
202	0	BLARINASIN_1	1
203	0	BLARINASIN_1	0.88
204	0	BLARINASIN_1	1
205	0	BLARINASIN_1	1
206	0	BLARINASIN_1	1
207	0	BLARINASIN_1	1
208	0	BLARINASIN_1	1
209	0	BLARINASIN_1	0.95
21	0	BLARINASIN_1	1
210	0	BLARINASIN_1	1
211	0	BLARINASIN_1	0.93
212	0	BLARINASIN_1	0.98
213	0	BLARINASIN_1	0.99
215	0	BLARINASIN_1	1
216	0	BLARINASIN_1	1
217	0	BLARINASIN_1	1
218	0	BLARINASIN_1	1
219	0	BLARINASIN_1	1
22	0	BLARINASIN_1	1
220	0	BLARINASIN_1	0.97
221	0	BLARINASIN_1	1
222	0	BLARINASIN_1	1
223	0	BLARINASIN_1	1
224	0	BLARINASIN_1	1
225	0	BLARINASIN_1	1
226	0	BLARINASIN_1	1
227	0	BLARINASIN_1	1
228	0	BLARINASIN_1	0.99
229	0	BLARINASIN_1	1
23	0	BLARINASIN_1	0.99
230	0	BLARINASIN_1	1
232	0	BLARINASIN_1	1
233	0	BLARINASIN_1	0.96
234	0	BLARINASIN_1	0.95
235	0	BLARINASIN_1	0.92
236	0	BLARINASIN_1	0.55
237	0	BLARINASIN_1	1
238	0	BLARINASIN_1	0.86
239	0	BLARINASIN_1	0.99
24	0	BLARINASIN_1	1
240	0	BLARINASIN_1	0.93
241	0	BLARINASIN_1	15.65
242	0	BLARINASIN_1	1
243	0	BLARINASIN_1	0.91
244	0	BLARINASIN_1	0.97
245	0	BLARINASIN_1	0.94
246	0	BLARINASIN_1	0.95
247	0	BLARINASIN_1	0.96
248	0	BLARINASIN_1	1
249	0	BLARINASIN_1	1
25	0	BLARINASIN_1	1
250	0	BLARINASIN_1	0.94
251	0	BLARINASIN_1	1
252	0	BLARINASIN_1	0.98
253	0	BLARINASIN_1	0.95
256	0	BLARINASIN_1	1
257	0	BLARINASIN_1	0.97
258	0	BLARINASIN_1	1
259	0	BLARINASIN_1	1
26	0	BLARINASIN_1	0.96
260	0	BLARINASIN_1	0.98
261	0	BLARINASIN_1	0.99
262	0	BLARINASIN_1	1
263	0	BLARINASIN_1	0.87
27	0	BLARINASIN_1	1
28	0	BLARINASIN_1	1
29	0	BLARINASIN_1	0.92
3	0	BLARINASIN_1	1
30	0	BLARINASIN_1	1
32	0	BLARINASIN_1	0.98
33	0	BLARINASIN_1	1
34	0	BLARINASIN_1	1
35	0	BLARINASIN_1	1
36	0	BLARINASIN_1	1
37	0	BLARINASIN_1	0.93
40	0	BLARINASIN_1	1
41	0	BLARINASIN_1	0.9
42	0	BLARINASIN_1	0.98
43	0	BLARINASIN_1	0.77
44	0	BLARINASIN_1	0.93
45	0	BLARINASIN_1	0.94
46	0	BLARINASIN_1	1
47	0	BLARINASIN_1	1
48	0	BLARINASIN_1	0.85
49	0	BLARINASIN_1	0.99
5	0	BLARINASIN_1	0.04
50	0	BLARINASIN_1	1
51	0	BLARINASIN_1	1
52	0	BLARINASIN_1	1
53	0	BLARINASIN_1	0.93
54	0	BLARINASIN_1	1
55	0	BLARINASIN_1	0.25
56	0	BLARINASIN_1	1
57	0	BLARINASIN_1	0.18
58	0	BLARINASIN_1	0.87
59	0	BLARINASIN_1	1
6	0	BLARINASIN_1	1
60	0	BLARINASIN_1	0.05
61	0	BLARINASIN_1	0.59
62	0	BLARINASIN_1	0.66
63	0	BLARINASIN_1	0.65
64	0	BLARINASIN_1	0.93
65	0	BLARINASIN_1	0.68
66	0	BLARINASIN_1	1
67	0	BLARINASIN_1	1
68	0	BLARINASIN_1	0.86
69	0	BLARINASIN_1	0.97
7	0	BLARINASIN_1	0.9
70	0	BLARINASIN_1	0.99
71	0	BLARINASIN_1	0.9
72	0	BLARINASIN_1	0.99
73	0	BLARINASIN_1	1
74	0	BLARINASIN_1	0.83
75	0	BLARINASIN_1	1
76	0	BLARINASIN_1	1
77	0	BLARINASIN_1	1
78	0	BLARINASIN_1	1
79	0	BLARINASIN_1	0.99
8	0	BLARINASIN_1	0.89
80	0	BLARINASIN_1	0.72
81	0	BLARINASIN_1	0.03
82	0	BLARINASIN_1	1
83	0	BLARINASIN_1	0.97
84	0	BLARINASIN_1	1
85	0	BLARINASIN_1	0.92
86	0	BLARINASIN_1	0.96
87	0	BLARINASIN_1	1
88	0	BLARINASIN_1	1
89	0	BLARINASIN_1	0.42
9	0	BLARINASIN_1	0.98
90	0	BLARINASIN_1	0.81
91	0	BLARINASIN_1	0.98
92	0	BLARINASIN_1	1
93	0	BLARINASIN_1	0.99
94	0	BLARINASIN_1	1
95	0	BLARINASIN_1	1
96	0	BLARINASIN_1	1
97	0	BLARINASIN_1	1
98	0	BLARINASIN_1	1
10	0	BLARINASIN_2	1
100	0	BLARINASIN_2	1
101	0	BLARINASIN_2	1
103	0	BLARINASIN_2	1
104	0	BLARINASIN_2	1
106	0	BLARINASIN_2	1
107	0	BLARINASIN_2	1
108	0	BLARINASIN_2	1
109	0	BLARINASIN_2	1
11	0	BLARINASIN_2	1
110	0	BLARINASIN_2	1
111	0	BLARINASIN_2	1
112	0	BLARINASIN_2	1
113	0	BLARINASIN_2	1
114	0	BLARINASIN_2	1
115	0	BLARINASIN_2	1
116	0	BLARINASIN_2	1
117	0	BLARINASIN_2	1
118	0	BLARINASIN_2	1
119	0	BLARINASIN_2	1
12	0	BLARINASIN_2	1
121	0	BLARINASIN_2	1
123	0	BLARINASIN_2	1
124	0	BLARINASIN_2	1
125	0	BLARINASIN_2	1
127	0	BLARINASIN_2	1
128	0	BLARINASIN_2	1
129	0	BLARINASIN_2	1
13	0	BLARINASIN_2	1
130	0	BLARINASIN_2	1
131	0	BLARINASIN_2	1
132	0	BLARINASIN_2	1
133	0	BLARINASIN_2	1
134	0	BLARINASIN_2	1
135	0	BLARINASIN_2	1
137	0	BLARINASIN_2	1
138	0	BLARINASIN_2	1
139	0	BLARINASIN_2	1
14	0	BLARINASIN_2	1
140	0	BLARINASIN_2	1
141	0	BLARINASIN_2	1
143	0	BLARINASIN_2	1
144	0	BLARINASIN_2	1
146	0	BLARINASIN_2	1
147	0	BLARINASIN_2	1
148	0	BLARINASIN_2	1
15	0	BLARINASIN_2	1
150	0	BLARINASIN_2	1
151	0	BLARINASIN_2	1
153	0	BLARINASIN_2	1
154	0	BLARINASIN_2	1
155	0	BLARINASIN_2	1
156	0	BLARINASIN_2	1
158	0	BLARINASIN_2	1
159	0	BLARINASIN_2	1
16	0	BLARINASIN_2	1
160	0	BLARINASIN_2	1
161	0	BLARINASIN_2	1
162	0	BLARINASIN_2	1
163	0	BLARINASIN_2	1
164	0	BLARINASIN_2	1
165	0	BLARINASIN_2	1
166	0	BLARINASIN_2	1
167	0	BLARINASIN_2	1
168	0	BLARINASIN_2	1
169	0	BLARINASIN_2	1
17	0	BLARINASIN_2	1
170	0	BLARINASIN_2	1
171	0	BLARINASIN_2	1
172	0	BLARINASIN_2	1
173	0	BLARINASIN_2	1
174	0	BLARINASIN_2	1
175	0	BLARINASIN_2	1
176	0	BLARINASIN_2	1
177	0	BLARINASIN_2	1
178	0	BLARINASIN_2	1
179	0	BLARINASIN_2	1
18	0	BLARINASIN_2	1
180	0	BLARINASIN_2	1
181	0	BLARINASIN_2	1
182	0	BLARINASIN_2	1
183	0	BLARINASIN_2	1
184	0	BLARINASIN_2	1
185	0	BLARINASIN_2	1
186	0	BLARINASIN_2	1
187	0	BLARINASIN_2	1
188	0	BLARINASIN_2	1
189	0	BLARINASIN_2	1
19	0	BLARINASIN_2	1
190	0	BLARINASIN_2	1
191	0	BLARINASIN_2	1
192	0	BLARINASIN_2	1
193	0	BLARINASIN_2	1
194	0	BLARINASIN_2	1
195	0	BLARINASIN_2	1
196	0	BLARINASIN_2	1
197	0	BLARINASIN_2	1
199	0	BLARINASIN_2	1
2	0	BLARINASIN_2	1
20	0	BLARINASIN_2	1
200	0	BLARINASIN_2	1
202	0	BLARINASIN_2	1
203	0	BLARINASIN_2	1
204	0	BLARINASIN_2	1
205	0	BLARINASIN_2	1
206	0	BLARINASIN_2	1
207	0	BLARINASIN_2	1
208	0	BLARINASIN_2	1
209	0	BLARINASIN_2	1
21	0	BLARINASIN_2	1
210	0	BLARINASIN_2	1
211	0	BLARINASIN_2	1
212	0	BLARINASIN_2	1
213	0	BLARINASIN_2	1
215	0	BLARINASIN_2	1
216	0	BLARINASIN_2	1
217	0	BLARINASIN_2	1
218	0	BLARINASIN_2	1
219	0	BLARINASIN_2	1
22	0	BLARINASIN_2	1
220	0	BLARINASIN_2	1
221	0	BLARINASIN_2	1
222	0	BLARINASIN_2	1
223	0	BLARINASIN_2	1
224	0	BLARINASIN_2	1
225	0	BLARINASIN_2	1
226	0	BLARINASIN_2	1
227	0	BLARINASIN_2	1
228	0	BLARINASIN_2	1
229	0	BLARINASIN_2	1
23	0	BLARINASIN_2	1
230	0	BLARINASIN_2	1
232	0	BLARINASIN_2	1
233	0	BLARINASIN_2	1
234	0	BLARINASIN_2	1
235	0	BLARINASIN_2	1
236	0	BLARINASIN_2	1
237	0	BLARINASIN_2	1
238	0	BLARINASIN_2	1
239	0	BLARINASIN_2	1
24	0	BLARINASIN_2	1
240	0	BLARINASIN_2	1
241	0	BLARINASIN_2	1
242	0	BLARINASIN_2	1
243	0	BLARINASIN_2	1
244	0	BLARINASIN_2	1
245	0	BLARINASIN_2	1
246	0	BLARINASIN_2	1
247	0	BLARINASIN_2	1
248	0	BLARINASIN_2	1
249	0	BLARINASIN_2	1
25	0	BLARINASIN_2	1
250	0	BLARINASIN_2	1
251	0	BLARINASIN_2	1
252	0	BLARINASIN_2	1
253	0	BLARINASIN_2	1
256	0	BLARINASIN_2	1
257	0	BLARINASIN_2	1
258	0	BLARINASIN_2	1
259	0	BLARINASIN_2	1
26	0	BLARINASIN_2	1
260	0	BLARINASIN_2	1
261	0	BLARINASIN_2	1
262	0	BLARINASIN_2	1
263	0	BLARINASIN_2	1
27	0	BLARINASIN_2	1
28	0	BLARINASIN_2	1
29	0	BLARINASIN_2	1
3	0	BLARINASIN_2	1
30	0	BLARINASIN_2	1
32	0	BLARINASIN_2	1
33	0	BLARINASIN_2	1
34	0	BLARINASIN_2	1
35	0	BLARINASIN_2	1
36	0	BLARINASIN_2	1
37	0	BLARINASIN_2	1
40	0	BLARINASIN_2	1
41	0	BLARINASIN_2	1
42	0	BLARINASIN_2	1
43	0	BLARINASIN_2	1
44	0	BLARINASIN_2	1
45	0	BLARINASIN_2	1
46	0	BLARINASIN_2	1
47	0	BLARINASIN_2	1
48	0	BLARINASIN_2	1
49	0	BLARINASIN_2	1
5	0	BLARINASIN_2	1
50	0	BLARINASIN_2	1
51	0	BLARINASIN_2	1
52	0	BLARINASIN_2	1
53	0	BLARINASIN_2	1
54	0	BLARINASIN_2	1
55	0	BLARINASIN_2	1
56	0	BLARINASIN_2	1
57	0	BLARINASIN_2	1
58	0	BLARINASIN_2	1
59	0	BLARINASIN_2	1
6	0	BLARINASIN_2	1
60	0	BLARINASIN_2	1
61	0	BLARINASIN_2	1
62	0	BLARINASIN_2	1
63	0	BLARINASIN_2	1
64	0	BLARINASIN_2	1
65	0	BLARINASIN_2	1
66	0	BLARINASIN_2	1
67	0	BLARINASIN_2	1
68	0	BLARINASIN_2	1
69	0	BLARINASIN_2	1
7	0	BLARINASIN_2	1
70	0	BLARINASIN_2	1
71	0	BLARINASIN_2	1
72	0	BLARINASIN_2	1
73	0	BLARINASIN_2	1
74	0	BLARINASIN_2	1
75	0	BLARINASIN_2	1
76	0	BLARINASIN_2	1
77	0	BLARINASIN_2	1
78	0	BLARINASIN_2	1
79	0	BLARINASIN_2	1
8	0	BLARINASIN_2	1
80	0	BLARINASIN_2	1
81	0	BLARINASIN_2	1
82	0	BLARINASIN_2	1
83	0	BLARINASIN_2	1
84	0	BLARINASIN_2	1
85	0	BLARINASIN_2	1
86	0	BLARINASIN_2	1
87	0	BLARINASIN_2	1
88	0	BLARINASIN_2	1
89	0	BLARINASIN_2	1
9	0	BLARINASIN_2	1
90	0	BLARINASIN_2	1
91	0	BLARINASIN_2	1
92	0	BLARINASIN_2	1
93	0	BLARINASIN_2	1
94	0	BLARINASIN_2	1
95	0	BLARINASIN_2	1
96	0	BLARINASIN_2	1
97	0	BLARINASIN_2	1
98	0	BLARINASIN_2	1
10	0	BLTX	1
100	0	BLTX	1
101	0	BLTX	1
103	0	BLTX	1
104	0	BLTX	1
106	0	BLTX	1
107	0	BLTX	1
108	0	BLTX	1
109	0	BLTX	1
11	0	BLTX	1
110	0	BLTX	1
111	0	BLTX	1
112	0	BLTX	1
113	0	BLTX	1
114	0	BLTX	1
115	0	BLTX	1
116	0	BLTX	1
117	0	BLTX	1
118	0	BLTX	1
119	0	BLTX	1
12	0	BLTX	1
121	0	BLTX	1
123	0	BLTX	1
124	0	BLTX	1
125	0	BLTX	1
127	0	BLTX	1
128	0	BLTX	1
129	0	BLTX	1
13	0	BLTX	1
130	0	BLTX	1
131	0	BLTX	1
132	0	BLTX	1
133	0	BLTX	1
134	0	BLTX	1
135	0	BLTX	1
137	0	BLTX	1
138	0	BLTX	1
139	0	BLTX	1
14	0	BLTX	1
140	0	BLTX	1
141	0	BLTX	1
143	0	BLTX	1
144	0	BLTX	1
146	0	BLTX	1
147	0	BLTX	1
148	0	BLTX	1
15	0	BLTX	1
150	0	BLTX	1
151	0	BLTX	1
153	0	BLTX	1
154	0	BLTX	1
155	0	BLTX	1
156	0	BLTX	1
158	0	BLTX	1
159	0	BLTX	1
16	0	BLTX	1
160	0	BLTX	1
161	0	BLTX	1
162	0	BLTX	1
163	0	BLTX	1
164	0	BLTX	1
165	0	BLTX	1
166	0	BLTX	1
167	0	BLTX	1
168	0	BLTX	1
169	0	BLTX	1
17	0	BLTX	1
170	0	BLTX	1
171	0	BLTX	1
172	0	BLTX	1
173	0	BLTX	1
174	0	BLTX	1
175	0	BLTX	1
176	0	BLTX	1
177	0	BLTX	1
178	0	BLTX	1
179	0	BLTX	1
18	0	BLTX	1
180	0	BLTX	1
181	0	BLTX	1
182	0	BLTX	1
183	0	BLTX	1
184	0	BLTX	1
185	0	BLTX	1
186	0	BLTX	1
187	0	BLTX	1
188	0	BLTX	1
189	0	BLTX	1
19	0	BLTX	1
190	0	BLTX	1
191	0	BLTX	1
192	0	BLTX	1
193	0	BLTX	1
194	0	BLTX	1
195	0	BLTX	1
196	0	BLTX	1
197	0	BLTX	1
199	0	BLTX	1
2	0	BLTX	1
20	0	BLTX	1
200	0	BLTX	1
202	0	BLTX	1
203	0	BLTX	1
204	0	BLTX	1
205	0	BLTX	1
206	0	BLTX	1
207	0	BLTX	1
208	0	BLTX	1
209	0	BLTX	1
21	0	BLTX	1
210	0	BLTX	1
211	0	BLTX	1
212	0	BLTX	1
213	0	BLTX	1
215	0	BLTX	1
216	0	BLTX	1
217	0	BLTX	1
218	0	BLTX	1
219	0	BLTX	1
22	0	BLTX	1
220	0	BLTX	1
221	0	BLTX	1
222	0	BLTX	1
223	0	BLTX	1
224	0	BLTX	1
225	0	BLTX	1
226	0	BLTX	1
227	0	BLTX	1
228	0	BLTX	1
229	0	BLTX	1
23	0	BLTX	1
230	0	BLTX	1
232	0	BLTX	1
233	0	BLTX	1
234	0	BLTX	1
235	0	BLTX	1
236	0	BLTX	1
237	0	BLTX	1
238	0	BLTX	1
239	0	BLTX	1
24	0	BLTX	1
240	0	BLTX	1
241	0	BLTX	1
242	0	BLTX	1
243	0	BLTX	1
244	0	BLTX	1
245	0	BLTX	1
246	0	BLTX	1
247	0	BLTX	1
248	0	BLTX	1
249	0	BLTX	1
25	0	BLTX	1
250	0	BLTX	1
251	0	BLTX	1
252	0	BLTX	1
253	0	BLTX	1
256	0	BLTX	1
257	0	BLTX	1
258	0	BLTX	1
259	0	BLTX	1
26	0	BLTX	1
260	0	BLTX	1
261	0	BLTX	1
262	0	BLTX	1
263	0	BLTX	1
27	0	BLTX	1
28	0	BLTX	1
29	0	BLTX	1
3	0	BLTX	1
30	0	BLTX	1
32	0	BLTX	1
33	0	BLTX	1
34	0	BLTX	1
35	0	BLTX	1
36	0	BLTX	1
37	0	BLTX	1
40	0	BLTX	1
41	0	BLTX	1
42	0	BLTX	1
43	0	BLTX	1
44	0	BLTX	1
45	0	BLTX	1
46	0	BLTX	1
47	0	BLTX	1
48	0	BLTX	1
49	0	BLTX	1
5	0	BLTX	1
50	0	BLTX	1
51	0	BLTX	1
52	0	BLTX	1
53	0	BLTX	1
54	0	BLTX	1
55	0	BLTX	1
56	0	BLTX	1
57	0	BLTX	1
58	0	BLTX	1
59	0	BLTX	1
6	0	BLTX	1
60	0	BLTX	1
61	0	BLTX	1
62	0	BLTX	1
63	0	BLTX	1
64	0	BLTX	1
65	0	BLTX	1
66	0	BLTX	1
67	0	BLTX	1
68	0	BLTX	1
69	0	BLTX	1
7	0	BLTX	1
70	0	BLTX	1
71	0	BLTX	1
72	0	BLTX	1
73	0	BLTX	1
74	0	BLTX	1
75	0	BLTX	1
76	0	BLTX	1
77	0	BLTX	1
78	0	BLTX	1
79	0	BLTX	1
8	0	BLTX	1
80	0	BLTX	1
81	0	BLTX	1
82	0	BLTX	1
83	0	BLTX	1
84	0	BLTX	1
85	0	BLTX	1
86	0	BLTX	1
87	0	BLTX	1
88	0	BLTX	1
89	0	BLTX	1
9	0	BLTX	1
90	0	BLTX	1
91	0	BLTX	1
92	0	BLTX	1
93	0	BLTX	1
94	0	BLTX	1
95	0	BLTX	1
96	0	BLTX	1
97	0	BLTX	1
98	0	BLTX	1
10	0	BLTX_AB111919	0.09
100	0	BLTX_AB111919	1
101	0	BLTX_AB111919	0.99
103	0	BLTX_AB111919	1
104	0	BLTX_AB111919	1
106	0	BLTX_AB111919	1
107	0	BLTX_AB111919	0.98
108	0	BLTX_AB111919	1
109	0	BLTX_AB111919	0.93
11	0	BLTX_AB111919	1
110	0	BLTX_AB111919	1
111	0	BLTX_AB111919	1
112	0	BLTX_AB111919	0.95
113	0	BLTX_AB111919	1
114	0	BLTX_AB111919	0.96
115	0	BLTX_AB111919	1
116	0	BLTX_AB111919	1
117	0	BLTX_AB111919	0.4
118	0	BLTX_AB111919	1
119	0	BLTX_AB111919	1
12	0	BLTX_AB111919	0.96
121	0	BLTX_AB111919	1
123	0	BLTX_AB111919	1
124	0	BLTX_AB111919	1
125	0	BLTX_AB111919	1e+26
127	0	BLTX_AB111919	0.59
128	0	BLTX_AB111919	0.99
129	0	BLTX_AB111919	1
13	0	BLTX_AB111919	0.83
130	0	BLTX_AB111919	1
131	0	BLTX_AB111919	0.99
132	0	BLTX_AB111919	1
133	0	BLTX_AB111919	1
134	0	BLTX_AB111919	0.98
135	0	BLTX_AB111919	1
137	0	BLTX_AB111919	1
138	0	BLTX_AB111919	0.97
139	0	BLTX_AB111919	1
14	0	BLTX_AB111919	1
140	0	BLTX_AB111919	1
141	0	BLTX_AB111919	1
143	0	BLTX_AB111919	1
144	0	BLTX_AB111919	0.96
146	0	BLTX_AB111919	1
147	0	BLTX_AB111919	1
148	0	BLTX_AB111919	1
15	0	BLTX_AB111919	1
150	0	BLTX_AB111919	1
151	0	BLTX_AB111919	1
153	0	BLTX_AB111919	1
154	0	BLTX_AB111919	0.99
155	0	BLTX_AB111919	1
156	0	BLTX_AB111919	1
158	0	BLTX_AB111919	1
159	0	BLTX_AB111919	0.98
16	0	BLTX_AB111919	0.96
160	0	BLTX_AB111919	0.97
161	0	BLTX_AB111919	0.99
162	0	BLTX_AB111919	0.99
163	0	BLTX_AB111919	1
164	0	BLTX_AB111919	0.87
165	0	BLTX_AB111919	0.02
166	0	BLTX_AB111919	0.94
167	0	BLTX_AB111919	1
168	0	BLTX_AB111919	1
169	0	BLTX_AB111919	0.85
17	0	BLTX_AB111919	1
170	0	BLTX_AB111919	1
171	0	BLTX_AB111919	0.99
172	0	BLTX_AB111919	0.99
173	0	BLTX_AB111919	1
174	0	BLTX_AB111919	1
175	0	BLTX_AB111919	1
176	0	BLTX_AB111919	1
177	0	BLTX_AB111919	1
178	0	BLTX_AB111919	1
179	0	BLTX_AB111919	0.97
18	0	BLTX_AB111919	0.99
180	0	BLTX_AB111919	1
181	0	BLTX_AB111919	1
182	0	BLTX_AB111919	0.99
183	0	BLTX_AB111919	1
184	0	BLTX_AB111919	0.98
185	0	BLTX_AB111919	0.98
186	0	BLTX_AB111919	1
187	0	BLTX_AB111919	1
188	0	BLTX_AB111919	1
189	0	BLTX_AB111919	0.99
19	0	BLTX_AB111919	0.97
190	0	BLTX_AB111919	0.99
191	0	BLTX_AB111919	0.91
192	0	BLTX_AB111919	0.01
193	0	BLTX_AB111919	0.9
194	0	BLTX_AB111919	0.99
195	0	BLTX_AB111919	1
196	0	BLTX_AB111919	1
197	0	BLTX_AB111919	0.99
199	0	BLTX_AB111919	0.1
2	0	BLTX_AB111919	1
20	0	BLTX_AB111919	1
200	0	BLTX_AB111919	1
202	0	BLTX_AB111919	1
203	0	BLTX_AB111919	0.93
204	0	BLTX_AB111919	1
205	0	BLTX_AB111919	1
206	0	BLTX_AB111919	1
207	0	BLTX_AB111919	1
208	0	BLTX_AB111919	1
209	0	BLTX_AB111919	0.97
21	0	BLTX_AB111919	1
210	0	BLTX_AB111919	1
211	0	BLTX_AB111919	0.96
212	0	BLTX_AB111919	0.99
213	0	BLTX_AB111919	1
215	0	BLTX_AB111919	1
216	0	BLTX_AB111919	1
217	0	BLTX_AB111919	1
218	0	BLTX_AB111919	1
219	0	BLTX_AB111919	1
22	0	BLTX_AB111919	1
220	0	BLTX_AB111919	0.99
221	0	BLTX_AB111919	1
222	0	BLTX_AB111919	1
223	0	BLTX_AB111919	1
224	0	BLTX_AB111919	1
225	0	BLTX_AB111919	1
226	0	BLTX_AB111919	1
227	0	BLTX_AB111919	1
228	0	BLTX_AB111919	1
229	0	BLTX_AB111919	1
23	0	BLTX_AB111919	0.99
230	0	BLTX_AB111919	1
232	0	BLTX_AB111919	1
233	0	BLTX_AB111919	0.98
234	0	BLTX_AB111919	0.96
235	0	BLTX_AB111919	0.96
236	0	BLTX_AB111919	0.71
237	0	BLTX_AB111919	1
238	0	BLTX_AB111919	0.93
239	0	BLTX_AB111919	0.99
24	0	BLTX_AB111919	1
240	0	BLTX_AB111919	0.97
241	0	BLTX_AB111919	0.35
242	0	BLTX_AB111919	1
243	0	BLTX_AB111919	0.95
244	0	BLTX_AB111919	0.98
245	0	BLTX_AB111919	0.96
246	0	BLTX_AB111919	0.97
247	0	BLTX_AB111919	0.98
248	0	BLTX_AB111919	1
249	0	BLTX_AB111919	1
25	0	BLTX_AB111919	1
250	0	BLTX_AB111919	0.96
251	0	BLTX_AB111919	1
252	0	BLTX_AB111919	0.99
253	0	BLTX_AB111919	0.97
256	0	BLTX_AB111919	1
257	0	BLTX_AB111919	0.98
258	0	BLTX_AB111919	1
259	0	BLTX_AB111919	1
26	0	BLTX_AB111919	0.97
260	0	BLTX_AB111919	0.99
261	0	BLTX_AB111919	1
262	0	BLTX_AB111919	1
263	0	BLTX_AB111919	0.92
27	0	BLTX_AB111919	1
28	0	BLTX_AB111919	1
29	0	BLTX_AB111919	0.95
3	0	BLTX_AB111919	1
30	0	BLTX_AB111919	1
32	0	BLTX_AB111919	0.99
33	0	BLTX_AB111919	1
34	0	BLTX_AB111919	1
35	0	BLTX_AB111919	1
36	0	BLTX_AB111919	1
37	0	BLTX_AB111919	0.96
40	0	BLTX_AB111919	1
41	0	BLTX_AB111919	0.94
42	0	BLTX_AB111919	0.99
43	0	BLTX_AB111919	0.86
44	0	BLTX_AB111919	0.96
45	0	BLTX_AB111919	0.97
46	0	BLTX_AB111919	1
47	0	BLTX_AB111919	1
48	0	BLTX_AB111919	0.89
49	0	BLTX_AB111919	0.99
5	0	BLTX_AB111919	0.05
50	0	BLTX_AB111919	1
51	0	BLTX_AB111919	1
52	0	BLTX_AB111919	1
53	0	BLTX_AB111919	0.96
54	0	BLTX_AB111919	1
55	0	BLTX_AB111919	0.42
56	0	BLTX_AB111919	1
57	0	BLTX_AB111919	201.4
58	0	BLTX_AB111919	0.92
59	0	BLTX_AB111919	1
6	0	BLTX_AB111919	1
60	0	BLTX_AB111919	0.07
61	0	BLTX_AB111919	0.74
62	0	BLTX_AB111919	0.78
63	0	BLTX_AB111919	0.78
64	0	BLTX_AB111919	0.96
65	0	BLTX_AB111919	0.8
66	0	BLTX_AB111919	1
67	0	BLTX_AB111919	1
68	0	BLTX_AB111919	0.92
69	0	BLTX_AB111919	0.98
7	0	BLTX_AB111919	0.94
70	0	BLTX_AB111919	1
71	0	BLTX_AB111919	0.94
72	0	BLTX_AB111919	1
73	0	BLTX_AB111919	1
74	0	BLTX_AB111919	0.93
75	0	BLTX_AB111919	1
76	0	BLTX_AB111919	1
77	0	BLTX_AB111919	1
78	0	BLTX_AB111919	1
79	0	BLTX_AB111919	0.99
8	0	BLTX_AB111919	0.93
80	0	BLTX_AB111919	0.83
81	0	BLTX_AB111919	0.03
82	0	BLTX_AB111919	1
83	0	BLTX_AB111919	0.98
84	0	BLTX_AB111919	1
85	0	BLTX_AB111919	0.95
86	0	BLTX_AB111919	0.97
87	0	BLTX_AB111919	1
88	0	BLTX_AB111919	1
89	0	BLTX_AB111919	0.6
9	0	BLTX_AB111919	0.99
90	0	BLTX_AB111919	0.91
91	0	BLTX_AB111919	0.99
92	0	BLTX_AB111919	1
93	0	BLTX_AB111919	0.99
94	0	BLTX_AB111919	1
95	0	BLTX_AB111919	1
96	0	BLTX_AB111919	1
97	0	BLTX_AB111919	1
98	0	BLTX_AB111919	1
10	0	KLK1_10668	1
100	0	KLK1_10668	1
101	0	KLK1_10668	17.99
103	0	KLK1_10668	0.95
104	0	KLK1_10668	1
106	0	KLK1_10668	1
107	0	KLK1_10668	0.73
108	0	KLK1_10668	1
109	0	KLK1_10668	0.19
11	0	KLK1_10668	1
110	0	KLK1_10668	1
111	0	KLK1_10668	1
112	0	KLK1_10668	2.3
113	0	KLK1_10668	1
114	0	KLK1_10668	0.33
115	0	KLK1_10668	1
116	0	KLK1_10668	1
117	0	KLK1_10668	0.03
118	0	KLK1_10668	1
119	0	KLK1_10668	1
12	0	KLK1_10668	1
121	0	KLK1_10668	0.95
123	0	KLK1_10668	0.96
124	0	KLK1_10668	1
125	0	KLK1_10668	0.87
127	0	KLK1_10668	0.13
128	0	KLK1_10668	0.81
129	0	KLK1_10668	1
13	0	KLK1_10668	1
130	0	KLK1_10668	1
131	0	KLK1_10668	0.64
132	0	KLK1_10668	1
133	0	KLK1_10668	1
134	0	KLK1_10668	0.49
135	0	KLK1_10668	1
137	0	KLK1_10668	1
138	0	KLK1_10668	0.4
139	0	KLK1_10668	106.56
14	0	KLK1_10668	1
140	0	KLK1_10668	0.91
141	0	KLK1_10668	1
143	0	KLK1_10668	1
144	0	KLK1_10668	8.18
146	0	KLK1_10668	1
147	0	KLK1_10668	1
148	0	KLK1_10668	1
15	0	KLK1_10668	1
150	0	KLK1_10668	0.96
151	0	KLK1_10668	1
153	0	KLK1_10668	1
154	0	KLK1_10668	0.83
155	0	KLK1_10668	1
156	0	KLK1_10668	1
158	0	KLK1_10668	1
159	0	KLK1_10668	0.49
16	0	KLK1_10668	5.58
160	0	KLK1_10668	0.5
161	0	KLK1_10668	0.79
162	0	KLK1_10668	0.66
163	0	KLK1_10668	1
164	0	KLK1_10668	0.13
165	0	KLK1_10668	0.03
166	0	KLK1_10668	0.25
167	0	KLK1_10668	1
168	0	KLK1_10668	1
169	0	KLK1_10668	0.38
17	0	KLK1_10668	1
170	0	KLK1_10668	1
171	0	KLK1_10668	0.77
172	0	KLK1_10668	0.8
173	0	KLK1_10668	1
174	0	KLK1_10668	0.95
175	0	KLK1_10668	1
176	0	KLK1_10668	0.89
177	0	KLK1_10668	1
178	0	KLK1_10668	1
179	0	KLK1_10668	0.46
18	0	KLK1_10668	2.04
180	0	KLK1_10668	1
181	0	KLK1_10668	0.96
182	0	KLK1_10668	4.17
183	0	KLK1_10668	1
184	0	KLK1_10668	0.8
185	0	KLK1_10668	0.75
186	0	KLK1_10668	1
187	0	KLK1_10668	0.91
188	0	KLK1_10668	1
189	0	KLK1_10668	0.88
19	0	KLK1_10668	5.73
190	0	KLK1_10668	1.26
191	0	KLK1_10668	0.47
192	0	KLK1_10668	4.42
193	0	KLK1_10668	0.13
194	0	KLK1_10668	0.75
195	0	KLK1_10668	1
196	0	KLK1_10668	1
197	0	KLK1_10668	0.73
199	0	KLK1_10668	0.05
2	0	KLK1_10668	1
20	0	KLK1_10668	1
200	0	KLK1_10668	1
202	0	KLK1_10668	1
203	0	KLK1_10668	0.22
204	0	KLK1_10668	1
205	0	KLK1_10668	1
206	0	KLK1_10668	1
207	0	KLK1_10668	0.95
208	0	KLK1_10668	1
209	0	KLK1_10668	0.72
21	0	KLK1_10668	1
210	0	KLK1_10668	1
211	0	KLK1_10668	0.36
212	0	KLK1_10668	0.84
213	0	KLK1_10668	0.92
215	0	KLK1_10668	1
216	0	KLK1_10668	1
217	0	KLK1_10668	1
218	0	KLK1_10668	1
219	0	KLK1_10668	1
22	0	KLK1_10668	1
220	0	KLK1_10668	0.7
221	0	KLK1_10668	1
222	0	KLK1_10668	1
223	0	KLK1_10668	1
224	0	KLK1_10668	1
225	0	KLK1_10668	0.97
226	0	KLK1_10668	1
227	0	KLK1_10668	1
228	0	KLK1_10668	0.91
229	0	KLK1_10668	1
23	0	KLK1_10668	1
230	0	KLK1_10668	1
232	0	KLK1_10668	1
233	0	KLK1_10668	4.08
234	0	KLK1_10668	38.24
235	0	KLK1_10668	0.34
236	0	KLK1_10668	0.02
237	0	KLK1_10668	1
238	0	KLK1_10668	1
239	0	KLK1_10668	0.82
24	0	KLK1_10668	1
240	0	KLK1_10668	4.67
241	0	KLK1_10668	3.24
242	0	KLK1_10668	1
243	0	KLK1_10668	59.67
244	0	KLK1_10668	0.69
245	0	KLK1_10668	0.49
246	0	KLK1_10668	0.42
247	0	KLK1_10668	0.64
248	0	KLK1_10668	1
249	0	KLK1_10668	1
25	0	KLK1_10668	1
250	0	KLK1_10668	0.29
251	0	KLK1_10668	1
252	0	KLK1_10668	2.96
253	0	KLK1_10668	11.21
256	0	KLK1_10668	1
257	0	KLK1_10668	0.67
258	0	KLK1_10668	0.95
259	0	KLK1_10668	1
26	0	KLK1_10668	1
260	0	KLK1_10668	0.73
261	0	KLK1_10668	0.9
262	0	KLK1_10668	1
263	0	KLK1_10668	0.25
27	0	KLK1_10668	1
28	0	KLK1_10668	1
29	0	KLK1_10668	1
3	0	KLK1_10668	1
30	0	KLK1_10668	1
32	0	KLK1_10668	1
33	0	KLK1_10668	1
34	0	KLK1_10668	1
35	0	KLK1_10668	1
36	0	KLK1_10668	1
37	0	KLK1_10668	1
40	0	KLK1_10668	1
41	0	KLK1_10668	1
42	0	KLK1_10668	1
43	0	KLK1_10668	1
44	0	KLK1_10668	1
45	0	KLK1_10668	1
46	0	KLK1_10668	1
47	0	KLK1_10668	1
48	0	KLK1_10668	1
49	0	KLK1_10668	1
5	0	KLK1_10668	1
50	0	KLK1_10668	1
51	0	KLK1_10668	1
52	0	KLK1_10668	1
53	0	KLK1_10668	1
54	0	KLK1_10668	1
55	0	KLK1_10668	11.51
56	0	KLK1_10668	1
57	0	KLK1_10668	1.49
58	0	KLK1_10668	10.69
59	0	KLK1_10668	1
6	0	KLK1_10668	1
60	0	KLK1_10668	0.04
61	0	KLK1_10668	5.5
62	0	KLK1_10668	0.12
63	0	KLK1_10668	0.17
64	0	KLK1_10668	1
65	0	KLK1_10668	1
66	0	KLK1_10668	1
67	0	KLK1_10668	1
68	0	KLK1_10668	1
69	0	KLK1_10668	0.68
7	0	KLK1_10668	1
70	0	KLK1_10668	0.91
71	0	KLK1_10668	0.24
72	0	KLK1_10668	0.91
73	0	KLK1_10668	1
74	0	KLK1_10668	0.17
75	0	KLK1_10668	1
76	0	KLK1_10668	1
77	0	KLK1_10668	1
78	0	KLK1_10668	1
79	0	KLK1_10668	0.83
8	0	KLK1_10668	1
80	0	KLK1_10668	0.09
81	0	KLK1_10668	0.01
82	0	KLK1_10668	1
83	0	KLK1_10668	0.62
84	0	KLK1_10668	1
85	0	KLK1_10668	0.34
86	0	KLK1_10668	0.52
87	0	KLK1_10668	1
88	0	KLK1_10668	1
89	0	KLK1_10668	0.04
9	0	KLK1_10668	1
90	0	KLK1_10668	0.1
91	0	KLK1_10668	9.44
92	0	KLK1_10668	1
93	0	KLK1_10668	19.02
94	0	KLK1_10668	1
95	0	KLK1_10668	1
96	0	KLK1_10668	0.96
97	0	KLK1_10668	1
98	0	KLK1_10668	1
10	0	KLK1_1307	0.03
100	0	KLK1_1307	1
101	0	KLK1_1307	1.17
103	0	KLK1_1307	1
104	0	KLK1_1307	1
106	0	KLK1_1307	1
107	0	KLK1_1307	1
108	0	KLK1_1307	1
109	0	KLK1_1307	1
11	0	KLK1_1307	1
110	0	KLK1_1307	1
111	0	KLK1_1307	1
112	0	KLK1_1307	1
113	0	KLK1_1307	1
114	0	KLK1_1307	0.67
115	0	KLK1_1307	1
116	0	KLK1_1307	1
117	0	KLK1_1307	2.22
118	0	KLK1_1307	1
119	0	KLK1_1307	1
12	0	KLK1_1307	0.7
121	0	KLK1_1307	0.98
123	0	KLK1_1307	0.99
124	0	KLK1_1307	1
125	0	KLK1_1307	0.95
127	0	KLK1_1307	0.1
128	0	KLK1_1307	0.93
129	0	KLK1_1307	1
13	0	KLK1_1307	0.26
130	0	KLK1_1307	1
131	0	KLK1_1307	0.86
132	0	KLK1_1307	1
133	0	KLK1_1307	1
134	0	KLK1_1307	0.78
135	0	KLK1_1307	1
137	0	KLK1_1307	1
138	0	KLK1_1307	0.72
139	0	KLK1_1307	0.96
14	0	KLK1_1307	1
140	0	KLK1_1307	0.97
141	0	KLK1_1307	1
143	0	KLK1_1307	1
144	0	KLK1_1307	0.73
146	0	KLK1_1307	1
147	0	KLK1_1307	1
148	0	KLK1_1307	1
15	0	KLK1_1307	1
150	0	KLK1_1307	0.99
151	0	KLK1_1307	1
153	0	KLK1_1307	1
154	0	KLK1_1307	1.19
155	0	KLK1_1307	1
156	0	KLK1_1307	1
158	0	KLK1_1307	1
159	0	KLK1_1307	0.86
16	0	KLK1_1307	0.74
160	0	KLK1_1307	0.79
161	0	KLK1_1307	0.93
162	0	KLK1_1307	1
163	0	KLK1_1307	1
164	0	KLK1_1307	0.48
165	0	KLK1_1307	0.01
166	0	KLK1_1307	0.65
167	0	KLK1_1307	1
168	0	KLK1_1307	1
169	0	KLK1_1307	1.62
17	0	KLK1_1307	1
170	0	KLK1_1307	1
171	0	KLK1_1307	0.91
172	0	KLK1_1307	0.93
173	0	KLK1_1307	1
174	0	KLK1_1307	0.98
175	0	KLK1_1307	1
176	0	KLK1_1307	0.97
177	0	KLK1_1307	1
178	0	KLK1_1307	1
179	0	KLK1_1307	0.76
18	0	KLK1_1307	0.93
180	0	KLK1_1307	1
181	0	KLK1_1307	0.99
182	0	KLK1_1307	0.93
183	0	KLK1_1307	1
184	0	KLK1_1307	3.34
185	0	KLK1_1307	0.88
186	0	KLK1_1307	1
187	0	KLK1_1307	0.97
188	0	KLK1_1307	1
189	0	KLK1_1307	0.96
19	0	KLK1_1307	0.79
190	0	KLK1_1307	0.94
191	0	KLK1_1307	0.66
192	0	KLK1_1307	0.01
193	0	KLK1_1307	1
194	0	KLK1_1307	0.91
195	0	KLK1_1307	1
196	0	KLK1_1307	1
197	0	KLK1_1307	0.9
199	0	KLK1_1307	0.07
2	0	KLK1_1307	1
20	0	KLK1_1307	1
200	0	KLK1_1307	1
202	0	KLK1_1307	1
203	0	KLK1_1307	0.52
204	0	KLK1_1307	1
205	0	KLK1_1307	1
206	0	KLK1_1307	1
207	0	KLK1_1307	0.98
208	0	KLK1_1307	1
209	0	KLK1_1307	0.83
21	0	KLK1_1307	1
210	0	KLK1_1307	1
211	0	KLK1_1307	0.7
212	0	KLK1_1307	0.92
213	0	KLK1_1307	0.97
215	0	KLK1_1307	1
216	0	KLK1_1307	1
217	0	KLK1_1307	1
218	0	KLK1_1307	1
219	0	KLK1_1307	1
22	0	KLK1_1307	1
220	0	KLK1_1307	26.82
221	0	KLK1_1307	1
222	0	KLK1_1307	1
223	0	KLK1_1307	1
224	0	KLK1_1307	1
225	0	KLK1_1307	0.99
226	0	KLK1_1307	1
227	0	KLK1_1307	1
228	0	KLK1_1307	0.97
229	0	KLK1_1307	1
23	0	KLK1_1307	0.93
230	0	KLK1_1307	1
232	0	KLK1_1307	1
233	0	KLK1_1307	1
234	0	KLK1_1307	7.39
235	0	KLK1_1307	0.71
236	0	KLK1_1307	0.09
237	0	KLK1_1307	1
238	0	KLK1_1307	1.66
239	0	KLK1_1307	0.94
24	0	KLK1_1307	1
240	0	KLK1_1307	0.74
241	0	KLK1_1307	0.06
242	0	KLK1_1307	1
243	0	KLK1_1307	0.62
244	0	KLK1_1307	0.88
245	0	KLK1_1307	0.69
246	0	KLK1_1307	0.74
247	0	KLK1_1307	0.85
248	0	KLK1_1307	1
249	0	KLK1_1307	1
25	0	KLK1_1307	1
250	0	KLK1_1307	0.64
251	0	KLK1_1307	1
252	0	KLK1_1307	0.92
253	0	KLK1_1307	1.12
256	0	KLK1_1307	1
257	0	KLK1_1307	0.87
258	0	KLK1_1307	0.98
259	0	KLK1_1307	1
26	0	KLK1_1307	0.82
260	0	KLK1_1307	0.9
261	0	KLK1_1307	0.97
262	0	KLK1_1307	1
263	0	KLK1_1307	0.59
27	0	KLK1_1307	1
28	0	KLK1_1307	1
29	0	KLK1_1307	0.65
3	0	KLK1_1307	1
30	0	KLK1_1307	1
32	0	KLK1_1307	0.93
33	0	KLK1_1307	1
34	0	KLK1_1307	1
35	0	KLK1_1307	1
36	0	KLK1_1307	0.98
37	0	KLK1_1307	0.7
40	0	KLK1_1307	1
41	0	KLK1_1307	0.59
42	0	KLK1_1307	0.9
43	0	KLK1_1307	0.32
44	0	KLK1_1307	0.82
45	0	KLK1_1307	0.87
46	0	KLK1_1307	1
47	0	KLK1_1307	1
48	0	KLK1_1307	0.35
49	0	KLK1_1307	0.92
5	0	KLK1_1307	0.03
50	0	KLK1_1307	1
51	0	KLK1_1307	1
52	0	KLK1_1307	1
53	0	KLK1_1307	0.71
54	0	KLK1_1307	1
55	0	KLK1_1307	0.05
56	0	KLK1_1307	1
57	0	KLK1_1307	0.04
58	0	KLK1_1307	0.5
59	0	KLK1_1307	1
6	0	KLK1_1307	1
60	0	KLK1_1307	0.03
61	0	KLK1_1307	0.14
62	0	KLK1_1307	0.17
63	0	KLK1_1307	0.17
64	0	KLK1_1307	0.69
65	0	KLK1_1307	0.19
66	0	KLK1_1307	1
67	0	KLK1_1307	1
68	0	KLK1_1307	0.34
69	0	KLK1_1307	0.88
7	0	KLK1_1307	0.6
70	0	KLK1_1307	0.97
71	0	KLK1_1307	0.59
72	0	KLK1_1307	137.51
73	0	KLK1_1307	1
74	0	KLK1_1307	0.49
75	0	KLK1_1307	1
76	0	KLK1_1307	1
77	0	KLK1_1307	1
78	0	KLK1_1307	1
79	0	KLK1_1307	1.69
8	0	KLK1_1307	5.53
80	0	KLK1_1307	0.26
81	0	KLK1_1307	0.01
82	0	KLK1_1307	1
83	0	KLK1_1307	0.85
84	0	KLK1_1307	1
85	0	KLK1_1307	0.68
86	0	KLK1_1307	0.8
87	0	KLK1_1307	1
88	0	KLK1_1307	1
89	0	KLK1_1307	0.05
9	0	KLK1_1307	0.92
90	0	KLK1_1307	0.37
91	0	KLK1_1307	0.91
92	0	KLK1_1307	1
93	0	KLK1_1307	0.95
94	0	KLK1_1307	1
95	0	KLK1_1307	1
96	0	KLK1_1307	0.99
97	0	KLK1_1307	1
98	0	KLK1_1307	1
10	0	KLK1_16542	0.02
100	0	KLK1_16542	1
101	0	KLK1_16542	0.86
103	0	KLK1_16542	0.99
104	0	KLK1_16542	1
106	0	KLK1_16542	1
107	0	KLK1_16542	1
108	0	KLK1_16542	1
109	0	KLK1_16542	1
11	0	KLK1_16542	1
110	0	KLK1_16542	1
111	0	KLK1_16542	1
112	0	KLK1_16542	1
113	0	KLK1_16542	1
114	0	KLK1_16542	0.65
115	0	KLK1_16542	1
116	0	KLK1_16542	1
117	0	KLK1_16542	6.21
118	0	KLK1_16542	1
119	0	KLK1_16542	1
12	0	KLK1_16542	0.49
121	0	KLK1_16542	0.96
123	0	KLK1_16542	0.97
124	0	KLK1_16542	1
125	0	KLK1_16542	0.91
127	0	KLK1_16542	0.07
128	0	KLK1_16542	0.87
129	0	KLK1_16542	1
13	0	KLK1_16542	0.11
130	0	KLK1_16542	1
131	0	KLK1_16542	0.74
132	0	KLK1_16542	1
133	0	KLK1_16542	1
134	0	KLK1_16542	0.61
135	0	KLK1_16542	1
137	0	KLK1_16542	1
138	0	KLK1_16542	0.53
139	0	KLK1_16542	0.93
14	0	KLK1_16542	1
140	0	KLK1_16542	0.94
141	0	KLK1_16542	1
143	0	KLK1_16542	1
144	0	KLK1_16542	0.51
146	0	KLK1_16542	1
147	0	KLK1_16542	1
148	0	KLK1_16542	1
15	0	KLK1_16542	1
150	0	KLK1_16542	0.97
151	0	KLK1_16542	1
153	0	KLK1_16542	1
154	0	KLK1_16542	0.89
155	0	KLK1_16542	1
156	0	KLK1_16542	1
158	0	KLK1_16542	1
159	0	KLK1_16542	0.61
16	0	KLK1_16542	0.55
160	0	KLK1_16542	0.62
161	0	KLK1_16542	0.86
162	0	KLK1_16542	1
163	0	KLK1_16542	1
164	0	KLK1_16542	0.21
165	0	KLK1_16542	0.06
166	0	KLK1_16542	0.45
167	0	KLK1_16542	1
168	0	KLK1_16542	1
169	0	KLK1_16542	1.32
17	0	KLK1_16542	1
170	0	KLK1_16542	1
171	0	KLK1_16542	0.84
172	0	KLK1_16542	0.86
173	0	KLK1_16542	1
174	0	KLK1_16542	0.97
175	0	KLK1_16542	1
176	0	KLK1_16542	0.93
177	0	KLK1_16542	1
178	0	KLK1_16542	1
179	0	KLK1_16542	0.59
18	0	KLK1_16542	6.26
180	0	KLK1_16542	1
181	0	KLK1_16542	0.97
182	0	KLK1_16542	0.87
183	0	KLK1_16542	1
184	0	KLK1_16542	0.84
185	0	KLK1_16542	0.78
186	0	KLK1_16542	1
187	0	KLK1_16542	0.94
188	0	KLK1_16542	1
189	0	KLK1_16542	0.9
19	0	KLK1_16542	0.63
190	0	KLK1_16542	1.31
191	0	KLK1_16542	0.42
192	0	KLK1_16542	1
193	0	KLK1_16542	18.61
194	0	KLK1_16542	2.67
195	0	KLK1_16542	1
196	0	KLK1_16542	1
197	0	KLK1_16542	0.81
199	0	KLK1_16542	0.02
2	0	KLK1_16542	1
20	0	KLK1_16542	1
200	0	KLK1_16542	1
202	0	KLK1_16542	1
203	0	KLK1_16542	0.28
204	0	KLK1_16542	1
205	0	KLK1_16542	1
206	0	KLK1_16542	1
207	0	KLK1_16542	0.97
208	0	KLK1_16542	1
209	0	KLK1_16542	1.3
21	0	KLK1_16542	1
210	0	KLK1_16542	1
211	0	KLK1_16542	19829.8
212	0	KLK1_16542	0.87
213	0	KLK1_16542	0.94
215	0	KLK1_16542	1
216	0	KLK1_16542	1
217	0	KLK1_16542	1
218	0	KLK1_16542	1
219	0	KLK1_16542	1
22	0	KLK1_16542	1
220	0	KLK1_16542	2.81
221	0	KLK1_16542	1
222	0	KLK1_16542	1
223	0	KLK1_16542	1
224	0	KLK1_16542	1
225	0	KLK1_16542	0.98
226	0	KLK1_16542	1
227	0	KLK1_16542	1
228	0	KLK1_16542	0.94
229	0	KLK1_16542	1
23	0	KLK1_16542	0.86
230	0	KLK1_16542	1
232	0	KLK1_16542	1
233	0	KLK1_16542	1
234	0	KLK1_16542	0.59
235	0	KLK1_16542	0.47
236	0	KLK1_16542	0.03
237	0	KLK1_16542	1
238	0	KLK1_16542	3.38
239	0	KLK1_16542	0.88
24	0	KLK1_16542	1
240	0	KLK1_16542	0.66
241	0	KLK1_16542	0.04
242	0	KLK1_16542	1
243	0	KLK1_16542	64.81
244	0	KLK1_16542	8.8
245	0	KLK1_16542	0.54
246	0	KLK1_16542	0.55
247	0	KLK1_16542	0.69
248	0	KLK1_16542	1
249	0	KLK1_16542	1
25	0	KLK1_16542	1
250	0	KLK1_16542	0.42
251	0	KLK1_16542	1
252	0	KLK1_16542	0.87
253	0	KLK1_16542	0.77
256	0	KLK1_16542	1
257	0	KLK1_16542	2782.11
258	0	KLK1_16542	0.97
259	0	KLK1_16542	1
26	0	KLK1_16542	0.68
260	0	KLK1_16542	5.45
261	0	KLK1_16542	0.93
262	0	KLK1_16542	1
263	0	KLK1_16542	0.37
27	0	KLK1_16542	1
28	0	KLK1_16542	1
29	0	KLK1_16542	18395.1
3	0	KLK1_16542	1
30	0	KLK1_16542	1
32	0	KLK1_16542	0.85
33	0	KLK1_16542	1
34	0	KLK1_16542	1
35	0	KLK1_16542	1
36	0	KLK1_16542	0.97
37	0	KLK1_16542	9088.47
40	0	KLK1_16542	1
41	0	KLK1_16542	0.36
42	0	KLK1_16542	0.81
43	0	KLK1_16542	0.14
44	0	KLK1_16542	0.63
45	0	KLK1_16542	1.3
46	0	KLK1_16542	1
47	0	KLK1_16542	1
48	0	KLK1_16542	0.28
49	0	KLK1_16542	0.85
5	0	KLK1_16542	0.04
50	0	KLK1_16542	1
51	0	KLK1_16542	1
52	0	KLK1_16542	1
53	0	KLK1_16542	4598.09
54	0	KLK1_16542	1
55	0	KLK1_16542	0.03
56	0	KLK1_16542	1
57	0	KLK1_16542	0.03
58	0	KLK1_16542	0.28
59	0	KLK1_16542	1
6	0	KLK1_16542	1
60	0	KLK1_16542	0.03
61	0	KLK1_16542	0.07
62	0	KLK1_16542	0.07
63	0	KLK1_16542	0.08
64	0	KLK1_16542	0.48
65	0	KLK1_16542	0.08
66	0	KLK1_16542	1
67	0	KLK1_16542	1
68	0	KLK1_16542	0.16
69	0	KLK1_16542	21.73
7	0	KLK1_16542	0.36
70	0	KLK1_16542	0.94
71	0	KLK1_16542	3411.74
72	0	KLK1_16542	0.94
73	0	KLK1_16542	1
74	0	KLK1_16542	0.27
75	0	KLK1_16542	1
76	0	KLK1_16542	1
77	0	KLK1_16542	1
78	0	KLK1_16542	1
79	0	KLK1_16542	0.92
8	0	KLK1_16542	0.27
80	0	KLK1_16542	0.12
81	0	KLK1_16542	0.01
82	0	KLK1_16542	1
83	0	KLK1_16542	0.73
84	0	KLK1_16542	1
85	0	KLK1_16542	0.47
86	0	KLK1_16542	0.64
87	0	KLK1_16542	1
88	0	KLK1_16542	1
89	0	KLK1_16542	0.04
9	0	KLK1_16542	0.84
90	0	KLK1_16542	0.17
91	0	KLK1_16542	0.83
92	0	KLK1_16542	1
93	0	KLK1_16542	1.23
94	0	KLK1_16542	1
95	0	KLK1_16542	1
96	0	KLK1_16542	0.97
97	0	KLK1_16542	1
98	0	KLK1_16542	1
10	0	KLK1_490	18.71
100	0	KLK1_490	1
101	0	KLK1_490	0.85
103	0	KLK1_490	0.97
104	0	KLK1_490	1
106	0	KLK1_490	1
107	0	KLK1_490	0.8
108	0	KLK1_490	1
109	0	KLK1_490	0.27
11	0	KLK1_490	1
110	0	KLK1_490	1
111	0	KLK1_490	1
112	0	KLK1_490	0.75
113	0	KLK1_490	1
114	0	KLK1_490	0.46
115	0	KLK1_490	1
116	0	KLK1_490	1
117	0	KLK1_490	0.04
118	0	KLK1_490	1
119	0	KLK1_490	1
12	0	KLK1_490	7.06
121	0	KLK1_490	0.96
123	0	KLK1_490	0.97
124	0	KLK1_490	1
125	0	KLK1_490	0.91
127	0	KLK1_490	0.07
128	0	KLK1_490	0.87
129	0	KLK1_490	1
13	0	KLK1_490	0.13
130	0	KLK1_490	1
131	0	KLK1_490	136.54
132	0	KLK1_490	1
133	0	KLK1_490	1
134	0	KLK1_490	0.61
135	0	KLK1_490	1
137	0	KLK1_490	1
138	0	KLK1_490	0.53
139	0	KLK1_490	0.93
14	0	KLK1_490	1
140	0	KLK1_490	372.34
141	0	KLK1_490	1
143	0	KLK1_490	1
144	0	KLK1_490	8.71
146	0	KLK1_490	1
147	0	KLK1_490	1
148	0	KLK1_490	1
15	0	KLK1_490	1
150	0	KLK1_490	0.97
151	0	KLK1_490	1
153	0	KLK1_490	1
154	0	KLK1_490	0.88
155	0	KLK1_490	1
156	0	KLK1_490	1
158	0	KLK1_490	1
159	0	KLK1_490	0.61
16	0	KLK1_490	54.74
160	0	KLK1_490	0.62
161	0	KLK1_490	0.85
162	0	KLK1_490	0.75
163	0	KLK1_490	1
164	0	KLK1_490	0.21
165	0	KLK1_490	1.12
166	0	KLK1_490	0.38
167	0	KLK1_490	1
168	0	KLK1_490	1
169	0	KLK1_490	0.41
17	0	KLK1_490	1
170	0	KLK1_490	1
171	0	KLK1_490	0.83
172	0	KLK1_490	0.86
173	0	KLK1_490	1
174	0	KLK1_490	0.97
175	0	KLK1_490	1
176	0	KLK1_490	0.93
177	0	KLK1_490	1
178	0	KLK1_490	1
179	0	KLK1_490	0.58
18	0	KLK1_490	0.87
180	0	KLK1_490	1
181	0	KLK1_490	0.97
182	0	KLK1_490	4.51
183	0	KLK1_490	1
184	0	KLK1_490	0.99
185	0	KLK1_490	0.77
186	0	KLK1_490	1
187	0	KLK1_490	0.94
188	0	KLK1_490	1
189	0	KLK1_490	20.26
19	0	KLK1_490	0.64
190	0	KLK1_490	1.53
191	0	KLK1_490	15.08
192	0	KLK1_490	0.42
193	0	KLK1_490	0.22
194	0	KLK1_490	0.83
195	0	KLK1_490	1
196	0	KLK1_490	1
197	0	KLK1_490	0.8
199	0	KLK1_490	0.02
2	0	KLK1_490	1
20	0	KLK1_490	1
200	0	KLK1_490	1
202	0	KLK1_490	1
203	0	KLK1_490	0.28
204	0	KLK1_490	1
205	0	KLK1_490	1
206	0	KLK1_490	1
207	0	KLK1_490	0.97
208	0	KLK1_490	1
209	0	KLK1_490	0.88
21	0	KLK1_490	1
210	0	KLK1_490	1
211	0	KLK1_490	0.49
212	0	KLK1_490	0.86
213	0	KLK1_490	0.94
215	0	KLK1_490	1
216	0	KLK1_490	1
217	0	KLK1_490	1
218	0	KLK1_490	1
219	0	KLK1_490	1
22	0	KLK1_490	1
220	0	KLK1_490	0.79
221	0	KLK1_490	1
222	0	KLK1_490	1
223	0	KLK1_490	1
224	0	KLK1_490	1
225	0	KLK1_490	0.98
226	0	KLK1_490	1
227	0	KLK1_490	1
228	0	KLK1_490	0.94
229	0	KLK1_490	1
23	0	KLK1_490	0.86
230	0	KLK1_490	1
232	0	KLK1_490	1
233	0	KLK1_490	0.82
234	0	KLK1_490	7.87
235	0	KLK1_490	0.46
236	0	KLK1_490	0.03
237	0	KLK1_490	1
238	0	KLK1_490	1.72
239	0	KLK1_490	0.87
24	0	KLK1_490	1
240	0	KLK1_490	10.88
241	0	KLK1_490	0.04
242	0	KLK1_490	1
243	0	KLK1_490	23.32
244	0	KLK1_490	11.79
245	0	KLK1_490	0.55
246	0	KLK1_490	0.55
247	0	KLK1_490	0.69
248	0	KLK1_490	1
249	0	KLK1_490	1
25	0	KLK1_490	1
250	0	KLK1_490	0.42
251	0	KLK1_490	1
252	0	KLK1_490	3.3
253	0	KLK1_490	0.76
256	0	KLK1_490	1
257	0	KLK1_490	0.76
258	0	KLK1_490	0.97
259	0	KLK1_490	1
26	0	KLK1_490	0.68
260	0	KLK1_490	0.81
261	0	KLK1_490	0.93
262	0	KLK1_490	1
263	0	KLK1_490	0.37
27	0	KLK1_490	1
28	0	KLK1_490	1
29	0	KLK1_490	0.43
3	0	KLK1_490	1
30	0	KLK1_490	1
32	0	KLK1_490	0.85
33	0	KLK1_490	1
34	0	KLK1_490	1
35	0	KLK1_490	1
36	0	KLK1_490	0.97
37	0	KLK1_490	0.5
40	0	KLK1_490	1
41	0	KLK1_490	0.37
42	0	KLK1_490	0.81
43	0	KLK1_490	0.14
44	0	KLK1_490	0.63
45	0	KLK1_490	1.72
46	0	KLK1_490	1
47	0	KLK1_490	1
48	0	KLK1_490	0.3
49	0	KLK1_490	2.45
5	0	KLK1_490	14.68
50	0	KLK1_490	1
51	0	KLK1_490	1
52	0	KLK1_490	1
53	0	KLK1_490	0.51
54	0	KLK1_490	1
55	0	KLK1_490	0.04
56	0	KLK1_490	1
57	0	KLK1_490	0.04
58	0	KLK1_490	0.28
59	0	KLK1_490	1
6	0	KLK1_490	1
60	0	KLK1_490	7.78
61	0	KLK1_490	2.04
62	0	KLK1_490	0.1
63	0	KLK1_490	0.11
64	0	KLK1_490	0.5
65	0	KLK1_490	0.1
66	0	KLK1_490	1
67	0	KLK1_490	1
68	0	KLK1_490	0.17
69	0	KLK1_490	0.78
7	0	KLK1_490	15.97
70	0	KLK1_490	0.94
71	0	KLK1_490	0.37
72	0	KLK1_490	0.94
73	0	KLK1_490	1
74	0	KLK1_490	0.27
75	0	KLK1_490	1
76	0	KLK1_490	1
77	0	KLK1_490	1
78	0	KLK1_490	1
79	0	KLK1_490	0.88
8	0	KLK1_490	0.29
80	0	KLK1_490	4.73
81	0	KLK1_490	0.01
82	0	KLK1_490	1
83	0	KLK1_490	0.72
84	0	KLK1_490	1
85	0	KLK1_490	0.47
86	0	KLK1_490	0.64
87	0	KLK1_490	1
88	0	KLK1_490	1
89	0	KLK1_490	0.05
9	0	KLK1_490	2.91
90	0	KLK1_490	0.17
91	0	KLK1_490	0.83
92	0	KLK1_490	1
93	0	KLK1_490	0.93
94	0	KLK1_490	1
95	0	KLK1_490	1
96	0	KLK1_490	0.97
97	0	KLK1_490	1
98	0	KLK1_490	1
10	0	KLK1_7098	1
100	0	KLK1_7098	1
101	0	KLK1_7098	0.84
103	0	KLK1_7098	1
104	0	KLK1_7098	1
106	0	KLK1_7098	1
107	0	KLK1_7098	1
108	0	KLK1_7098	1
109	0	KLK1_7098	1
11	0	KLK1_7098	1
110	0	KLK1_7098	1
111	0	KLK1_7098	1
112	0	KLK1_7098	1
113	0	KLK1_7098	1
114	0	KLK1_7098	0.4
115	0	KLK1_7098	1
116	0	KLK1_7098	1
117	0	KLK1_7098	0.03
118	0	KLK1_7098	1
119	0	KLK1_7098	1
12	0	KLK1_7098	1
121	0	KLK1_7098	0.95
123	0	KLK1_7098	0.96
124	0	KLK1_7098	1
125	0	KLK1_7098	0.89
127	0	KLK1_7098	399.45
128	0	KLK1_7098	0.84
129	0	KLK1_7098	1
13	0	KLK1_7098	1
130	0	KLK1_7098	1
131	0	KLK1_7098	0.69
132	0	KLK1_7098	1
133	0	KLK1_7098	1
134	0	KLK1_7098	0.55
135	0	KLK1_7098	1
137	0	KLK1_7098	1
138	0	KLK1_7098	0.46
139	0	KLK1_7098	0.92
14	0	KLK1_7098	1
140	0	KLK1_7098	0.93
141	0	KLK1_7098	1
143	0	KLK1_7098	1
144	0	KLK1_7098	1.93
146	0	KLK1_7098	1
147	0	KLK1_7098	1
148	0	KLK1_7098	1
15	0	KLK1_7098	1
150	0	KLK1_7098	0.97
151	0	KLK1_7098	1
153	0	KLK1_7098	1
154	0	KLK1_7098	0.86
155	0	KLK1_7098	1
156	0	KLK1_7098	1
158	0	KLK1_7098	1
159	0	KLK1_7098	0.55
16	0	KLK1_7098	1
160	0	KLK1_7098	0.56
161	0	KLK1_7098	0.83
162	0	KLK1_7098	1
163	0	KLK1_7098	1
164	0	KLK1_7098	0.16
165	0	KLK1_7098	0.03
166	0	KLK1_7098	0.31
167	0	KLK1_7098	1
168	0	KLK1_7098	1
169	0	KLK1_7098	7.86
17	0	KLK1_7098	1
170	0	KLK1_7098	1
171	0	KLK1_7098	0.8
172	0	KLK1_7098	0.83
173	0	KLK1_7098	1
174	0	KLK1_7098	0.96
175	0	KLK1_7098	1
176	0	KLK1_7098	0.91
177	0	KLK1_7098	1
178	0	KLK1_7098	1
179	0	KLK1_7098	0.52
18	0	KLK1_7098	1
180	0	KLK1_7098	1
[truncated: 4,961 more rows]

## Sheet: PlasminogenActivator
Site	Partition	&alpha;	&beta;<sup>-</sup>	p<sup>-</sup>	&beta;<sup>+</sup>	p<sup>+</sup>	LRT	p-value	# branches under selection	Total branch length	MEME LogL	FEL LogL	Variation p
1	1	0	0	1	0	0	0	1	0	0	0	0	1
2	1	0	0	0	2.02	1	0.67	0.39	0	0	-7.14	-7.14	1
3	1	0	0	0	4.52	1	1.41	0.25	0	0	-12.4	-12.4	1
4	1	0	0	1	0	0	0	1	0	0	0	0	1
5	1	0	0	1	0	0	0	1	0	0	0	0	1
6	1	0	0	0	1.96	1	0.46	0.44	1	0	-8.13	-8.13	1
7	1	0	0	1	0	0	0	1	0	0	0	0	1
8	1	0	0	0	2.09	1	0.49	0.43	0	0	-7.81	-7.81	1
9	1	0	0	1	0	0	0	1	0	0	0	0	1
10	1	4.14	0	1	6.21	0	0	0.67	0	0	-6.96	-6.96	1
11	1	6.57	0	1	9.86	0	0	0.67	0	0	-6.27	-6.27	1
12	1	0	0	0	2.01	1	0.89	0.34	0	0	-7.53	-7.53	1
13	1	0	0	1	0	0	0	1	0	0	0	0	1
14	1	0	0	1	0	0	0	1	0	0	0	0	1
15	1	0	0	1	0	0	0	1	0	0	0	0	1
16	1	0	0	1	0	0	0	1	0	0	0	0	1
17	1	0	0	1	0	0	0	1	0	0	0	0	1
18	1	0	0	1	0	0	0	1	0	0	0	0	1
19	1	0	0	1	0	0	0	1	0	0	0	0	1
20	1	0	0	1	0	0	0	1	0	0	0	0	1
21	1	0	0	1	0	0	0	1	0	0	0	0	1
22	1	0	0	1	0	0	0	1	0	0	0	0	1
23	1	0	0	1	0	0	0	1	0	0	0	0	1
24	1	0	0	1	0	0	0	1	0	0	0	0	1
25	1	0	0	1	0	0	0	1	0	0	0	0	1
26	1	0	0	1	0	0	0	1	0	0	0	0	1
27	1	0	0	1	0	0	0	1	0	0	0	0	1
28	1	0	0	1	0	0	0	1	0	0	0	0	1
29	1	0	0	1	0	0	0	1	0	0	0	0	1
30	1	0	0	1	0	0	0	1	0	0	0	0	1
31	1	0	0	1	0	0	0	1	0	0	0	0	1
32	1	0	0	1	0	0	0	1	0	0	0	0	1
33	1	0	0	1	0	0	0	1	0	0	0	0	1
34	1	0	0	1	0	0	0	1	0	0	0	0	1
35	1	0	0	1	0	0	0	1	0	0	0	0	1	Model fits
36	1	0	0	1	0	0	0	1	0	0	0	0	1	Model	AICC	log L	Parameters	Rate distributions
37	1	0	0	1	0	0	0	1	0	0	0	0	1	Nucleotide GTR	7714.68	-3824.28	33
38	1	0	0	1	0	0	0	1	0	0	0	0	1	Global MG94xREV	7606.44	-3766.01	37	non-synonymous/synonymous rate ratio for *test*
39	1	0	0	1	0	0	0	1	0	0	0	0	1					1	@	1.04
40	1	0	0	0.94	10000	0.06	15.75	0	1	0	-19.76	-12.03	0
41	1	0	0	0.01	2.64	0.99	0.85	0.35	0	0	-7.88	-7.88	1
42	1	0	0	1	0	0	0	1	0	0	0	0	1
43	1	0	0	0	4.69	1	1.43	0.25	0	0	-9.41	-9.41	1
44	1	13.55	0	1	20.32	0	0	0.67	0	0	-5.41	-5.41	1
45	1	0	0	1	0	0	0	1	0	0	0	0	1
46	1	0	0	0.63	27.15	0.37	2.02	0.18	1	0	-15.59	-15.24	0.7
47	1	0	0	1	0	0	0	1	0	0	0	0	1
48	1	0	0	0.89	140.83	0.11	2.75	0.12	1	0	-11.11	-10	0.33
49	1	0	0	1	0	0	0	1	0	0	0	0	1
50	1	0	0	0	4.53	1	1.38	0.26	0	0	-10.85	-10.85	1
51	1	0	0	1	0	0	0	1	0	0	0	0	1
52	1	0	0	0	5.23	1	1.6	0.23	0	0	-9	-9	1
53	1	0	0	0.05	3	0.95	0.84	0.35	0	0	-8.13	-8.13	1
54	1	0	0	0	2.36	1	0.42	0.45	1	0	-9.08	-9.08	1
55	1	0	0	0.87	64.41	0.13	1.81	0.2	1	0	-9.33	-8.64	0.5
56	1	5.46	0	1	8.18	0	0	0.67	0	0	-6.59	-6.59	1
57	1	0	0	1	0	0	0	1	0	0	0	0	1
58	1	0	0	1	0	0	0	1	0	0	0	0	1
59	1	0	0	1	0	0	0	1	0	0	0	0	1
60	1	0	0	1	0	0	0	1	0	0	0	0	1
61	1	0	0	0.04	6.26	0.96	1.24	0.28	0	0	-11.29	-11.29	1
62	1	0	0	0	2.84	1	0.89	0.34	0	0	-8.23	-8.23	1
63	1	0	0	1	0	0	0	1	0	0	0	0	1
64	1	0	0	0	2.04	1	0.41	0.46	0	0	-7.8	-7.8	1
65	1	0	0	0.51	4.78	0.49	0.4	0.46	0	0	-8.57	-8.55	0.98
66	1	0	0	0	2.29	1	0.88	0.34	0	0	-9.1	-9.1	1
67	1	4.45	0	1	6.68	0	0	0.67	0	0	-7.65	-7.65	1
68	1	0	0	1	0	0	0	1	0	0	0	0	1
69	1	0	0	0	2.07	1	0.37	0.47	0	0	-7.94	-7.94	1
70	1	0	0	1	0	0	0	1	0	0	0	0	1
71	1	0	0	0.01	2.39	0.99	0.93	0.33	0	0	-7.87	-7.87	1
72	1	0	0	1	0	0	0	1	0	0	0	0	1
73	1	12.85	0	1	19.28	0	0	0.67	0	0	-6.35	-6.35	1
74	1	0	0	0.52	4.51	0.48	0.44	0.45	0	0	-9.3	-9.29	0.98
75	1	9.39	2.09	1	14.09	0	0	0.67	0	0	-11.35	-11.35	1
76	1	0	0	0.11	19.09	0.89	1.35	0.26	0	0	-14.69	-14.68	0.99
77	1	0	0	1	0	0	0	1	0	0	0	0	1
78	1	0.01	0	0	6.18	1	1.22	0.28	0	0	-11	-11.01	1
79	1	34.05	0	1	0.65	0	0	0.67	0	0	-6.21	-6.15	0.94
80	1	0	0	1	0	0	0	1	0	0	0	0	1
81	1	7.65	2.59	1	11.47	0	0	0.67	0	0	-11.6	-11.6	1
82	1	0	0	1	0	0	0	1	0	0	0	0	1
83	1	8.35	0	1	18.08	0	0	0.67	0	0	-8.02	-8.02	1
84	1	7.04	2.84	1	10.56	0	0	0.67	0	0	-10.18	-10.18	1
85	1	0	0	0	7.39	1	1.88	0.19	0	0	-11.65	-11.65	1
86	1	0	0	0	2.05	1	0.61	0.4	1	0	-8.81	-8.81	1
87	1	0	0	1	0	0	0	1	0	0	0	0	1
88	1	0	0	0	1.81	1	0.53	0.42	0	0	-7.27	-7.27	1
89	1	0	0	1	0	0	0	1	0	0	0	0	1
90	1	10.66	0	0.82	29.19	0.18	0.15	0.55	0	0	-13.34	-13.09	0.78
91	1	7	0	1	10.5	0	0	0.67	0	0	-6.06	-6.06	1
92	1	0	0	1	0	0	0	1	0	0	0	0	1
93	1	0	0	1	0	0	0	1	0	0	0	0	1
94	1	0	0	1	0	0	0	1	0	0	0	0	1
95	1	0	0	1	0	0	0	1	0	0	0	0	1
96	1	0	0	1	0	0	0	1	0	0	0	0	1
97	1	0	0	1	0	0	0	1	0	0	0	0	1
98	1	0	0	1	0	0	0	1	0	0	0	0	1
99	1	0	0	0.83	43.75	0.17	0.6	0.4	1	0	-9.24	-8.96	0.75
100	1	0	0	0	2.67	1	0.53	0.42	0	0	-8.72	-8.72	1
101	1	0	0	1	0	0	0	1	0	0	0	0	1
102	1	7.26	3.63	0.55	18.38	0.45	0.05	0.6	0	0	-20.63	-20.62	0.99
103	1	0	0	0.62	30.8	0.38	2.48	0.14	0	0	-12.3	-11.87	0.65
104	1	0	0	1	0	0	0	1	0	0	0	0	1
105	1	0	0	1	0	0	0	1	0	0	0	0	1
106	1	12.38	2.04	1	18.57	0	0	0.67	0	0	-10.54	-10.54	1
107	1	0	0	1	0	0	0	1	0	0	0	0	1
108	1	0	0	1	0	0	0	1	0	0	0	0	1
109	1	7.75	0	1	11.63	0	0	0.67	0	0	-6.12	-6.12	1
110	1	0	0	1	0	0	0	1	0	0	0	0	1
111	1	0	0	1	0	0	0	1	0	0	0	0	1
112	1	0	0	1	0	0	0	1	0	0	0	0	1
113	1	0	0	0.59	23.34	0.41	2.34	0.15	0	0	-12.01	-11.63	0.68
114	1	0	0	0	2.42	1	0.97	0.32	0	0	-8.02	-8.02	1
115	1	0	0	1	0	0	0	1	0	0	0	0	1
116	1	9.56	0	1	14.34	0	0	0.67	0	0	-8.88	-8.88	1
117	1	0	0	1	0	0	0	1	0	0	0	0	1
118	1	0	0	1	0	0	0	1	0	0	0	0	1
119	1	2.13	0.11	0	16.83	1	0.52	0.42	0	0	-14.57	-14.57	1
120	1	0	0	1	0	0	0	1	0	0	0	0	1
121	1	0	0	1	0	0	0	1	0	0	0	0	1
122	1	0	0	0	2.12	1	0.65	0.39	1	0	-8.86	-8.86	1
123	1	5.78	0.09	0.02	7.8	0.98	0.05	0.61	0	0	-19.98	-19.98	1
124	1	0	0	0.04	6.29	0.96	1.89	0.19	1	0	-12.71	-12.71	1
125	1	0	0	1	0	0	0	1	0	0	0	0	1
126	1	0	0	1	0	0	0	1	0	0	0	0	1
127	1	0	0	1	0	0	0	1	0	0	0	0	1
128	1	14.23	0	1	21.34	0	0	0.67	0	0	-6.43	-6.43	1
129	1	0	0	0	4.24	1	0.95	0.33	0	0	-10.22	-10.22	1
130	1	0	0	0	3.56	1	0.86	0.34	0	0	-9.76	-9.76	1
131	1	0	0	1	0	0	0	1	0	0	0	0	1
132	1	0	0	0.87	31.98	0.13	1.44	0.25	1	0	-9.76	-9.42	0.71
133	1	0	0	1	0	0	0	1	0	0	0	0	1
134	1	0	0	1	0	0	0	1	0	0	0	0	1
135	1	10.33	0	1	15.49	0	0	0.67	0	0	-5.58	-5.58	1
136	1	0	0	1	0	0	0	1	0	0	0	0	1
137	1	0	0	1	0	0	0	1	0	0	0	0	1
138	1	0	0	1	0	0	0	1	0	0	0	0	1
139	1	0	0	1	0	0	0	1	0	0	0	0	1
140	1	0	0	1	0	0	0	1	0	0	0	0	1
141	1	4.85	2.02	1	7.28	0	0	0.67	0	0	-13.69	-13.69	1
142	1	4.75	2.01	0.57	14.16	0.43	0.12	0.56	0	0	-17.08	-17.04	0.96
143	1	0	0	0	1.72	1	0.45	0.44	1	0	-8.15	-8.15	1
144	1	0	0	0.89	55.48	0.11	1.78	0.2	1	0	-10.26	-9.62	0.53
145	1	0	0	0.01	1.82	0.99	0.69	0.38	1	0	-8.04	-8.04	1
146	1	0	0	0.01	1.95	0.99	0.82	0.35	1	0	-9.05	-9.06	1
147	1	0	0	0.05	5.09	0.95	1.08	0.3	0	0	-12.78	-12.77	1
148	1	0	0	1	0	0	0	1	0	0	0	0	1
149	1	0	0	1	0	0	0	1	0	0	0	0	1
150	1	0	0	1	0	0	0	1	0	0	0	0	1
151	1	0	0	1	0	0	0	1	0	0	0	0	1
152	1	0	0	1	0	0	0	1	0	0	0	0	1
153	1	13.77	0	1	1.51	0	0	0.67	0	0	-6.36	-6.36	1
154	1	56.45	3.44	1	84.67	0	0	0.67	0	0	-13.93	-13.93	1
155	1	0	0	0	2.26	1	0.9	0.34	1	0	-8.89	-8.89	1
156	1	0	0	1	0	0	0	1	0	0	0	0	1
157	1	0	0	0.91	115.25	0.09	2.47	0.14	1	0	-10.62	-9.75	0.42
158	1	0	0	0	2.84	1	0.62	0.4	0	0	-8.29	-8.29	1
159	1	0	0	0	1.7	1	0.51	0.43	0	0	-6.91	-6.91	1
160	1	0	0	1	0	0	0	1	0	0	0	0	1
161	1	0	0	1	0	0	0	1	0	0	0	0	1
162	1	0	0	1	0	0	0	1	0	0	0	0	1
163	1	0	0	1	0	0	0	1	0	0	0	0	1
164	1	0	0	1	0	0	0	1	0	0	0	0	1
165	1	0	0	0	3.62	1	0.28	0.5	2	0	-13.94	-13.94	1
166	1	3.36	0.17	0	4.13	1	0.04	0.62	0	0	-14.17	-14.17	1
167	1	0	0	0.68	22.13	0.32	1.62	0.22	2	0	-16.28	-15.98	0.73
168	1	0	0	1	0	0	0	1	0	0	0	0	1
169	1	0	0	0.01	9.08	0.99	2.57	0.13	0	0	-15.61	-15.61	1
170	1	10.39	6.9	1	15.59	0	0	0.67	0	0	-19.25	-19.25	1
171	1	2.7	0	1	4.05	0	0	0.67	0	0	-7.54	-7.54	1
172	1	0	0	1	0	0	0	1	0	0	0	0	1
173	1	4.14	0	1	6.21	0	0	0.67	0	0	-7.24	-7.24	1
174	1	4.51	0	1	6.76	0	0	0.67	0	0	-6.5	-6.5	1
175	1	0	0	1	0	0	0	1	0	0	0	0	1
176	1	0	0	1	0	0	0	1	0	0	0	0	1
177	1	0	0	1	0	0	0	1	0	0	0	0	1
178	1	0	0	1	0	0	0	1	0	0	0	0	1
179	1	52.07	0	1	2.57	0	0	0.67	0	0	-8.07	-8.07	1
180	1	0	0	1	0	0	0	1	0	0	0	0	1
181	1	0	0	1	0	0	0	1	0	0	0	0	1
182	1	0	0	1	0	0	0	1	0	0	0	0	1
183	1	0	0	0.01	1.72	0.99	0.56	0.41	1	0	-8.25	-8.25	1
184	1	0	0	0.8	84.22	0.2	10.85	0	2	0	-20.28	-16.53	0.02
185	1	0	0	0.43	20.76	0.57	3.54	0.08	1	0	-17.11	-16.68	0.65
186	1	0	0	0	3.22	1	1.33	0.26	1	0	-8.66	-8.66	1
187	1	0	0	0	1.68	1	0.63	0.39	0	0	-7.27	-7.27	1
188	1	0	0	1	0	0	0	1	0	0	0	0	1
189	1	0	0	1	0	0	0	1	0	0	0	0	1
190	1	0	0	1	0	0	0	1	0	0	0	0	1
191	1	0	0	1	0	0	0	1	0	0	0	0	1
192	1	0	0	1	0	0	0	1	0	0	0	0	1
193	1	0	0	0	2.12	1	0.56	0.41	1	0	-8.56	-8.56	1
194	1	0	0	1	0	0	0	1	0	0	0	0	1
195	1	0	0	0.01	2	0.99	0.93	0.33	0	0	-9.33	-9.33	1
196	1	0	0	0	8.97	1	2.46	0.14	1	0	-15.64	-15.64	1
197	1	0	0	1	0	0	0	1	0	0	0	0	1
198	1	0	0	0	2.2	1	0.45	0.44	1	0	-8.26	-8.26	1
199	1	0	0	0	4.1	1	1.39	0.25	1	0	-11.98	-11.98	1
200	1	16.64	6.98	1	24.96	0	0	0.67	0	0	-17.59	-17.59	1
201	1	0	0	1	0	0	0	1	0	0	0	0	1
202	1	0	0	0.09	9.01	0.91	1.61	0.23	0	0	-14.84	-14.83	0.99
203	1	0	0	1	0	0	0	1	0	0	0	0	1
204	1	0	0	1	0	0	0	1	0	0	0	0	1
205	1	2.66	0	0.71	13.05	0.29	0.58	0.41	1	0	-11.88	-11.46	0.66
206	1	0	0	1	0	0	0	1	0	0	0	0	1
207	1	0	0	1	0	0	0	1	0	0	0	0	1
208	1	0	0	1	0	0	0	1	0	0	0	0	1
209	1	0	0	1	0	0	0	1	0	0	0	0	1
210	1	0	0	0.87	38.41	0.13	2.14	0.17	1	0	-12.17	-11.48	0.5
211	1	0.07	0.04	0.7	632.95	0.3	8.93	0.01	3	0	-28.79	-26.79	0.14
212	1	0	0	1	0	0	0	1	0	0	0	0	1
213	1	0	0	1	0	0	0	1	0	0	0	0	1
214	1	0	0	1	0	0	0	1	0	0	0	0	1
215	1	0	0	1	0	0	0	1	0	0	0	0	1
216	1	0	0	1	0	0	0	1	0	0	0	0	1
217	1	0	0	0	1.91	1	0.46	0.44	1	0	-8.16	-8.16	1
218	1	0	0	1	0	0	0	1	0	0	0	0	1
219	1	0	0	1	0	0	0	1	0	0	0	0	1
220	1	0	0	0.74	11.87	0.26	1.86	0.2	1	0	-10.06	-9.63	0.65
221	1	4.46	1.93	1	6.69	0	0	0.67	0	0	-12.34	-12.34	1
222	1	0	0	0	2.23	1	0.53	0.42	1	0	-8.05	-8.05	1
223	1	0.01	0	0	2.12	1	0.84	0.35	0	0	-8.06	-8.06	1
224	1	0	0	0	3.46	1	0.95	0.33	0	0	-10.93	-10.93	1
225	1	0	0	0.72	8.64	0.28	0.72	0.37	1	0	-10.46	-10.43	0.96
226	1	0	0	1	0	0	0	1	0	0	0	0	1
227	1	0	0	0.61	7.99	0.39	2.26	0.16	1	0	-8.98	-8.74	0.78
228	1	0	0	1	0	0	0	1	0	0	0	0	1
229	1	0	0	1	0	0	0	1	0	0	0	0	1
230	1	0	0	1	0	0	0	1	0	0	0	0	1
231	1	0	0	1	0	0	0	1	0	0	0	0	1
232	1	0	0	1	0	0	0	1	0	0	0	0	1
233	1	0	0	1	0	0	0	1	0	0	0	0	1
234	1	0	0	1	0	0	0	1	0	0	0	0	1
235	1	0	0	0.89	73.64	0.11	2.01	0.18	1	0	-10.59	-10.04	0.57
236	1	0	0	1	0	0	0	1	0	0	0	0	1
237	1	0	0	1	0	0	0	1	0	0	0	0	1
238	1	0	0	1	0	0	0	1	0	0	0	0	1
239	1	0	0	1	0	0	0	1	0	0	0	0	1
240	1	0	0	1	0	0	0	1	0	0	0	0	1
241	1	0	0	1	0	0	0	1	0	0	0	0	1
242	1	0	0	1	0	0	0	1	0	0	0	0	1
243	1	0	0	1	0	0	0	1	0	0	0	0	1
244	1	0	0	0	4.45	1	1.6	0.23	0	0	-11.34	-11.31	0.98
245	1	0	0	1	0	0	0	1	0	0	0	0	1
246	1	0	0	1	0	0	0	1	0	0	0	0	1
247	1	4.51	1.7	1	6.77	0	0	0.67	0	0	-10.83	-10.83	1
248	1	0	0	1	0	0	0	1	0	0	0	0	1
249	1	5.95	2.95	0.96	3368.42	0.04	0.39	0.46	0	0	-14.51	-14.31	0.82
250	1	4.24	0.36	0	5.91	1	0.07	0.59	0	0	-14.2	-14.2	1
251	1	0	0	1	0	0	0	1	0	0	0	0	1
252	1	0	0	1	0	0	0	1	0	0	0	0	1
253	1	0	0	1	0	0	0	1	0	0	0	0	1
254	1	0	0	1	0	0	0	1	0	0	0	0	1
255	1	0	0	0	5.22	1	1.55	0.23	0	0	-12	-12	1
256	1	0	0	1	0	0	0	1	0	0	0	0	1
257	1	20.82	0	1	31.23	0	0	0.67	0	0	-11.37	-11.37	1
258	1	8.29	0	1	20.95	0	0	0.67	0	0	-10.13	-10.13	1
259	1	10.88	0	1	48.53	0	0	0.67	0	0	-6.84	-6.84	1
260	1	0	0	1	0	0	0	1	0	0	0	0	1
261	1	0	0	1	0	0	0	1	0	0	0	0	1
262	1	0	0	1	0	0	0	1	0	0	0	0	1
263	1	0	0	1	0	0	0	1	0	0	0	0	1
264	1	0	0	1	0	0	0	1	0	0	0	0	1
265	1	0	0	1	0	0	0	1	0	0	0	0	1
266	1	0	0	1	0	0	0	1	0	0	0	0	1
267	1	0	0	1	0	0	0	1	0	0	0	0	1
268	1	0	0	0	2.13	1	0.89	0.34	1	0	-9.1	-9.1	1
269	1	0	0	1	0	0	0	1	0	0	0	0	1
270	1	0	0	1	0	0	0	1	0	0	0	0	1
271	1	0	0	1	0	0	0	1	0	0	0	0	1
272	1	0	0	1	0	0	0	1	0	0	0	0	1
273	1	0	0	1	0	0	0	1	0	0	0	0	1
274	1	0	0	1	0	0	0	1	0	0	0	0	1
275	1	0	0	1	0	0	0	1	0	0	0	0	1
276	1	6.58	1.6	1	9.87	0	0	0.67	0	0	-11.41	-11.41	1
277	1	0	0	1	0	0	0	1	0	0	0	0	1
278	1	0	0	0	3.92	1	1.65	0.22	1	0	-11.34	-11.34	1
279	1	4.81	4.39	1	7.22	0	0	0.67	0	0	-17.2	-17.2	1
280	1	0	0	0	13.79	1	1.53	0.24	1	0	-19.27	-19.27	1
281	1	0	0	0	6.48	1	1.01	0.32	0	0	-16.77	-16.77	1
282	1	4.8	0	1	7.2	0	0	0.67	0	0	-8.55	-8.55	1
283	1	0	0	0	3.7	1	1.18	0.29	1	0	-11.91	-11.91	1
284	1	4.42	0	1	6.62	0	0	0.67	0	0	-6.69	-6.69	1
285	1	0	0	1	0	0	0	1	0	0	0	0	1
286	1	0	0	1	0	0	0	1	0	0	0	0	1
287	1	5.74	0	1	8.61	0	0	0.67	0	0	-8.16	-8.16	1
288	1	0	0	1	0	0	0	1	0	0	0	0	1
289	1	0	0	1	0	0	0	1	0	0	0	0	1
290	1	0	0	1	0	0	0	1	0	0	0	0	1
291	1	0	0	1	0	0	0	1	0	0	0	0	1
292	1	0	0	1	0	0	0	1	0	0	0	0	1
293	1	0	0	0	1.84	1	0.65	0.39	1	0	-8.56	-8.56	1
294	1	0	0	1	0	0	0	1	0	0	0	0	1
295	1	0	0	1	0	0	0	1	0	0	0	0	1
296	1	0	0	0	1.75	1	0.43	0.45	1	0	-7.78	-7.78	1
297	1	0	0	1	0	0	0	1	0	0	0	0	1
298	1	0	0	0.75	10.51	0.25	0.63	0.39	1	0	-9.52	-9.45	0.93
299	1	0	0	1	0	0	0	1	0	0	0	0	1
300	1	0	0	0.91	92.8	0.09	2.22	0.16	1	0	-11.16	-10.44	0.48
301	1	0	0	1	0	0	0	1	0	0	0	0	1
302	1	0	0	0.01	3.85	0.99	1.3	0.27	0	0	-11.05	-11.05	1
303	1	4.61	0	1	6.91	0	0	0.67	0	0	-6.79	-6.79	1
304	1	0	0	0.01	1.72	0.99	0.61	0.4	1	0	-8.18	-8.18	1
305	1	0	0	1	0	0	0	1	0	0	0	0	1
306	1	0	0	0	6.62	1	1.22	0.28	0	0	-12.87	-12.85	0.99
307	1	7.89	0	1	11.83	0	0	0.67	0	0	-7.62	-7.62	1
308	1	0	0	0	7.22	1	2.38	0.15	1	0	-14.89	-14.89	1
309	1	0	0	1	0	0	0	1	0	0	0	0	1
310	1	0	0	0	5.92	1	1.36	0.26	1	0	-13.48	-13.48	1
311	1	17.4	0	1	26.11	0	0	0.67	0	0	-11.12	-11.12	1
312	1	0	0	1	0	0	0	1	0	0	0	0	1
313	1	0	0	1	0	0	0	1	0	0	0	0	1
314	1	0	0	0	3.51	1	0.56	0.41	0	0	-12.35	-12.35	1
315	1	0	0	0.48	3.73	0.52	0.33	0.48	1	0	-9.14	-9.14	0.99
316	1	0	0	1	0	0	0	1	0	0	0	0	1
317	1	0	0	1	0	0	0	1	0	0	0	0	1
318	1	0	0	0	1.58	1	0.34	0.48	0	0	-6.88	-6.88	1
319	1	0	0	1	0	0	0	1	0	0	0	0	1
320	1	0	0	1	0	0	0	1	0	0	0	0	1
321	1	0	0	1	0	0	0	1	0	0	0	0	1
322	1	0	0	1	0	0	0	1	0	0	0	0	1
323	1	0	0	1	0	0	0	1	0	0	0	0	1
324	1	0	0	1	0	0	0	1	0	0	0	0	1
325	1	0	0	1	0	0	0	1	0	0	0	0	1
326	1	0	0	1	0	0	0	1	0	0	0	0	1
327	1	0	0	1	0	0	0	1	0	0	0	0	1
328	1	0	0	1	0	0	0	1	0	0	0	0	1
329	1	0	0	0.77	44.11	0.23	2.57	0.13	1	0	-13.61	-12.77	0.43
330	1	4.52	0	1	6.78	0	0	0.67	0	0	-7.71	-7.71	1
331	1	3.54	0	1	5.31	0	0	0.67	0	0	-8.63	-8.63	1
332	1	0	0	1	0	0	0	1	0	0	0	0	1
333	1	0	0	1	0	0	0	1	0	0	0	0	1
334	1	0	0	1	0	0	0	1	0	0	0	0	1
335	1	0	0	0.54	5.73	0.46	0.81	0.36	1	0	-8.68	-8.66	0.98
336	1	0	0	1	0	0	0	1	0	0	0	0	1
337	1	0	0	1	0	0	0	1	0	0	0	0	1
338	1	0	0	1	0	0	0	1	0	0	0	0	1
339	1	0	0	1	0	0	0	1	0	0	0	0	1
340	1	0	0	1	0	0	0	1	0	0	0	0	1
341	1	4.93	0	1	7.39	0	0	0.67	0	0	-8.19	-8.19	1
342	1	0	0	0.76	48.14	0.24	5.68	0.03	1	0	-17.22	-15.7	0.22
343	1	0	0	0	4.6	1	1.47	0.24	0	0	-11.92	-11.92	1
344	1	22.7	0	1	34.06	0	0	0.67	0	0	-9.54	-9.54	1
345	1	0	0	1	0	0	0	1	0	0	0	0	1
346	1	5.12	0	1	7.68	0	0	0.67	0	0	-8.15	-8.15	1
347	1	0	0	1	0	0	0	1	0	0	0	0	1
348	1	0	0	1	0	0	0	1	0	0	0	0	1
349	1	0	0	0	1.76	1	0.38	0.47	0	0	-7.91	-7.91	1
350	1	0	0	1	0	0	0	1	0	0	0	0	1
351	1	0	0	1	0	0	0	1	0	0	0	0	1
352	1	0	0	1	0	0	0	1	0	0	0	0	1
353	1	0	0	1	0	0	0	1	0	0	0	0	1
354	1	0	0	1	0	0	0	1	0	0	0	0	1
355	1	0	0	1	0	0	0	1	0	0	0	0	1
356	1	0	0	1	0	0	0	1	0	0	0	0	1
357	1	0	0	1	0	0	0	1	0	0	0	0	1
358	1	0	0	1	0	0	0	1	0	0	0	0	1
359	1	0	0	1	0	0	0	1	0	0	0	0	1
360	1	0	0	1	0	0	0	1	0	0	0	0	1
361	1	0	0	1	0	0	0	1	0	0	0	0	1
362	1	0	0	1	0	0	0	1	0	0	0	0	1
363	1	17.59	0	1	1.69	0	0	0.67	0	0	-6.66	-6.66	1
364	1	0	0	1	0	0	0	1	0	0	0	0	1
365	1	0	0	1	0	0	0	1	0	0	0	0	1
366	1	0	0	1	0	0	0	1	0	0	0	0	1
367	1	0	0	0.89	55.47	0.11	1.39	0.26	1	0	-9.29	-8.85	0.65
368	1	32.15	5.84	0.96	2.46	0.04	0	0.67	0	0	-25.65	-25.65	1
369	1	0	0	0	2.09	1	0.89	0.34	0	0	-7.98	-7.98	1
370	1	0	0	1	0	0	0	1	0	0	0	0	1
371	1	0	0	1	0	0	0	1	0	0	0	0	1
372	1	0	0	1	0	0	0	1	0	0	0	0	1
373	1	0	0	0.04	2.69	0.96	0.77	0.36	0	0	-9.46	-9.46	1
374	1	0	0	1	0	0	0	1	0	0	0	0	1
375	1	0	0	1	0	0	0	1	0	0	0	0	1
376	1	0	0	0	2.12	1	0.59	0.4	0	0	-7.04	-7.04	1
377	1	0	0	1	0	0	0	1	0	0	0	0	1
378	1	0	0	1	0	0	0	1	0	0	0	0	1
379	1	0	0	1	0	0	0	1	0	0	0	0	1
380	1	0	0	0	1.93	1	0.76	0.36	1	0	-8.44	-8.44	1
381	1	6.18	0	1	9.27	0	0	0.67	0	0	-6.37	-6.37	1
382	1	0	0	1	0	0	0	1	0	0	0	0	1
383	1	0	0	1	0	0	0	1	0	0	0	0	1
384	1	2.7	0	1	4.05	0	0	0.67	0	0	-8.65	-8.65	1
385	1	0	0	1	0	0	0	1	0	0	0	0	1
386	1	0	0	1	0	0	0	1	0	0	0	0	1
387	1	0	0	1	0	0	0	1	0	0	0	0	1
388	1	0	0	1	0	0	0	1	0	0	0	0	1
389	1	0	0	1	0	0	0	1	0	0	0	0	1
390	1	0	0	1	0	0	0	1	0	0	0	0	1
391	1	3.51	0.3	0	6.36	1	0.23	0.52	0	0	-16.48	-16.48	1
392	1	119.35	8.27	1	179.03	0	0	0.67	0	0	-26.64	-26.64	1
393	1	0	0	0.01	2.07	0.99	0.5	0.43	0	0	-9.24	-9.24	1
394	1	7.32	4.99	1	10.98	0	0	0.67	0	0	-14.84	-14.84	1
395	1	0	0	0	3.07	1	1.49	0.24	1	0	-8.18	-8.18	1
396	1	0	0	1	0	0	0	1	0	0	0	0	1
397	1	0	0	1	0	0	0	1	0	0	0	0	1
398	1	5.48	0	1	8.21	0	0	0.67	0	0	-8.26	-8.26	1
399	1	4.61	0	1	6.91	0	0	0.67	0	0	-6.87	-6.87	1
400	1	0	0	0	2.08	1	0.77	0.36	0	0	-7.08	-7.08	1
401	1	0	0	1	0	0	0	1	0	0	0	0	1
402	1	0	0	0	5.43	1	0.75	0.37	1	0	-17.42	-17.42	1
403	1	0	0	1	0	0	0	1	0	0	0	0	1
404	1	0	0	1	0	0	0	1	0	0	0	0	1
405	1	0	0	1	0	0	0	1	0	0	0	0	1
406	1	0	0	1	0	0	0	1	0	0	0	0	1
407	1	0	0	1	0	0	0	1	0	0	0	0	1
408	1	0	0	1	0	0	0	1	0	0	0	0	1
409	1	0	0	1	0	0	0	1	0	0	0	0	1
410	1	0	0	1	0	0	0	1	0	0	0	0	1
411	1	0	0	1	0	0	0	1	0	0	0	0	1
412	1	0	0	0.04	1.67	0.96	0.38	0.47	0	0	-9.42	-9.42	1
413	1	4.14	0	1	6.21	0	0	0.67	0	0	-7.6	-7.6	1
414	1	8.03	4.07	1	12.05	0	0	0.67	0	0	-13.66	-13.66	1
415	1	0	0	0	1.98	1	0.54	0.42	1	0	-8.37	-8.37	1
416	1	0	0	0.56	38.77	0.44	3.42	0.09	1	0	-20.28	-19.74	0.58
417	1	1.06	1.06	0.87	88.26	0.13	3.25	0.09	0	0	-16.71	-16.04	0.51
418	1	7.25	0	0.85	26.93	0.15	0.63	0.4	1	0	-13.88	-12.77	0.33
419	1	0	0	0	2.33	1	0.92	0.33	1	0	-8.44	-8.44	1
420	1	12.9	0	1	19.35	0	0	0.67	0	0	-6.47	-6.47	1
421	1	0	0	1	0	0	0	1	0	0	0	0	1
422	1	0	0	1	0	0	0	1	0	0	0	0	1
423	1	0	0	1	0	0	0	1	0	0	0	0	1
424	1	0	0	1	0	0	0	1	0	0	0	0	1
425	1	0	0	1	0	0	0	1	0	0	0	0	1
426	1	0	0	1	0	0	0	1	0	0	0	0	1
427	1	0	0	1	0	0	0	1	0	0	0	0	1
428	1	0	0	1	0	0	0	1	0	0	0	0	1
429	1	0	0	1	0	0	0	1	0	0	0	0	1
430	1	0	0	1	0	0	0	1	0	0	0	0	1
431	1	0	0	1	0	0	0	1	0	0	0	0	1
432	1	0	0	1	0	0	0	1	0	0	0	0	1
433	1	0	0	1	0	0	0	1	0	0	0	0	1
434	1	0	0	0.93	201.87	0.07	2.65	0.13	1	0	-12.27	-10.94	0.27
435	1	0	0	0.01	1.81	0.99	0.43	0.45	0	0	-9.88	-9.88	1
436	1	0.01	0	0	1.68	1	0.39	0.46	0	0	-6.92	-6.92	1
437	1	0	0	0.01	1.64	0.99	0.31	0.49	0	0	-8.66	-8.66	1
438	1	0	0	1	0	0	0	1	0	0	0	0	1
439	1	0	0	1	0	0	0	1	0	0	0	0	1
440	1	4.14	0	1	6.21	0	0	0.67	0	0	-6.98	-6.98	1
441	1	0	0	1	0	0	0	1	0	0	0	0	1
442	1	0	0	0.48	5.53	0.52	0.97	0.32	0	0	-10.07	-10.06	0.99
443	1	0	0	1	0	0	0	1	0	0	0	0	1
444	1	0	0	0.9	66.43	0.1	1.72	0.21	1	0	-9.81	-9.22	0.55
445	1	0	0	1	0	0	0	1	0	0	0	0	1
446	1	0	0	1	0	0	0	1	0	0	0	0	1
447	1	0	0	1	0	0	0	1	0	0	0	0	1
448	1	0	0	1	0	0	0	1	0	0	0	0	1
449	1	0	0	1	0	0	0	1	0	0	0	0	1
450	1	0	0	1	0	0	0	1	0	0	0	0	1
451	1	0	0	1	0	0	0	1	0	0	0	0	1
452	1	0	0	1	0	0	0	1	0	0	0	0	1
453	1	0	0	0	5.13	1	1.15	0.29	0	0	-11.93	-11.93	1
454	1	0	0	1	0	0	0	1	0	0	0	0	1
455	1	10.17	0	1	0.46	0	0	0.67	0	0	-5.67	-5.63	0.96
456	1	0	0	0.78	51.99	0.22	3.47	0.08	1	0	-14.05	-13.27	0.46
457	1	0	0	1	0	0	0	1	0	0	0	0	1
458	1	0	0	1	0	0	0	1	0	0	0	0	1
459	1	0	0	1	0	0	0	1	0	0	0	0	1
460	1	0	0	1	0	0	0	1	0	0	0	0	1
461	1	5.42	0	1	8.13	0	0	0.67	0	0	-7.61	-7.61	1
462	1	0	0	1	0	0	0	1	0	0	0	0	1
463	1	0	0	1	0	0	0	1	0	0	0	0	1
464	1	0	0	1	0	0	0	1	0	0	0	0	1
465	1	7.42	0	1	11.13	0	0	0.67	0	0	-6.68	-6.68	1
466	1	0	0	1	0	0	0	1	0	0	0	0	1
467	1	0	0	1	0	0	0	1	0	0	0	0	1
468	1	0	0	0	3.63	1	1.25	0.28	0	0	-9.66	-9.66	1
469	1	0	0	1	0	0	0	1	0	0	0	0	1
470	1	0	0	1	0	0	0	1	0	0	0	0	1
471	1	0	0	0	5.51	1	2.58	0.13	0	0	-9.6	-9.6	1
472	1	0	0	1	0	0	0	1	0	0	0	0	1
473	1	14.05	0	1	21.07	0	0	0.67	0	0	-7.71	-7.71	1
474	1	47.44	1.58	1	71.16	0	0	0.67	0	0	-9.46	-9.46	1
475	1	0	0	0.23	7.72	0.77	1.95	0.19	1	0	-14.37	-14.35	0.98
476	1	13.96	13.96	0.58	0	0.42	0	0.67	0	0	-24.9	-24.69	0.81

## Sheet: PlasmActivMEMEREF
N/A

[truncated: 12 more sheets: DESMALILLIPAN, DESMALILLIPANMEMREF, PACAP, PACAPMEMEEBF, VampONLYCRISP, VampONLYCRISPSMEMEREF, CRISPS, CRISPMEMEEBF, KunitzDR1, KunitzDR1EBF, KunitzDR2, KunitzDR2EBF]
