# Supplementary material for: The Fast and the Furriest: Investigating the Rate of Selection on Mammalian Toxins
Source: Toxins (Basel). 2022 Dec 1;14(12):842. doi: 10.3390/toxins14120842 (PMC9782207; doi:10.3390/toxins14120842)
Supplement: Supplementary file 1 [file toxins-14-00842-s001.zip › Spreadsheet S5 - aBSERL results.xlsx]

## Sheet: Blarina KLK1
	ω rate classes	# of branches	% of branches	% of tree length	# under selection
	1	8	0.62	0.016	0
	2	5	0.38	0.98	1
	Name	B	LRT	Test p-value	Uncorrected p-value	ω distribution over sites
	KLK1_BL1_MT559777	0.2271	17.8463	0.0006	0	ω1 = 0.320 (82%)
						ω2 = 14.2 (18%)
	KLKL1_BL2_MT559778	0.1044	7.8801	0.082	0.0068	ω1 = 0.175 (86%)
						ω2 = 7.10 (14%)
	BLARINASIN_1_MT559775	0.0039	7.3856	0.0966	0.0088	ω1 = 0.268 (100%)
						ω2 = 100000 (0.41%)
	Node2	0.1127	5.0261	0.293	0.0293	ω1 = 0.514 (97%)
						ω2 = 58.8 (3.3%)
	BLARINASIN_2_MT559776	0.0013	0	1	1	ω1 = 0.00 (100%)
	BLTX_AB111919	0.0026	1.2921	1	0.2084	ω1 = 10000000000 (100%)
	BLTX_MT559774	0	0	1	1	ω1 = 1.00 (100%)
	KLK1_AB105055	0.0009	0	1	1	ω1 = 1.00 (100%)
	KLK2_AB105056	0.0011	-0.4679	1	0.5	ω1 = 10000000000 (100%)
	Node1	0.0004	0.2583	1	0.3859	ω1 = 10000000000 (100%)
	Node3	0.0132	0	1	1	ω1 = 0.426 (100%)
	Node6	0.0956	2.0744	1	0.1363	ω1 = 0.00 (63%)
						ω2 = 2.27 (37%)
	Node9	0.0035	1.6535	1	0.1709	ω1 = 10000000000 (100%)
	Node9	0.0035	1.6543	1	0.1709	ω1 = 10000000000 (100%)
	Model	AICC	log L	Parameters
	Nucleotide GTR	5862.45	-2910.16	21
	Baseline MG94xREV	5772.37	-2845.44	40
	Full adaptive model	5725.49	-2811.57	50

## Sheet: Solenodon KLK1
	Tree summary
	ω rate classes	# of branches	% of branches	% of tree length	# under selection
	1	5	0.45	0.013	0
	2	6	0.55	0.99	5
	Detailed results
	Name	B	LRT	Test p-value	Uncorrected p-value	ω distribution over sites
	Node4	0.0379	45.4454	0	0	ω1 = 0.00 (91%)
						ω2 = 256 (9.2%)
	KLK1_9643	0.0373	17.6168	0.0005	0.0001	ω1 = 0.925 (98%)
						ω2 = 1100 (2.0%)
	KLK1_7098	0.022	16.547	0.0008	0.0001	ω1 = 0.681 (96%)
						ω2 = 9090 (3.5%)
	Node9	0.0157	15.9555	0.0009	0.0001	ω1 = 0.368 (98%)
						ω2 = 2460 (1.9%)
	Node7	0.0123	8.8468	0.0293	0.0042	ω1 = 0.243 (98%)
						ω2 = 9090 (1.6%)
	KLK1_10668	0.0668	4.4563	0.2356	0.0393	ω1 = 0.176 (85%)
						ω2 = 13.7 (15%)
	KLK1_1307	0.0304	0	1	1	ω1 = 0.299 (100%)
	KLK1_16542	0.0565	0	1	1	ω1 = 0.619 (100%)
	KLK1_490	0.0398	0.4282	1	0.3448	ω1 = 1.59 (100%)
	KLK1_7673	0.0512	0	1	1	ω1 = 0.856 (100%)
	Node2	0.013	0	1	1	ω1 = 0.0863 (100%)
	Model fits
	Model	AICC	log L	Parameters
	Nucleotide GTR	5007.38	-2484.62	19
	Baseline MG94xREV	4943.36	-2434.9	36
	Full adaptive model	4823.89	-2362.56	48

## Sheet: Eupotiphyla KLK1
	Tree summary
	ω rate classes	# of branches	% of branches	% of tree length	# under selection
	1	14	0.52	0.0025	0
	2	13	0.48	1	6
	Name	B	LRT	Test p-value	Uncorrected p-value	ω distribution over sites
	KLK1_7098	0.0523	32.5437	0	0	ω1 = 0.637 (90%)
						ω2 = 117 (9.8%)
	KLK1_9643	0.0378	19.0814	0.0006	0	ω1 = 0.963 (98%)
						ω2 = 9090 (1.8%)
	Node25	0.0125	19.1916	0.0006	0	ω1 = 0.518 (98%)
						ω2 = 8720 (1.8%)
	Node1	0.0088	12.9496	0.0126	0.0005	ω1 = 0.301 (99%)
						ω2 = 8720 (1.5%)
	KLK1_10668	0.0546	10.7997	0.0358	0.0016	ω1 = 1.00 (97%)
						ω2 = 109 (3.3%)
	KLK1_490	0.0448	9.4402	0.0651	0.0031	ω1 = 1.00 (95%)
						ω2 = 100000 (5.1%)
	Node9	0.1081	9.5156	0.0656	0.003	ω1 = 0.493 (96%)
						ω2 = 79.8 (4.3%)
	KLK1_BL1_MT559777	0.1766	9.2685	0.0676	0.0034	ω1 = 0.104 (79%)
						ω2 = 4.24 (21%)
	Node4	0.2308	8.047	0.1193	0.0063	ω1 = 0.131 (81%)
						ω2 = 9.67 (19%)
	BLARINASIN_1_MT559775	0.0034	5.7341	0.367	0.0204	ω1 = 0.420 (100%)
						ω2 = 359 (0.50%)
	KLKL1_BL2_MT559778	0.1258	5.36	0.4197	0.0247	ω1 = 0.00 (72%)
						ω2 = 2.57 (28%)
	Node16	0.0815	3.6969	0.9303	0.0581	ω1 = 0.00 (66%)
						ω2 = 3.53 (34%)
	BLARINASIN_2_MT559776	0.0013	0	1	1	ω1 = 0.00 (100%)
	BLTX_AB111919	0.0017	1.1775	1	0.2221	ω1 = 10000000000 (100%)
	BLTX_MT559774	0.0007	0	1	1	ω1 = 1.00 (100%)
	KLK1_1307	0.0301	0	1	1	ω1 = 0.456 (100%)
	KLK1_16542	0.0462	0	1	1	ω1 = 0.543 (100%)
	KLK1_7673	0.0546	0	1	1	ω1 = 0.841 (100%)
	KLK1_AB105055	0.0026	0	1	1	ω1 = 1.00 (100%)
	KLK2_AB105056	0.0011	2.4199	1	0.1134	ω1 = 10000000000 (100%)
	Node10	0.0024	1.8017	1	0.1578	ω1 = 10000000000 (100%)
	Node13	0.0015	0	1	1	ω1 = 1.00 (100%)
	Node19	0.0157	0	1	1	ω1 = 0.00 (100%)
	Node2	0.0173	0.0374	1	0.4638	ω1 = 1.31 (100%)
	Node20	0.0135	2.0729	1	0.1364	ω1 = 0.127 (93%)
						ω2 = 14.2 (6.7%)
	Node6	0.0486	1.2718	1	0.2107	ω1 = 10000000000 (100%)
	Node7	0.0165	0	1	1	ω1 = 0.221 (100%)
	Node7	0.0165	0	1	1	ω1 = 0.221 (100%)
	Model fits
	Model	AICC	log L	Parameters
	Nucleotide GTR	10520	-5224.91	35
	Baseline MG94xREV	10362.9	-5112.31	68
	Full adaptive model	10164.6	-4986.14	94

## Sheet: ALL KLK1 
	ω rate classes	# of branches	% of branches	% of tree length	# under selection
	1	14	0.48	0.0062	0
	2	15	0.52	0.99	5
	Detailed results
	Name	B	LRT	Test p-value	Uncorrected p-value	ω distribution over sites
	Node22	0.0238	24.8046	0	0	ω1 = 0.00 (93%)
						ω2 = 460 (7.3%)
	Node5	0.0394	22.2645	0.0001	0	ω1 = 1.00 (93%)
						ω2 = 466 (7.5%)
	KLK1_9643	0.0373	17.5579	0.0014	0.0001	ω1 = 0.962 (98%)
						ω2 = 830 (2.0%)
	KLK1_7098	0.0337	12.1328	0.0207	0.0008	ω1 = 0.700 (96%)
						ω2 = 9090 (4.1%)
	Node25	0.0118	11.0811	0.0338	0.0014	ω1 = 0.375 (99%)
						ω2 = 9090 (1.5%)
	Node1	0.1611	8.1092	0.146	0.0061	ω1 = 0.212 (90%)
						ω2 = 37.1 (10%)
	Node27	0.0119	6.3233	0.3471	0.0151	ω1 = 0.490 (99%)
						ω2 = 1880 (1.2%)
	BLARINASIN_1_MT559775	0.0026	5.8074	0.432	0.0196	ω1 = 0.00 (99%)
						ω2 = 277 (1.2%)
	KLK1_10668	0.0659	5.3604	0.5184	0.0247	ω1 = 0.0000536 (81%)
						ω2 = 8.84 (19%)
	KLK1_7673	0.0534	4.6192	0.7223	0.0361	ω1 = 0.894 (99%)
						ω2 = 380 (1.1%)
	BLARINASIN_2_MT559776	0.0005	0	1	1	ω1 = 0.00 (100%)				Model fits
	BLTX_AB111919	0.0015	1.2135	1	0.2177	ω1 = 10000000000 (100%)				Model	AICC	log L	Parameters
	BLTX_MT559774	0.001	0	1	1	ω1 = 1.00 (100%)				Nucleotide GTR	10910	-5417.88	37
	KLK1_1307	0.0305	0	1	1	ω1 = 0.384 (100%)				Baseline MG94xREV	10729.5	-5291.47	72
	KLK1_16542	0.0451	0	1	1	ω1 = 0.558 (100%)				Full adaptive model	10556.3	-5173.58	102
	KLK1_490	0.0426	1.6331	1	0.1728	ω1 = 2.87 (100%)
	KLK1_AB105055	0.0012	0	1	1	ω1 = 1.00 (100%)
	KLK1_BL1_MT559777	0.1671	3.1582	1	0.077	ω1 = 0.0410 (72%)
						ω2 = 2.19 (28%)
	KLK1_DR1VB	0.1437	3.8473	1	0.0538	ω1 = 0.221 (92%)
						ω2 = 10.3 (8.0%)
	KLK2_AB105056	0.0007	1.1958	1	0.2198	ω1 = 10000000000 (100%)
	KLKL1_BL2_MT559778	0.118	0.7795	1	0.2786	ω1 = 0.00 (68%)
						ω2 = 1.56 (32%)
	Node12	0.001	0	1	1	ω1 = 1.00 (100%)
	Node15	0.0796	0	1	1	ω1 = 0.806 (100%)
	Node19	0.0108	0.6305	1	0.3043	ω1 = 10000000000 (100%)
	Node20	0.015	0	1	1	ω1 = 0.0786 (100%)
	Node3	0.082	2.7748	1	0.0941	ω1 = 0.118 (95%)
						ω2 = 707 (5.4%)
	Node6	0.022	0	1	1	ω1 = 0.301 (100%)
	Node8	0.1028	2.7959	1	0.093	ω1 = 0.497 (98%)
						ω2 = 1560 (2.5%)
	Node9	0.0025	1.8108	1	0.157	ω1 = 10000000000 (100%)

## Sheet: PlamiogenActivators
	Tree summary
	ω rate classes	# of branches	% of branches	% of tree length	# under selection
	1	18	0.82	0.46	0
	2	4	0.18	0.54	3
	Detailed results
	Name	B	LRT	Test p-value	Uncorrected p-value	ω distribution over sites
	Node4	0	19.267	0.0005	0	ω1 = 1.00 (98%)
						ω2 = 210 (1.7%)
	Node20	0	11.879	0.019	0.0009	ω1 = 1.00 (100%)
						ω2 = 100000 (0.28%)
	Node8	0	10.66	0.0334	0.0017	ω1 = 0.865 (94%)
						ω2 = 25.6 (5.5%)
	Node7	0	7.3591	0.1692	0.0089	ω1 = 8.89 (100%)
	DIAEMUS2	0	5.875	0.3415	0.019	ω1 = 0.00264 (97%)
						ω2 = 51.4 (2.8%)
	DIAEMUS3	0	3.5278	1	0.0635	ω1 = 10000000000 (100%)
	FJ004951_PLASMOGENACTIVATOR_DIAEMUS	0	0	1	1	ω1 = 0.00 (100%)
	FJ004952_PLASMOGENACTIVATOR_DIPHYLLA	0	0	1	1	ω1 = 0.694 (100%)
	GABZ01006477_PLASMOGENACTIVATOR_GAMMA	0	0	1	1	ω1 = 0.659 (100%)
	GAEE01000035_PLASMINOGENACTIVATOR_DSPA5	0	0	1	1	ω1 = 0.956 (100%)
	J05082_PLASMOGENACTIVATOR	0	0	1	1	ω1 = 0.575 (100%)
	M63988_PLASMINOGENACTIVATOR_ALPHA2	0	0	1	1	ω1 = 1.00 (100%)
	M63989_PLASMINOGENACTIVATOR_BETA	0	0	1	1	ω1 = 1.00 (100%)
	M63990_PLASMINOGENACTIVATOR_GAMMA	0	0	1	1	ω1 = 0.259 (100%)
	Node15	0	2.1931	1	0.1279	ω1 = 1.80 (100%)
	Node5	0	0	1	1	ω1 = 0.717 (100%)
	Node6	0	0	1	1	ω1 = 0.988 (100%)
	Node9	0	0	1	1	ω1 = 0.00 (100%)
	PLASMOGENACTIVATOR_ALPHA1	0	0.6706	1	0.2971	ω1 = 10000000000 (100%)
	PLASMOGENACTIVATOR_ALPHA1STAR	0	0	1	1	ω1 = 1.00 (100%)
	PLASMOGENACTIVATOR_ALPHA2	0	0.6569	1	0.2995	ω1 = 10000000000 (100%)
	PLASMOGENACTIVATOR_BETA	0	0.6844	1	0.2947	ω1 = 10000000000 (100%)
	odel fits
	Model	AICC	log L	Parameters
	Nucleotide GTR	7714.68	-3824.28	33
	Baseline MG94xREV	7621.98	-3752.47	58
	Full adaptive model	7592.48	-3729.57	66

## Sheet: Desmalillipan
	Tree summary
	ω rate classes	# of branches	% of branches	% of tree length	# under selection
	1	17	0.71	0.064	0
	2	7	0.29	0.94	1
	Detailed results
	Name	B	LRT	Test p-value	Uncorrected p-value	ω distribution over sites
	DESMALLIPIN_GABZ01007944	0	12.7325	0.0141	0.0006	ω1 = 1.00 (98%)
						ω2 = 100000 (2.3%)
	DESMALLIPIN_GABZ01002738	0	9.8146	0.059	0.0026	ω1 = 0.716 (82%)
						ω2 = 7.03 (18%)
	DESMALLIPIANDR3_GAEE01000014	0	9.6515	0.0613	0.0028	ω1 = 0.287 (99%)
						ω2 = 416 (0.69%)
	Node2	0	8.6612	0.0966	0.0046	ω1 = 10000000000 (100%)
	Node5	0	8.403	0.1048	0.0052	ω1 = 0.00 (73%)
						ω2 = 9.76 (27%)
	DESMALLIPIANDR5_GAEE01000016	0	6.6541	0.2422	0.0127	ω1 = 0.00 (89%)
						ω2 = 14.8 (11%)
	Node23	0	6.2781	0.278	0.0154	ω1 = 1.00 (93%)
						ω2 = 44.7 (6.6%)
	DESMALLIPIANDR6_GAEE01000017	0	4.1983	0.7626	0.0449	ω1 = 0.588 (99%)
						ω2 = 208 (1.4%)
	DESMALLIPIANDR1_GAEE01000012	0	0	1	1	ω1 = 0.507 (100%)
	DESMALLIPIANDR2_GAEE01000013	0	0	1	1	ω1 = 1.00 (100%)
	DESMALLIPIANDR4_GAEE01000015	0	0	1	1	ω1 = 0.662 (100%)
	DESMALLIPIANDR7_GAEE01000018	0	0.3693	1	0.3581	ω1 = 1.40 (100%)
	DESMALLIPIANDR8_GAEE01000019	0	0.5135	1	0.3268	ω1 = 1.56 (100%)
	DESMALLIPIN_GABZ01002697	0	0.2234	1	0.3956	ω1 = 10000000000 (100%)
	DESMALLIPIN_GABZ01007911	0	0.6601	1	0.299	ω1 = 10000000000 (100%)
	DESMALLIPIN_GABZ01007912	0	1.2172	1	0.2172	ω1 = 10000000000 (100%)
	DESMALLIPIN_GABZ01008069	0	0.1353	1	0.423	ω1 = 1.23 (100%)
	Node1	0	0	1	1	ω1 = 0.950 (100%)
	Node14	0	0.9548	1	0.2518	ω1 = 10000000000 (100%)
	Model fits
	Model	AICC	log L	Parameters
	Nucleotide GTR	5672.15	-2802.93	33
	Baseline MG94xREV	5628.15	-2750.55	62
	Full adaptive model	5598.65	-2721.04	76

## Sheet: PACAP
	Tree summary
	ω rate classes	# of branches	% of branches	% of tree length	# under selection
	1	11	0.73	0.021	1
	2	4	0.27	0.98	4
	Detailed results
	Name	B	LRT	Test p-value	Uncorrected p-value	ω distribution over sites
	Node7	0.0952	30.644	0	0	ω1 = 1.00 (91%)
						ω2 = 160 (9.0%)
	PACAPDR4_GAEE01000045	0.021	10.7603	0.0223	0.0016	ω1 = 0.330 (99%)
						ω2 = 9090 (1.0%)
	PACAP_GABZ01008144	0.0019	10.5533	0.0229	0.0018	ω1 = 10000000000 (100%)
	Node4	0.0055	10.0438	0.0274	0.0023	ω1 = 0.00 (99%)
						ω2 = 100000 (0.55%)
	Node1	0.003	8.871	0.0455	0.0041	ω1 = 0.00 (99%)
						ω2 = 100000 (0.61%)
	Node3	0.0037	1.6178	1	0.1743	ω1 = 10000000000 (100%)
	Node8	0.0098	1.3912	1	0.1973	ω1 = 3.08 (100%)
	Node9	0.0143	1.2667	1	0.2113	ω1 = 10000000000 (100%)
	PACAPDR1_GAEE01000042	0.0006	0	1	1	ω1 = 1.00 (100%)
	PACAPDR2_GAEE01000043	0.0001	0	1	1	ω1 = 1.00 (100%)
	PACAPDR3_GAEE01000044	0.0086	0.0436	1	0.4605	ω1 = 1.26 (100%)
	PACAPDR5_GAEE01000046	0	0	1	1	ω1 = 1.00 (100%)
	PACAPDR6_GAEE01000047	0.0002	0	1	1	ω1 = 1.00 (100%)
	PACAPDR7_GAEE01000048	0.0212	0	1	1	ω1 = 0.332 (100%)
	PACAP_GABZ01008100	0.0072	0	1	1	ω1 = 0.00 (100%)
	Model fits
	Model	AICC	log L	Parameters
	Nucleotide GTR	2828.87	-1391.33	23
	Baseline MG94xREV	2795.51	-1352.59	44
	Full adaptive model	2751.58	-1322.16	52

## Sheet: CRISPs VAMP ONLY
	Tree summary
	ω rate classes	# of branches	% of branches	% of tree length	# under selection
	1	7	1	1	0
	Detailed results
	Name	B	LRT	Test p-value	Uncorrected p-value	ω distribution over sites
	CRISPDR6_GAEE01000009	0.0209	3.0091	0.4992	0.0832	ω1 = 10000000000 (100%)
	CRISPDR3_GAEE01000006	0.0178	3.092	0.5577	0.0797	ω1 = 10000000000 (100%)
	CRISPDR1_GAEE01000004	0.0014	0	1	1	ω1 = 1.00 (100%)
	CRISPDR4_GAEE01000007	0	0	1	1	ω1 = 1.00 (100%)
	CRISPDR5_GAEE01000008	0.0121	0	1	1	ω1 = 0.290 (100%)
	Node1	0.0167	0.046	1	0.4592	ω1 = 1.26 (100%)
	Node2	0.0173	0	1	1	ω1 = 0.827 (100%)
	Model fits
	Model	AICC	log L	Parameters
	Nucleotide GTR	1446.7	-708.22	15
	Baseline MG94xREV	1409.54	-675.41	28
	Full adaptive model	1408.86	-675.07	28

## Sheet: CRISPs ALL
	Tree summary
	ω rate classes	# of branches	% of branches	% of tree length	# under selection
	1	8	0.89	5.7e-06	0
	2	1	0.11	1	0
	Detailed results
	Name	B	LRT	Test p-value	Uncorrected p-value	ω distribution over sites
	CRISPPLATYPUS_JQ350814	0.4737	7.1069	0.0911	0.0101	ω1 = 0.150 (75%)
						ω2 = 100000 (25%)
	Node1	0.0213	3.8338	0.4333	0.0542	ω1 = 10000000000 (100%)
	CRISPDR6_GAEE01000009	0.02	2.5529	0.7401	0.1057	ω1 = 10000000000 (100%)
	CRISPDR3_GAEE01000006	0.0014	2.215	0.7587	0.1264	ω1 = 10000000000 (100%)
	CRISPDR1_GAEE01000004	0.0015	0	1	1	ω1 = 1.00 (100%)
	CRISPDR4_GAEE01000007	0	0	1	1	ω1 = 1.00 (100%)
	CRISPDR5_GAEE01000008	0.013	0	1	1	ω1 = 0.747 (100%)
	Node4	0.0034	0.4927	1	0.331	ω1 = 1.74 (100%)
	Node7	0.0304	0.1982	1	0.4029	ω1 = 1.61 (100%)
	Model fits
	Model	AICC	log L	Parameters
	Nucleotide GTR	3459.52	-1712.68	17
	Baseline MG94xREV	3363.12	-1648.68	32
	Full adaptive model	3319.53	-1624.77	34

## Sheet: KunitzD1
	ree summary
	ω rate classes	# of branches	% of branches	% of tree length	# under selection
	1	8	0.89	1	0
	2	1	0.11	7.9e-05	1
	Detailed results
	Name	B	LRT	Test p-value	Uncorrected p-value	ω distribution over sites
	Node2	0.13	15.4692	0.0013	0.0001	ω1 = 0.00 (59%)
						ω2 = 44400 (41%)
	KUNITZDR11_GAEE01000030	0.0368	0	1	1	ω1 = 0.00 (100%)
	KUNITZDR3_GAEE01000022	0.0851	0	1	1	ω1 = 0.785 (100%)
	KUNITZDR8_GAEE01000027	0.0262	0.1791	1	0.4087	ω1 = 1.59 (100%)
	KUNITZ_GABZ01005049	0.1787	0	1	1	ω1 = 0.0000119 (100%)
	KUNITZ_GABZ01007556	0.3615	0.775	1	0.2794	ω1 = 10000000000 (100%)
	MONODOMAINDR4_GAEE01000023	0.0109	0	1	1	ω1 = 1.00 (100%)
	Node1	0.0864	0	1	1	ω1 = 0.999 (100%)
	Node7	0.3279	0	1	1	ω1 = 0.0750 (100%)
	odel fits
	Model	AICC	log L	Parameters
	Nucleotide GTR	1417.13	-691.2	17
	Baseline MG94xREV	1371.88	-649.7	32
	Full adaptive model	1366.93	-644.65	34

[truncated: 1 more sheets: KunitzD2]
